# Supplementary material for: Systems-level restoration of vaginal and gut microbiota by Lactobacillus helveticus 20838 alleviates Gardnerella vaginalis-induced dysbiosis
Source: ISME J. 2026 May 17;20(1):wrag118. doi: 10.1093/ismejo/wrag118 (PMC13245722; doi:10.1093/ismejo/wrag118)
Supplement: Supplementary_material_wrag118 [file supplementary_material_wrag118.zip]

Archive with 4 entries (4 files):
- Kim_Dataset S1.xlsx
- Kim_Dataset S2.xlsx
- Kim_Dataset S3.xlsx
- Kim_SM.docx
