# Supplementary material for: Systems-level restoration of vaginal and gut microbiota by Lactobacillus helveticus 20838 alleviates Gardnerella vaginalis-induced dysbiosis
Source: ISME J. 2026 May 17;20(1):wrag118. doi: 10.1093/ismejo/wrag118 (PMC13245722; doi:10.1093/ismejo/wrag118)
Supplement: Supplementary_material_wrag118 [file supplementary_material_wrag118.zip › Kim_Dataset S1.xlsx]

## Sheet: 20838 unique gene
Unique gene list
Family ID	Proteins	Genomes	Description	Min AA Length	Max AA Length	Mean	Std Dev
PGF_10522740	3	1	hypothetical protein	44	185	99.33333333333333	61.42927279038516
PGF_00208193	3	1	hypothetical protein	40	87	59.666666666666664	19.93879523831757
PGF_02368521	1	1	Uncharacterized protein sporadically distributed in bacteria and archaea (STM4496 in Salmonella)	1244	1244	1244	0
PGF_08310322	1	1	Type II restriction-modification enzyme, methylase family protein (STM4495 in Salmonella)	1178	1178	1178	0
PGF_00065751	1	1	Uncharacterized protein sporadically distributed in bacteria and archaea, PglZ domain	828	828	828	0
PGF_00008874	1	1	Glycogen phosphorylase (EC 2.4.1.1)	797	797	797	0
PGF_00068225	1	1	alpha-xylosidase (EC 3.2.1.177)	767	767	767	0
PGF_00025497	2	1	Nickase	686	686	686	0
PGF_02648683	1	1	PTS system, N-acetylmuramic acid-specific IIB component (EC 2.7.1.192) / PTS system, N-acetylmuramic acid-specific IIC component	660	660	660	0
PGF_03061445	1	1	hypothetical protein	655	655	655	0
PGF_00261836	1	1	hypothetical protein	654	654	654	0
PGF_06197102	1	1	hypothetical protein	651	651	651	0
PGF_02037443	1	1	PTS system, trehalose-specific IIA component (EC 2.7.1.201) / PTS system, trehalose-specific IIB component (EC 2.7.1.201) / PTS system, trehalose-specific IIC component	644	644	644	0
PGF_09031534	1	1	1,4-alpha-glucan (glycogen) branching enzyme, GH-13-type (EC 2.4.1.18)	638	638	638	0
PGF_12849506	1	1	hypothetical protein	633	633	633	0
PGF_00267455	1	1	hypothetical protein	625	625	625	0
PGF_00096981	2	1	hypothetical protein	106	1135	620.5	514.5
PGF_01335081	1	1	hypothetical protein	612	612	612	0
PGF_03094431	1	1	Pyruvate oxidase (EC 1.2.3.3)	600	600	600	0
PGF_01603398	1	1	Efflux ABC transporter, permease/ATP-binding protein MdlB	597	597	597	0
PGF_02868070	1	1	Efflux ABC transporter, permease/ATP-binding protein MdlA	585	585	585	0
PGF_06773303	1	1	beta-glycosyl hydrolase	584	584	584	0
PGF_00418157	1	1	Clumping factor B	583	583	583	0
PGF_03071513	1	1	Amino acid-proton symporter YbeC	528	528	528	0
PGF_12862295	1	1	hypothetical protein	511	511	511	0
PGF_02012210	1	1	hypothetical protein	508	508	508	0
PGF_10013075	2	1	DNA topoisomerase III (EC 5.99.1.2)	503	503	503	0
PGF_03316046	1	1	Threonine synthase (EC 4.2.3.1)	496	496	496	0
PGF_03079582	1	1	Uncharacterized GabP-family amino acid permease LBA0995	490	490	490	0
PGF_00069610	1	1	cation transport protein	488	488	488	0
PGF_02017497	1	1	hypothetical protein	486	486	486	0
PGF_08147841	1	1	Sucrose-6-phosphate hydrolase (EC 3.2.1.26)	485	485	485	0
PGF_00014114	1	1	Inner membrane permease YcaM	477	477	477	0
PGF_00008876	1	1	Glycogen synthase, ADP-glucose transglucosylase (EC 2.4.1.21)	476	476	476	0
PGF_02022406	1	1	hypothetical protein	464	464	464	0
PGF_00061756	1	1	Transposase-like protein	464	464	464	0
PGF_10330198	1	1	NADH peroxidase Npx (EC 1.11.1.1)	454	454	454	0
PGF_00207319	2	1	similar to glutathione reductase	444	446	445	1
PGF_00019116	1	1	Maltose-6'-phosphate glucosidase (EC 3.2.1.122)	445	445	445	0
PGF_06693193	1	1	ATP/GTP-binding protein	441	441	441	0
PGF_02950231	1	1	Glycosyl transferase, group 2 family	435	435	435	0
PGF_00733642	1	1	contains gram positive anchor domain	433	433	433	0
PGF_10490275	1	1	hypothetical protein	430	430	430	0
PGF_08054714	2	1	Voltage-gated chloride channel family protein	392	443	417.5	25.5
PGF_00062027	1	1	Tryptophan synthase beta chain (EC 4.2.1.20)	406	406	406	0
PGF_02007645	3	1	hypothetical protein	403	403	403	0
PGF_00173231	1	1	hypothetical protein	397	397	397	0
PGF_00025489	2	1	Niacin transporter NiaP	395	395	395	0
PGF_00037099	1	1	Probable glutamate/gamma-aminobutyrate antiporter	382	382	382	0
PGF_00008864	1	1	Glycogen biosynthesis protein GlgD, glucose-1-phosphate adenylyltransferase family	382	382	382	0
PGF_02008704	1	1	FtsK/SpoIIIE family	379	379	379	0
PGF_10484507	1	1	Integrase, catalytic region	379	379	379	0
PGF_02031184	1	1	hypothetical protein	377	377	377	0
PGF_02032922	1	1	hypothetical protein	376	376	376	0
PGF_00379951	1	1	hypothetical protein	349	349	349	0
PGF_03056683	1	1	dTDP-glucose 4,6-dehydratase (EC 4.2.1.46)	345	345	345	0
PGF_00135989	1	1	hypothetical protein	345	345	345	0
PGF_02009033	1	1	hypothetical protein	342	342	342	0
PGF_05855618	1	1	hypothetical protein	341	341	341	0
PGF_10535857	1	1	hypothetical protein	341	341	341	0
PGF_00056662	1	1	Anthranilate phosphoribosyltransferase (EC 2.4.2.18)	341	341	341	0
PGF_02032136	1	1	hypothetical protein	334	334	334	0
PGF_02035999	1	1	hypothetical protein	331	331	331	0
PGF_02018443	1	1	hypothetical protein	331	331	331	0
PGF_02020511	1	1	hypothetical protein	331	331	331	0
PGF_02024507	1	1	hypothetical protein	319	319	319	0
PGF_05162153	1	1	hypothetical protein	319	319	319	0
PGF_00037704	1	1	Prophage Lp2 protein 4	318	318	318	0
PGF_10311683	1	1	Transcriptional regulator, DeoR family	310	310	310	0
PGF_12780155	1	1	Efflux ABC transporter, ATP-binding protein	306	306	306	0
PGF_00023835	1	1	N-acetylmuramic acid 6-phosphate etherase (EC 4.2.1.126)	302	302	302	0
PGF_02033564	1	1	hypothetical protein	298	298	298	0
PGF_02037786	1	1	Enoyl-[acyl-carrier-protein] reductase [FMN, NADH] (EC 1.3.1.9), FabK => refractory to triclosan	297	297	297	0
PGF_06970560	1	1	DNA-methyltransferase	297	297	297	0
PGF_08108653	1	1	Glucose-1-phosphate thymidylyltransferase (EC 2.7.7.24)	294	294	294	0
PGF_00047576	4	1	Replication initiation protein A	64	372	292.5	131.94222220350846
PGF_00220614	1	1	hypothetical protein	292	292	292	0
PGF_02009587	1	1	hypothetical protein	292	292	292	0
PGF_00029622	1	1	PTS system, fructose- and mannose-inducible IIC component	289	289	289	0
PGF_10097632	1	1	2-hydroxy-3-oxopropionate reductase (EC 1.1.1.60)	287	287	287	0
PGF_02037732	1	1	hypothetical protein	286	286	286	0
PGF_08875951	1	1	hypothetical protein	286	286	286	0
PGF_02018481	1	1	hypothetical protein	286	286	286	0
PGF_00571237	2	1	dTDP-4-dehydrorhamnose reductase (EC 1.1.1.133)	240	328	284	44
PGF_00355732	2	1	hypothetical protein	281	281	281	0
PGF_00029623	1	1	PTS system, fructose- and mannose-inducible IID component	280	280	280	0
PGF_02033824	1	1	hypothetical protein	279	279	279	0
PGF_04828114	2	1	Quinolinate phosphoribosyltransferase [decarboxylating] (EC 2.4.2.19)	279	279	279	0
PGF_02017706	1	1	hypothetical protein	277	277	277	0
PGF_00116090	1	1	hypothetical protein	275	275	275	0
PGF_00492707	1	1	Homoserine dehydrogenase (EC 1.1.1.3)	275	275	275	0
PGF_03375596	1	1	Sugar phosphatase YidA (EC 3.1.3.23)	271	271	271	0
PGF_07285706	1	1	Oxidoreductase, aldo/keto reductase family	271	271	271	0
PGF_02018444	1	1	hypothetical protein	268	268	268	0
PGF_00402711	1	1	periplasmic fructose-binding protein component of signal transduction system LevT	264	264	264	0
PGF_00062023	1	1	Tryptophan synthase alpha chain (EC 4.2.1.20)	264	264	264	0
PGF_02032135	1	1	hypothetical protein	263	263	263	0
PGF_02020847	1	1	hypothetical protein	259	259	259	0
PGF_00014051	1	1	Indole-3-glycerol phosphate synthase (EC 4.1.1.48)	259	259	259	0
PGF_06960029	1	1	Sulfite transporter, NirC family	257	257	257	0
PGF_03946388	1	1	hypothetical protein	256	256	256	0
PGF_02007866	1	1	hypothetical protein	254	254	254	0
PGF_05689837	1	1	Probable iron export permease protein FetB	252	252	252	0
PGF_04108145	1	1	hypothetical protein	252	252	252	0
PGF_10688310	1	1	hypothetical protein	249	249	249	0
PGF_00054577	2	1	Sucrose phosphorylase (EC 2.4.1.7)	173	322	247.5	74.5
PGF_10489560	2	1	flavoprotein subunit related to the succinate dehydrogenases and fumarate reductases	245	247	246	1
PGF_02024508	1	1	hypothetical protein	244	244	244	0
PGF_02020849	1	1	hypothetical protein	243	243	243	0
PGF_02008163	1	1	hypothetical protein	243	243	243	0
PGF_00059809	1	1	Transcriptional regulator, RpiR family	243	243	243	0
PGF_02009523	1	1	hypothetical protein	243	243	243	0
PGF_01077270	1	1	hypothetical protein	242	242	242	0
PGF_02032393	1	1	Trehalose operon transcriptional repressor	241	241	241	0
PGF_02012114	1	1	hypothetical protein	240	240	240	0
PGF_02009718	1	1	hypothetical protein	238	238	238	0
PGF_05026985	1	1	Deoxyribose-phosphate aldolase (EC 4.1.2.4)	237	237	237	0
PGF_12913219	1	1	hypothetical protein	237	237	237	0
PGF_07256906	1	1	Predicted transcriptional regulator of N-Acetylglucosamine utilization, GntR family	236	236	236	0
PGF_00732206	1	1	hypothetical protein	234	234	234	0
PGF_02032129	1	1	hypothetical protein	233	233	233	0
PGF_07552324	1	1	ComF operon protein C	231	231	231	0
PGF_02034621	1	1	hypothetical protein	229	229	229	0
PGF_00282904	2	1	hypothetical protein	93	351	222	129
PGF_00152172	1	1	hypothetical protein	219	219	219	0
PGF_02037782	1	1	hypothetical protein	219	219	219	0
PGF_02007619	1	1	hypothetical protein	218	218	218	0
PGF_02031644	1	1	hypothetical protein	216	216	216	0
PGF_00028527	1	1	Oxalyl-CoA decarboxylase (EC 4.1.1.8)	215	215	215	0
PGF_02049253	1	1	hypothetical protein	215	215	215	0
PGF_02621226	1	1	Streptolysin S biosynthesis protein D (SagD)	215	215	215	0
PGF_00658541	1	1	Transcriptional regulator, LysR family	214	214	214	0
PGF_02008457	1	1	hypothetical protein	214	214	214	0
PGF_08136090	1	1	Probable iron export ATP-binding protein FetA	212	212	212	0
PGF_02990767	1	1	probable membrane protein yetF	212	212	212	0
PGF_00021664	1	1	2,3-butanediol dehydrogenase, S-alcohol forming, (R)-acetoin-specific (EC 1.1.1.4) / Acetoin (diacetyl) reductase (EC 1.1.1.304)	212	212	212	0
PGF_00059157	1	1	Transcriptional regulator, Crp/Fnr family	209	209	209	0
PGF_03130443	1	1	hypothetical protein	207	207	207	0
PGF_02039299	1	1	hypothetical protein	205	205	205	0
PGF_00945392	1	1	hypothetical protein	203	203	203	0
PGF_12884945	1	1	hypothetical protein	202	202	202	0
PGF_02015347	1	1	hypothetical protein	202	202	202	0
PGF_07115887	1	1	dTDP-4-dehydrorhamnose 3,5-epimerase (EC 5.1.3.13)	202	202	202	0
PGF_02025916	1	1	hypothetical protein	202	202	202	0
PGF_02008536	1	1	hypothetical protein	201	201	201	0
PGF_00065802	1	1	Uncharacterized protein, contains DUF1788 domain	199	199	199	0
PGF_00033968	1	1	Phosphoribosylglycinamide formyltransferase (EC 2.1.2.2)	198	198	198	0
PGF_00033941	1	1	Phosphoribosylanthranilate isomerase (EC 5.3.1.24)	195	195	195	0
PGF_00026825	1	1	ORF1	195	195	195	0
PGF_00006287	1	1	Formyl-coenzyme A transferase (EC 2.8.3.16)	193	193	193	0
PGF_00174965	1	1	hypothetical protein	187	187	187	0
PGF_08473931	1	1	Flavin prenyltransferase UbiX	186	186	186	0
PGF_02155016	1	1	DNA protection during starvation protein	183	183	183	0
PGF_06473573	1	1	DNA adenine methylase (EC 2.1.1.72)	182	182	182	0
PGF_08292470	1	1	hypothetical protein	182	182	182	0
PGF_00248347	1	1	hypothetical protein	182	182	182	0
PGF_00666877	1	1	hypothetical protein	181	181	181	0
PGF_10643964	1	1	hypothetical protein	180	180	180	0
PGF_06027496	1	1	hypothetical protein	180	180	180	0
PGF_00158861	1	1	hypothetical protein	177	177	177	0
PGF_02009031	1	1	hypothetical protein	174	174	174	0
PGF_02012961	2	1	hypothetical protein	158	186	172	14
PGF_01588880	1	1	DUF1706 domain-containing protein	171	171	171	0
PGF_07182652	1	1	Transcriptional regulator, AcrR family	170	170	170	0
PGF_02028592	2	1	hypothetical protein	84	255	169.5	85.5
PGF_02901219	1	1	hypothetical protein	169	169	169	0
PGF_02007434	1	1	hypothetical protein	169	169	169	0
PGF_02014652	1	1	hypothetical protein	167	167	167	0
PGF_03074674	1	1	PTS system, fructose- and mannose-inducible IIB component	167	167	167	0
PGF_00009900	1	1	Glycosyltransferase, family 28	166	166	166	0
PGF_03500742	1	1	hypothetical protein	165	165	165	0
PGF_00406172	1	1	putative Zn-dependent protease	160	160	160	0
PGF_10397489	2	1	hypothetical protein	82	236	159	77
PGF_02012440	1	1	hypothetical protein	152	152	152	0
PGF_00010621	2	1	HIT family protein	151	151	151	0
PGF_02018480	1	1	hypothetical protein	150	150	150	0
PGF_02017707	1	1	hypothetical protein	149	149	149	0
PGF_00034844	1	1	Polysaccharide biosynthesis protein CpsF	149	149	149	0
PGF_12802907	1	1	Acetyltransferase	148	148	148	0
PGF_02007848	1	1	hypothetical protein	147	147	147	0
PGF_02007811	1	1	hypothetical protein	145	145	145	0
PGF_02032489	1	1	hypothetical protein	145	145	145	0
PGF_00398038	1	1	hypothetical protein	145	145	145	0
PGF_02024522	1	1	hypothetical protein	144	144	144	0
PGF_10440040	2	1	Sorbitol dehydrogenase (EC 1.1.1.14)	97	185	141	44
PGF_09519210	2	1	Arginine/ornithine antiporter ArcD	88	193	140.5	52.5
PGF_03054051	1	1	hypothetical protein	140	140	140	0
PGF_02008539	1	1	hypothetical protein	140	140	140	0
PGF_02037208	1	1	hypothetical protein	139	139	139	0
PGF_02032130	2	1	hypothetical protein	116	159	137.5	21.5
PGF_03106743	1	1	hypothetical protein	136	136	136	0
PGF_04303020	1	1	hypothetical protein	134	134	134	0
PGF_02032133	1	1	hypothetical protein	133	133	133	0
PGF_03572345	1	1	Alcohol dehydrogenase (EC 1.1.1.1)	133	133	133	0
PGF_00067324	3	1	YfdE protein	45	280	132	105.18871929378486
PGF_02049668	1	1	hypothetical protein	131	131	131	0
PGF_02075044	1	1	RNA:NAD 2'-phosphotransferase	129	129	129	0
PGF_02008537	1	1	hypothetical protein	129	129	129	0
PGF_02049211	1	1	hypothetical protein	128	128	128	0
PGF_02049373	1	1	hypothetical protein	127	127	127	0
PGF_02024526	1	1	hypothetical protein	125	125	125	0
PGF_02008183	1	1	hypothetical protein	122	122	122	0
PGF_00143865	2	1	hypothetical protein	52	191	121.5	69.5
PGF_00227075	1	1	hypothetical protein	121	121	121	0
PGF_02014645	2	1	hypothetical protein	119	122	120.5	1.5
PGF_02013270	1	1	hypothetical protein	120	120	120	0
PGF_02038989	1	1	PTS system, IIA component	120	120	120	0
PGF_12878659	1	1	hypothetical protein	119	119	119	0
PGF_02746112	1	1	hypothetical protein	119	119	119	0
PGF_02008200	1	1	hypothetical protein	117	117	117	0
PGF_02024527	1	1	hypothetical protein	115	115	115	0
PGF_00029624	1	1	PTS system, fructose- and mannose-inducible putative EII component	114	114	114	0
PGF_02013104	1	1	hypothetical protein	112	112	112	0
PGF_02025556	1	1	hypothetical protein	112	112	112	0
PGF_05148511	1	1	PTS system, cellobiose-specific IIB component (EC 2.7.1.205)	111	111	111	0
PGF_03127663	1	1	hypothetical protein	111	111	111	0
PGF_02029950	1	1	hypothetical protein	110	110	110	0
PGF_02014889	1	1	hypothetical protein	110	110	110	0
PGF_02297251	2	1	KtrAB potassium uptake system, peripheral membrane component KtrA	89	129	109	20
PGF_02035055	1	1	hypothetical protein	109	109	109	0
PGF_12372220	1	1	hypothetical protein	106	106	106	0
PGF_02014490	1	1	hypothetical protein	105	105	105	0
PGF_02049484	1	1	hypothetical protein	105	105	105	0
PGF_02011259	2	1	hypothetical protein	85	121	103	18
PGF_00161188	1	1	hypothetical protein	100	100	100	0
PGF_03081665	1	1	Cell division integral membrane protein, YggT and half-length relatives	100	100	100	0
PGF_04564139	3	1	hypothetical protein	100	100	100	0
PGF_02009169	1	1	hypothetical protein	99	99	99	0
PGF_00342625	1	1	hypothetical protein	98	98	98	0
PGF_02024645	1	1	hypothetical protein	97	97	97	0
PGF_03067916	3	1	hypothetical protein	83	104	97	9.899494936611665
PGF_02014107	1	1	hypothetical protein	97	97	97	0
PGF_02013272	1	1	hypothetical protein	97	97	97	0
PGF_02039300	1	1	hypothetical protein	97	97	97	0
PGF_10548544	1	1	CRISPR-associated protein Cas2	96	96	96	0
PGF_02028594	1	1	hypothetical protein	94	94	94	0
PGF_04176819	1	1	hypothetical protein	93	93	93	0
PGF_00422247	1	1	DNA-damage-inducible gene	93	93	93	0
PGF_00363226	1	1	hypothetical protein	92	92	92	0
PGF_02010168	1	1	hypothetical protein	92	92	92	0
PGF_02008598	1	1	hypothetical protein	92	92	92	0
PGF_00139694	1	1	hypothetical protein	92	92	92	0
PGF_02051771	2	1	hypothetical protein	92	92	92	0
PGF_06383184	3	1	hypothetical protein	92	92	92	0
PGF_02007475	1	1	hypothetical protein	91	91	91	0
PGF_00064424	2	1	UbiD family decarboxylase, Lactobacillus brevis type	55	126	90.5	35.5
PGF_02017793	1	1	hypothetical protein	90	90	90	0
PGF_06880664	1	1	hypothetical protein	90	90	90	0
PGF_02008602	1	1	hypothetical protein	90	90	90	0
PGF_02008498	1	1	hypothetical protein	90	90	90	0
PGF_02018479	1	1	hypothetical protein	89	89	89	0
PGF_10774712	1	1	hypothetical protein	89	89	89	0
PGF_03775681	1	1	YoeB toxin protein	89	89	89	0
PGF_02007871	1	1	hypothetical protein	87	87	87	0
PGF_02039988	1	1	hypothetical protein	87	87	87	0
PGF_02024499	1	1	hypothetical protein	87	87	87	0
PGF_02454577	1	1	SSU ribosomal protein S20p	85	85	85	0
PGF_10487106	1	1	hypothetical protein	85	85	85	0
PGF_02008603	1	1	hypothetical protein	84	84	84	0
PGF_12829980	1	1	hypothetical protein	84	84	84	0
PGF_02032462	2	1	hypothetical protein	46	122	84	38
PGF_02024504	1	1	hypothetical protein	84	84	84	0
PGF_02045105	1	1	hypothetical protein	84	84	84	0
PGF_09666309	1	1	Two-component transcriptional response regulator, LuxR family	83	83	83	0
PGF_06855319	1	1	hypothetical protein	83	83	83	0
PGF_02024505	1	1	hypothetical protein	83	83	83	0
PGF_02027180	1	1	hypothetical protein	82	82	82	0
PGF_00012356	2	1	Homoserine kinase (EC 2.7.1.39)	29	135	82	53
PGF_02018475	1	1	hypothetical protein	82	82	82	0
PGF_08207363	1	1	hypothetical protein	81	81	81	0
PGF_02024520	1	1	hypothetical protein	80	80	80	0
PGF_10448358	1	1	hypothetical protein	79	79	79	0
PGF_02040725	1	1	hypothetical protein	78	78	78	0
PGF_02043959	1	1	hypothetical protein	78	78	78	0
PGF_02630892	1	1	hypothetical protein	77	77	77	0
PGF_02009670	1	1	hypothetical protein	77	77	77	0
PGF_02031639	1	1	hypothetical protein	76	76	76	0
PGF_01737974	1	1	Copper chaperone	76	76	76	0
PGF_02014484	1	1	hypothetical protein	76	76	76	0
PGF_00239915	2	1	hypothetical protein	74	75	74.5	0.5
PGF_00719345	1	1	Phosphoenolpyruvate-dihydroxyacetone phosphotransferase (EC 2.7.1.121), ADP-binding subunit DhaL	73	73	73	0
PGF_02017988	2	1	hypothetical protein	56	88	72	16
PGF_02008564	1	1	hypothetical protein	71	71	71	0
PGF_02015562	1	1	hypothetical protein	71	71	71	0
PGF_02049684	1	1	hypothetical protein	71	71	71	0
PGF_02008611	1	1	hypothetical protein	71	71	71	0
PGF_02022407	1	1	hypothetical protein	69	69	69	0
PGF_00243404	2	1	hypothetical protein	69	69	69	0
PGF_05630422	1	1	hypothetical protein	67	67	67	0
PGF_02024525	1	1	hypothetical protein	66	66	66	0
PGF_10688206	1	1	hypothetical protein	66	66	66	0
PGF_06898415	1	1	hypothetical protein	64	64	64	0
PGF_00422758	1	1	Degenerate transposase	64	64	64	0
PGF_02013492	1	1	hypothetical protein	64	64	64	0
PGF_02049753	2	1	hypothetical protein	55	71	63	8
PGF_02024501	1	1	hypothetical protein	62	62	62	0
PGF_02009668	1	1	hypothetical protein	61	61	61	0
PGF_02042430	1	1	hypothetical protein	61	61	61	0
PGF_00159912	1	1	hypothetical protein	60	60	60	0
PGF_10697505	1	1	hypothetical protein	60	60	60	0
PGF_02017140	1	1	hypothetical protein	59	59	59	0
PGF_02034795	2	1	hypothetical protein	58	58	58	0
PGF_02011337	1	1	hypothetical protein	58	58	58	0
PGF_02010868	1	1	hypothetical protein	58	58	58	0
PGF_02009240	1	1	hypothetical protein	57	57	57	0
PGF_02011505	1	1	hypothetical protein	56	56	56	0
PGF_02043270	1	1	hypothetical protein	56	56	56	0
PGF_05119289	1	1	hypothetical protein	56	56	56	0
PGF_10363977	1	1	hypothetical protein	56	56	56	0
PGF_05237642	2	1	hypothetical protein	56	56	56	0
PGF_00065880	1	1	Uncharacterized transporter YfdV	55	55	55	0
PGF_02021646	2	1	hypothetical protein	50	60	55	5
PGF_02043768	1	1	hypothetical protein	53	53	53	0
PGF_02011630	1	1	hypothetical protein	52	52	52	0
PGF_02043958	1	1	hypothetical protein	52	52	52	0
PGF_10961981	1	1	hypothetical protein	51	51	51	0
PGF_02044324	1	1	hypothetical protein	50	50	50	0
PGF_12791955	1	1	hypothetical protein	50	50	50	0
PGF_10695144	1	1	hypothetical protein	50	50	50	0
PGF_02042715	1	1	hypothetical protein	50	50	50	0
PGF_02007613	1	1	hypothetical protein	49	49	49	0
PGF_02024528	1	1	hypothetical protein	49	49	49	0
PGF_02015638	1	1	hypothetical protein	48	48	48	0
PGF_02024502	1	1	hypothetical protein	48	48	48	0
PGF_02026939	1	1	hypothetical protein	47	47	47	0
PGF_00365059	1	1	hypothetical protein	47	47	47	0
PGF_02032134	1	1	hypothetical protein	46	46	46	0
PGF_02045601	1	1	hypothetical protein	45	45	45	0
PGF_10650709	1	1	hypothetical protein	45	45	45	0
PGF_12853524	1	1	hypothetical protein	44	44	44	0
PGF_03967771	1	1	hypothetical protein	43	43	43	0
PGF_02024516	1	1	hypothetical protein	43	43	43	0
PGF_00061323	1	1	Transposase	43	43	43	0
PGF_02008654	1	1	hypothetical protein	42	42	42	0
PGF_02007696	1	1	hypothetical protein	42	42	42	0
PGF_02024517	1	1	hypothetical protein	42	42	42	0
PGF_02024506	1	1	hypothetical protein	42	42	42	0
PGF_02019323	1	1	hypothetical protein	42	42	42	0
PGF_02015304	1	1	hypothetical protein	40	40	40	0
PGF_00334713	1	1	hypothetical protein	40	40	40	0
PGF_02016836	1	1	hypothetical protein	38	38	38	0
PGF_02028393	1	1	hypothetical protein	38	38	38	0
PGF_12880502	1	1	hypothetical protein	37	37	37	0
PGF_02048741	1	1	hypothetical protein	37	37	37	0
PGF_07654591	1	1	Organic hydroperoxide resistance protein	35	35	35	0
PGF_04981006	1	1	hypothetical protein	35	35	35	0
PGF_02025009	1	1	hypothetical protein	34	34	34	0
PGF_02033166	1	1	hypothetical protein	34	34	34	0
PGF_06330119	1	1	hypothetical protein	33	33	33	0
PGF_06617511	1	1	hypothetical protein	32	32	32	0
