# Supplementary material for: Systems-level restoration of vaginal and gut microbiota by Lactobacillus helveticus 20838 alleviates Gardnerella vaginalis-induced dysbiosis
Source: ISME J. 2026 May 17;20(1):wrag118. doi: 10.1093/ismejo/wrag118 (PMC13245722; doi:10.1093/ismejo/wrag118)
Supplement: Supplementary_material_wrag118 [file supplementary_material_wrag118.zip › Kim_Dataset S2.xlsx]

## Sheet: Taxonomic assignments
ASV_ID	Kingdom	Phylum	Class	Order	Family	Genus	Species		S01_feces	S02_feces	S03_feces	S04_feces	S05_feces	S06_feces	S07_feces	S08_feces	S09_feces	S10_feces	S11_feces	S12_feces	S13_feces	S14_feces	S15_feces	S16_feces	S17_feces	S18_feces	S19_feces	S20_feces	S21_feces	S22_feces	S23_feces	S24_feces	S25_feces	S26_feces	S27_feces	S28_feces	S29_feces	S30_feces	S31_feces	S32_feces	S01_vaginal	S02_vaginal	S03_vaginal	S04_vaginal	S05_vaginal	S06_vaginal	S07_vaginal	S08_vaginal	S09_vaginal
17a57cfdaeee49277e11f8b479f35a52	d__Bacteria	Proteobacteria	Gammaproteobacteria	Pasteurellales	Pasteurellaceae	Rodentibacter	Rodentibacter_pneumotropicus		0	0	0	0	0	0	0	0	3	0	0	0	0	0	0	0	0	0	0	0	0	0	0	0	2	0	0	0	0	0	0	0	6019	4524	4547	4095	4909	9105	5014	3930	23745
4c366a77ac64856238bc094f75c66ed8	d__Bacteria	Firmicutes	Bacilli	Lactobacillales	Streptococcaceae	Streptococcus	Streptococcus_respiraculi		0	0	0	5	0	0	12	14	0	0	0	0	0	8	0	0	0	0	0	0	0	0	0	0	0	0	0	0	3	0	0	0	2963	2523	2098	2376	2599	4896	2634	1339	3338
a25f3714d9c6e1182774b9f1708c264b	d__Bacteria	Campilobacterota	Campylobacteria	Campylobacterales	Helicobacteraceae	Helicobacter			1173	749	370	974	109	0	358	214	176	82	424	233	266	72	167	153	888	444	208	159	378	225	339	1044	313	478	0	646	776	368	322	934	17500	12024	11960	11966	12205	22509	13147	3757	0
d2f36cfcdbf4e4b043f85ea41b6e6159	d__Bacteria	Proteobacteria	Gammaproteobacteria	Pasteurellales	Pasteurellaceae	Muribacter	Muribacter_muris		0	0	0	0	0	0	0	0	0	0	0	0	0	0	0	0	0	0	0	0	0	0	0	0	0	0	0	0	0	0	0	0	28	32	9	14	19	37	61	36	0
d33d84f90d2924040cf2eb66c7abe2fc	d__Bacteria	Firmicutes	Bacilli	Lactobacillales	Lactobacillaceae	Lactobacillus	Lactobacillus_murinus		3360	475	1429	360	3386	4818	4272	9334	2656	3253	577	4262	6965	2241	9938	2828	1229	2589	3034	5213	1645	4424	1225	2758	1081	1606	1754	1301	4627	1263	1401	1858	0	0	0	0	12	0	0	0	0
a51c1900303fbec7772539827862a8ac	d__Bacteria	Firmicutes	Bacilli	Lactobacillales	Streptococcaceae	Streptococcus	Streptococcus_merionis		0	0	0	0	0	0	0	0	0	19	0	0	0	0	0	0	0	0	0	0	4	0	0	0	0	0	0	0	0	0	0	0	0	0	0	0	0	0	0	0	0
24d821dddfbe031b81a44817e6d6a4c1	d__Bacteria	Proteobacteria	Gammaproteobacteria	Enterobacterales	Enterobacteriaceae	Enterobacter			0	0	0	0	3	4	0	0	0	45	0	0	0	0	0	0	0	0	0	0	0	0	0	0	0	0	0	0	0	0	0	0	0	0	0	0	0	0	0	0	0
0fb65b97cfcb0d59dfb10e73fc2e6e32	d__Bacteria	Firmicutes	Bacilli	Lactobacillales	Enterococcaceae	Enterococcus			0	0	0	0	0	0	0	0	0	0	0	0	0	0	0	134	0	0	0	0	0	0	0	0	0	0	0	0	0	0	0	0	0	0	0	0	0	0	0	0	0
fd5923147a748ad97c8e621537d2834a	d__Bacteria	Bacteroidota	Bacteroidia	Bacteroidales	Prevotellaceae	Prevotellaceae_UCG-001	uncultured_bacterium		1593	1890	801	4387	355	297	143	2123	1027	582	1533	226	101	393	699	445	2180	1674	691	1684	1746	1087	535	949	1581	1689	2741	1828	29	2199	778	77	50	29	41	52	51	82	78	10	0
c625a1db96ab91c4bc591c0964ad2e53	d__Bacteria	Deferribacterota	Deferribacteres	Deferribacterales	Deferribacteraceae	Mucispirillum			193	172	351	185	3	0	20	8	15	5	31	55	40	6	8	0	270	276	221	8	222	0	335	403	0	197	248	326	341	90	146	298	4876	3503	3276	3433	4272	6514	4503	1107	0
ffc36e27c82042664a16bcd4d380b286	d__Bacteria	Proteobacteria	Gammaproteobacteria	Enterobacterales	Enterobacteriaceae	Escherichia-Shigella			8	6	0	0	0	0	4	16	0	0	44	5	3	0	4	0	0	0	0	0	0	5	0	5	0	0	0	0	0	0	0	7	180	42	53	55	127	84	52	33	7
892a20bbdc3ce599dc0c5d9f0866c352	d__Bacteria	Firmicutes	Bacilli	Lactobacillales	Enterococcaceae	Enterococcus	Enterococcus_faecalis		0	0	0	0	0	0	0	0	43	36	0	7	0	0	0	0	0	0	0	0	0	0	0	0	0	0	0	0	0	0	0	0	0	0	0	0	23	0	0	0	16090
e2aac4cbb8707a2963d06e66314ae9e1	d__Bacteria	Bacteroidota	Bacteroidia	Bacteroidales	Prevotellaceae	Alloprevotella	uncultured_Bacteroidales		733	2447	195	1834	82	681	1009	344	1014	263	839	356	217	1828	153	1697	638	2302	67	1277	160	698	263	319	2687	1711	815	1708	241	0	185	212	13	5	4	5	10	33	6	0	0
c309c5de1bc33d058b30316c97635d5b	d__Bacteria	Firmicutes	Bacilli	Lactobacillales	Lactobacillaceae	Lactobacillus	Lactobacillus_reuteri		952	826	1088	180	573	1382	426	530	983	1293	226	1090	2482	602	462	942	1112	1272	371	143	626	723	1468	467	171	1047	366	1363	421	868	895	982	0	0	11	9	0	0	0	0	0
8b2762336fa5e37da3de55b6a68679d0	d__Bacteria	Firmicutes	Bacilli	Lactobacillales	Lactobacillaceae	Lactobacillus			0	0	0	0	0	0	0	0	0	0	0	0	0	0	0	0	0	0	0	0	23	0	0	0	0	0	0	0	0	0	0	0	0	0	0	0	0	0	0	0	0
b6c1a8ba78f65c4a4e96627ccc53ac86	d__Bacteria	Firmicutes	Bacilli	Lactobacillales	Lactobacillaceae	Lactobacillus			2254	1215	963	562	1286	4382	578	656	121	363	280	660	316	952	277	1219	1196	61	155	190	1241	595	1119	234	166	75	20	598	202	773	76	1866	0	21	14	0	12	0	5	3	0
a71cdb983f4aa92f7986bbba79bdf852	d__Bacteria	Bacteroidota	Bacteroidia	Bacteroidales	Muribaculaceae	Muribaculaceae	unidentified		872	489	1024	668	1259	420	598	664	640	965	492	806	951	554	823	856	591	1182	795	1092	810	1277	602	1080	324	760	618	423	745	769	380	1078	0	0	0	0	0	16	0	0	0
38ed7202efb87e3468f28422c76f6a86	d__Bacteria	Bacteroidota	Bacteroidia	Bacteroidales	Muribaculaceae	Muribaculaceae	uncultured_bacterium		409	804	361	461	359	60	305	114	186	454	256	642	168	104	691	182	1526	536	355	669	1297	1054	345	700	510	970	823	715	1777	314	357	559	0	0	0	0	0	0	0	0	0
6c7fe380b1b5efb18d4446875e73cf59	d__Bacteria	Firmicutes	Clostridia	Lachnospirales	Lachnospiraceae				1117	0	897	6	334	120	39	400	932	175	2079	14	1335	1928	110	24	35	1100	2673	0	55	24	361	52	1194	109	306	488	0	1003	486	55	0	0	0	0	0	0	0	0	0
d3eeb7a382811ef6a6cc94d9de823dfb	d__Bacteria	Firmicutes	Bacilli	Lactobacillales	Lactobacillaceae	Lactobacillus			63	228	271	0	442	1099	89	459	567	474	84	176	1660	240	43	263	552	142	442	363	387	166	2941	2213	109	137	184	250	15	344	893	1076	8	0	0	0	0	0	0	0	0
547f80f193a2881abc9f7026b92ad352	d__Bacteria	Firmicutes	Bacilli	Lactobacillales	Lactobacillaceae	Lactobacillus	Lactobacillus_murinus		560	112	222	46	628	776	821	1617	502	589	78	638	930	421	1556	486	211	490	540	811	320	782	239	445	184	310	290	242	692	180	200	327	0	0	0	0	0	0	0	0	0
8a732db3fc55ff9ea2d38a2b94b169c3	d__Bacteria	Firmicutes	Bacilli	Lactobacillales	Enterococcaceae	Enterococcus			0	0	0	0	0	0	0	0	0	0	0	0	0	0	0	61	0	0	0	0	0	0	0	0	0	0	0	0	0	0	0	0	0	0	0	0	0	0	0	0	0
5d0c24e4d0be0c5dedddb525ed0ed7f9	d__Bacteria	Firmicutes	Bacilli	Lactobacillales	Enterococcaceae	Enterococcus			0	0	0	0	0	0	0	0	0	0	0	0	0	0	0	67	0	0	0	0	0	0	0	0	0	0	0	0	0	0	0	0	0	0	0	0	0	0	0	0	0
e94a9da4bdf2d1d6fd8b6216ea53a5ab	d__Bacteria	Firmicutes	Bacilli	Lactobacillales	Lactobacillaceae	Lactobacillus	Lactobacillus_reuteri		534	341	599	86	986	684	274	210	400	703	83	471	925	316	313	429	573	426	236	153	297	1255	760	172	141	360	168	528	371	239	323	527	0	0	0	0	15	12	0	0	0
d81d58eafd0718fc874d2c18fae816c3	d__Bacteria	Bacteroidota	Bacteroidia	Bacteroidales	Muribaculaceae	Muribaculaceae			171	20	434	596	540	91	0	267	221	615	212	63	0	161	627	315	170	279	29	955	1130	96	196	1306	512	652	1133	582	332	689	1274	0	17	17	0	0	16	0	22	0	0
f3e4443254c291e07567e39eabc2fb84	d__Bacteria	Firmicutes	Bacilli	Lactobacillales	Lactobacillaceae	Lactobacillus	Lactobacillus_reuteri		679	664	385	283	211	569	311	520	461	464	99	530	1163	434	157	415	438	554	155	113	275	387	722	360	93	547	121	559	174	476	405	538	0	0	0	0	0	0	0	0	0
160efa2a41c4cec475f79506e42374ca	d__Bacteria	Bacteroidota	Bacteroidia	Bacteroidales	Muribaculaceae	Muribaculaceae	uncultured_bacterium		386	358	245	615	334	342	402	151	623	396	872	1034	345	280	884	624	0	119	98	254	107	296	120	962	601	141	147	524	1038	289	296	226	0	19	0	0	4	9	0	0	0
a7b9dfb4164ab3d3e2e7126f5ac3ffb0	d__Bacteria	Bacteroidota	Bacteroidia	Bacteroidales	Prevotellaceae	Prevotellaceae_NK3B31_group	uncultured_bacterium		331	454	125	545	124	277	25	1115	573	69	806	21	0	463	820	169	53	41	31	203	161	0	94	380	650	550	638	800	74	2730	167	0	5	0	7	9	0	0	4	0	0
00d9e75ead821633274b5460a4487f74	d__Bacteria	Bacteroidota	Bacteroidia	Bacteroidales	Prevotellaceae	Prevotellaceae_UCG-001			136	1392	1594	542	82	62	1168	109	6	23	86	71	54	507	27	52	334	291	128	520	446	251	666	310	404	59	266	448	1400	346	7	363	0	0	0	0	0	0	0	0	0
8dd0df81528996515e782ee88f3ba77e	d__Bacteria	Bacteroidota	Bacteroidia	Bacteroidales	Marinifilaceae	Odoribacter	unidentified		652	332	751	173	371	299	1366	151	95	344	56	1227	1069	120	69	294	185	37	338	260	138	1356	506	114	368	117	415	21	373	43	48	342	0	0	0	5	0	0	0	0	0
a0ed3c259f6fceaaed3ef1b212339fb9	d__Bacteria	Firmicutes	Clostridia	Lachnospirales	Lachnospiraceae	Lachnospiraceae_UCG-006	uncultured_bacterium		462	0	41	0	657	0	469	359	669	74	21	0	22	0	1189	1027	0	0	713	0	1471	19	654	1827	137	0	521	0	0	625	130	0	0	0	0	0	0	0	0	0	0
15e409cec6365290b44b6ac6c6aad668	d__Bacteria	Proteobacteria	Gammaproteobacteria	Pseudomonadales	Moraxellaceae	Acinetobacter	Acinetobacter_radioresistens		0	0	0	0	0	0	0	0	0	0	0	0	0	0	0	4	0	0	0	0	0	0	0	0	0	0	0	0	0	0	0	0	0	0	0	0	0	0	0	0	89
7e348e44fda345b89768ef9038669a7a	d__Bacteria	Bacteroidota	Bacteroidia	Bacteroidales	Muribaculaceae	Muribaculaceae	uncultured_bacterium		1193	318	353	1056	359	81	50	404	100	153	289	489	33	108	426	420	210	435	0	529	417	0	289	182	364	135	318	503	940	237	303	0	0	0	0	35	41	26	56	0	0
694f413b53b76692d2bf1cd02091399c	d__Bacteria	Firmicutes	Bacilli	Lactobacillales	Lactobacillaceae	Lactobacillus	Lactobacillus_intestinalis		904	1010	575	256	2307	0	249	100	7	42	45	55	0	966	59	911	70	0	0	0	19	999	194	11	11	0	0	546	732	0	0	716	0	0	0	0	0	0	0	0	0
a08e51322ac5413f32389f362e518aef	d__Bacteria	Bacteroidota	Bacteroidia	Bacteroidales	Muribaculaceae	Muribaculaceae	uncultured_Bacteroidales		376	185	574	120	646	328	156	806	210	314	330	511	61	158	154	290	83	225	123	183	24	0	430	400	993	0	645	385	1690	245	45	0	0	0	7	0	7	0	0	6	0
5035cd5d4de16e588261f8c363807498	d__Bacteria	Bacteroidota	Bacteroidia	Bacteroidales	Muribaculaceae	Muribaculaceae	uncultured_bacterium		377	492	354	546	337	101	170	910	417	317	386	328	209	405	372	462	205	381	218	270	225	245	192	227	213	216	363	563	200	462	252	211	8	11	28	0	6	42	0	0	0
3a819efd6691a5d3299016820c204e3d	d__Bacteria	Bacteroidota	Bacteroidia	Bacteroidales	Prevotellaceae	Prevotellaceae_Ga6A1_group	uncultured_bacterium		39	0	8	452	68	110	0	163	527	61	938	145	0	171	1142	241	39	5	0	227	187	0	45	240	31	161	554	1491	10	1680	1832	0	13	0	0	4	6	5	0	0	0
2893aeb225744a49866e347886550112	d__Bacteria	Bacteroidota	Bacteroidia	Bacteroidales	Muribaculaceae	Muribaculaceae	uncultured_bacterium		396	222	392	206	269	62	585	112	162	346	224	685	916	152	194	307	522	270	142	363	184	710	544	254	237	334	253	162	563	121	152	436	0	0	0	0	0	9	0	0	0
7587f3150ef5a124ddf8dd9305ce4f0e	d__Bacteria	Firmicutes	Bacilli	Lactobacillales	Lactobacillaceae	Lactobacillus	Lactobacillus_reuteri		511	407	420	143	246	360	180	292	384	421	69	390	963	271	156	390	414	441	136	75	186	326	571	183	71	421	106	531	146	307	305	394	0	0	0	0	0	0	0	0	0
cd9a2dcb027e514c4ee0e676c3274b11	d__Bacteria	Bacteroidota	Bacteroidia	Bacteroidales	Muribaculaceae	Muribaculaceae	uncultured_bacterium		45	574	112	90	112	83	95	35	68	446	110	307	227	156	667	127	691	196	55	49	657	511	302	437	322	245	386	812	1002	288	285	155	0	0	5	0	0	0	0	11	0
01b9936c39d34b8ad49eeafda91b4857	d__Bacteria	Bacteroidota	Bacteroidia	Bacteroidales	Muribaculaceae	Muribaculaceae	uncultured_Bacteroidales		261	504	301	702	284	38	45	234	475	343	420	720	226	10	508	611	183	257	100	287	339	6	290	283	116	111	295	285	254	206	178	10	0	0	6	0	0	0	0	0	0
405c5d2897a11d70b75469298e367916	d__Bacteria	Bacteroidota	Bacteroidia	Bacteroidales	Muribaculaceae	Muribaculaceae			97	0	282	366	302	0	16	159	92	446	127	33	0	96	381	183	115	167	0	613	786	49	144	911	265	390	787	373	223	510	769	0	0	0	6	5	0	30	0	0	0
f24fb97f9535ab02ce6f7913c70cc0ee	d__Bacteria	Desulfobacterota	Desulfovibrionia	Desulfovibrionales	Desulfovibrionaceae	Desulfovibrio	uncultured_bacterium		226	281	354	414	500	263	155	80	194	594	332	698	298	147	225	197	55	531	485	211	310	146	166	155	139	14	93	146	305	66	195	569	0	11	0	7	3	0	0	0	0
60c211706e6b252bd37d4ac02ce8812a	d__Bacteria	Firmicutes	Clostridia	Lachnospirales	Lachnospiraceae	Lachnospiraceae_NK4A136_group	uncultured_bacterium		31	0	0	5557	113	0	0	0	0	0	0	2154	135	0	66	0	0	0	34	0	0	0	0	0	0	0	0	0	201	0	0	0	15	0	0	8	0	19	0	0	0
f204a3950172870e5b0b6f4ebd0164a6	d__Bacteria	Bacteroidota	Bacteroidia	Bacteroidales	Rikenellaceae	Alistipes	uncultured_bacterium		213	282	499	107	0	13	871	123	58	94	35	355	612	124	0	185	128	153	1085	117	102	1385	160	25	289	194	193	0	89	75	0	598	0	0	0	0	0	0	0	0	0
36e7d485787d726a0e16bff74100463e	d__Bacteria	Bacteroidota	Bacteroidia	Bacteroidales	Muribaculaceae	Muribaculaceae	uncultured_bacterium		332	695	56	265	101	66	121	120	357	130	156	269	120	260	145	217	247	220	118	463	93	568	90	162	534	482	244	558	83	376	260	177	9	0	7	10	0	19	9	6	0
484de55109ea6e8b503b231909032814	d__Bacteria	Bacteroidota	Bacteroidia	Bacteroidales	Muribaculaceae	Muribaculaceae	uncultured_organism		98	101	180	133	545	604	41	452	141	234	249	205	43	402	391	445	136	302	48	189	374	71	176	222	266	159	265	98	148	472	208	7	0	0	22	16	0	0	39	13	0
5ab7a736970f10a008edbacb24ee951d	d__Bacteria	Bacteroidota	Bacteroidia	Bacteroidales	Muribaculaceae	Muribaculaceae	uncultured_bacterium		169	430	249	271	214	48	153	48	200	173	251	244	140	196	198	221	325	294	290	353	332	359	167	226	160	335	265	278	190	234	170	265	0	0	0	0	0	0	13	0	0
b21bbd9f9a9ee207b793d76c06672371	d__Bacteria	Bacteroidota	Bacteroidia	Bacteroidales	Muribaculaceae	Muribaculaceae	uncultured_bacterium		270	283	135	123	212	216	67	474	148	184	171	136	71	153	335	156	81	418	110	346	412	351	188	224	253	213	246	302	294	459	251	76	0	0	0	0	0	0	0	0	0
c874b225d519fbb9d0c68260b94db01f	d__Bacteria	Bacteroidota	Bacteroidia	Bacteroidales	Muribaculaceae	Muribaculaceae	uncultured_bacterium		740	177	279	811	230	48	24	222	61	89	198	259	21	54	294	312	100	277	0	340	291	0	294	122	178	72	282	400	637	145	199	0	0	31	14	17	26	29	22	0	0
ccfda4fe409366e9327261c6976c68e1	d__Bacteria	Firmicutes	Bacilli	Lactobacillales	Lactobacillaceae	Lactobacillus			0	0	0	0	0	0	0	0	0	0	0	0	0	0	0	0	0	0	0	0	0	0	0	0	0	0	0	0	0	0	0	0	0	0	0	0	0	0	0	3	0
d47c3e0c088f9573cf1fef5c3a32b048	d__Bacteria	Firmicutes	Clostridia	Oscillospirales	Ruminococcaceae	Anaerotruncus	uncultured_bacterium		139	429	200	78	112	489	141	46	65	143	342	115	142	176	59	153	116	136	545	255	469	214	399	183	179	198	431	84	124	108	61	404	83	40	53	58	18	89	25	0	0
04be702b895fe5ed0568344daf564276	d__Bacteria	Firmicutes	Bacilli	Staphylococcales	Staphylococcaceae	Staphylococcus			0	0	0	0	0	0	0	0	0	0	0	11	21	0	0	0	0	5	0	0	0	0	0	7	0	0	0	0	0	0	0	9	0	0	0	0	0	0	0	0	0
b26d5a55144a8c21c42718eff278171a	d__Bacteria	Bacteroidota	Bacteroidia	Bacteroidales	Rikenellaceae	Alistipes	uncultured_bacterium		128	0	273	277	290	157	41	308	421	138	77	0	871	44	60	497	666	152	1228	206	306	0	119	41	25	45	0	16	0	192	7	69	0	12	0	0	6	0	0	0	0
b20b8aa4bd244d965316a278875a1469	d__Bacteria	Bacteroidota	Bacteroidia	Bacteroidales	Muribaculaceae	Muribaculaceae	uncultured_Bacteroidales		79	587	425	130	131	0	407	49	87	267	76	311	98	0	0	113	338	313	533	164	122	656	106	0	85	167	93	0	392	63	134	625	0	0	0	0	0	0	0	0	0
e41375bd06424fdf1659448e6416bfd2	d__Bacteria	Firmicutes	Clostridia	Lachnospirales	Lachnospiraceae	Lachnospiraceae_NK4A136_group	uncultured_Clostridiales		37	0	0	0	418	0	32	0	0	123	69	0	11	860	223	179	62	27	22	170	0	681	1445	508	13	601	286	383	0	169	193	14	0	0	0	0	0	0	0	0	0
3972f4ac90615bd14de67f8d4fe8ef86	d__Bacteria	Bacteroidota	Bacteroidia	Bacteroidales	Muribaculaceae	Muribaculaceae	uncultured_organism		76	95	93	124	468	502	35	378	104	258	300	270	40	321	311	335	115	276	33	185	334	70	129	171	223	125	259	67	153	382	161	0	0	0	0	0	0	21	0	0	0
bdb392636e7dda502cd945a98970459d	d__Bacteria	Bacteroidota	Bacteroidia	Bacteroidales	Muribaculaceae	Muribaculaceae	uncultured_Bacteroidales		197	306	165	147	234	115	161	213	88	250	167	108	143	353	225	234	160	264	88	319	194	301	95	219	151	228	290	81	83	299	135	158	0	14	0	0	0	8	0	0	0
a1ef7bc7c4ffe90246a64027d5084f23	d__Bacteria	Bacteroidota	Bacteroidia	Bacteroidales	Muribaculaceae	Muribaculaceae	uncultured_bacterium		0	390	122	138	64	0	22	0	0	843	0	127	72	0	0	68	114	712	77	560	0	192	64	184	661	0	607	19	977	0	47	14	0	0	0	0	0	0	0	0	0
4607b7404b3f99f59b4e415b329e7a6f	d__Bacteria	Firmicutes	Clostridia	Lachnospirales	Lachnospiraceae				11	751	0	189	47	47	150	200	26	723	1009	17	260	134	339	0	0	561	37	52	298	126	4	27	80	161	0	273	0	0	368	112	0	0	0	0	0	0	0	0	0
a7c079da939ab8ea89e4b4531c4e0588	d__Bacteria	Firmicutes	Clostridia	Lachnospirales	Lachnospiraceae	Lachnospiraceae_NK4A136_group			71	52	72	13	39	120	103	48	14	121	47	693	255	24	171	37	125	19	877	468	317	17	90	102	136	661	619	8	509	94	25	19	15	0	0	0	6	0	0	0	0
11b4cca5a2e1eab13cc1db3716e0147b	d__Bacteria	Firmicutes	Clostridia	Lachnospirales	Lachnospiraceae	Lachnospiraceae_NK4A136_group	uncultured_bacterium		0	0	0	3821	85	0	0	0	0	0	0	1469	111	0	52	0	0	0	0	0	0	0	0	0	0	0	0	0	157	0	0	0	0	26	0	0	0	0	10	0	0
d129a5b40f8c70129cb4614e8f59e6b4	d__Bacteria	Bacteroidota	Bacteroidia	Bacteroidales	Muribaculaceae	Muribaculaceae	uncultured_Bacteroidales		202	171	152	114	269	54	298	99	208	137	96	143	166	223	112	193	84	427	136	139	119	226	258	137	370	169	144	105	161	174	70	203	0	0	0	0	0	0	0	2	0
51dbca22f7469bb00e4379845bc1fb83	d__Bacteria	Firmicutes	Clostridia	Lachnospirales	Lachnospiraceae	Lachnospiraceae_NK4A136_group	uncultured_bacterium		0	0	1571	8	339	1431	0	0	0	0	0	0	0	99	0	128	0	444	51	0	0	0	22	704	12	41	0	0	0	469	0	0	12	52	14	0	11	74	27	0	0
9b47679d539f1505f68f781d16b8444e	d__Bacteria	Bacteroidota	Bacteroidia	Bacteroidales	Rikenellaceae	Rikenella	uncultured_bacterium		151	130	119	185	119	119	251	227	113	48	303	312	259	194	29	292	71	64	128	188	140	271	154	68	199	127	230	84	79	35	68	551	0	0	0	0	0	0	0	0	0
d272bf25781448dde9031a24679a9012	d__Bacteria	Bacteroidota	Bacteroidia	Bacteroidales	Bacteroidaceae	Bacteroides	Bacteroides_acidifaciens		133	298	164	266	83	80	83	82	71	68	319	190	96	86	165	107	122	97	52	116	85	142	93	75	101	235	152	165	124	162	269	72	0	0	0	10	0	0	0	0	0
5fa91e7085571e2cbcd0e7d245975c76	d__Bacteria	Campilobacterota	Campylobacteria	Campylobacterales	Helicobacteraceae	Helicobacter	Helicobacter_ganmani		87	0	9	96	16	3	309	20	6	5	162	8	193	26	0	269	7	8	83	463	5	274	7	45	6	0	1234	111	0	105	426	906	28	0	5	0	0	33	12	0	0
45ac4dd5ac6a33903b3fae14faff2115	d__Bacteria	Bacteroidota	Bacteroidia	Bacteroidales	Muribaculaceae	Muribaculaceae	uncultured_bacterium		18	248	86	76	84	54	52	47	40	228	92	194	89	87	311	121	340	95	43	80	317	241	145	228	167	117	174	312	442	172	152	101	0	0	0	0	0	0	0	0	0
e6b05a69bc7fa8dc428caa3d409c9fbb	d__Bacteria	Bacteroidota	Bacteroidia	Bacteroidales	Muribaculaceae	Muribaculaceae	uncultured_bacterium		90	181	117	118	199	152	152	130	114	105	122	279	249	187	124	168	145	48	118	335	172	82	161	112	278	106	137	229	248	101	59	49	0	3	2	0	0	21	0	0	0
f67a6d5da8c0b71206955aeae1505a74	d__Bacteria	Bacteroidota	Bacteroidia	Bacteroidales	Muribaculaceae	Muribaculaceae	uncultured_bacterium		49	0	52	364	463	18	0	1007	206	78	473	107	0	108	128	143	0	57	0	84	0	0	26	0	352	0	87	394	199	341	121	0	0	0	0	0	0	26	0	0	0
427f5142ae52662b7db0bdd5689461f0	d__Bacteria	Firmicutes	Bacilli	Lactobacillales	Enterococcaceae	Enterococcus			55	119	19	42	122	93	7	139	89	73	32	64	117	23	93	0	56	106	72	115	92	170	35	144	93	102	123	84	88	207	22	106	38	21	0	40	0	0	0	43	0
d4f8d0f783cc724889c28f434833f47b	d__Bacteria	Bacteroidota	Bacteroidia	Bacteroidales	Muribaculaceae	Muribaculaceae			59	191	176	67	214	99	104	195	304	159	259	28	23	125	515	209	44	278	22	226	153	54	33	86	57	87	139	444	91	141	134	21	0	0	0	0	0	14	0	0	0
98a36346b6f54de07dc88dc9d746f58f	d__Bacteria	Bacteroidota	Bacteroidia	Bacteroidales	Muribaculaceae	Muribaculaceae			53	0	0	24	132	155	0	0	505	29	441	0	0	169	407	404	0	6	0	11	25	0	25	0	335	0	6	1013	0	916	13	0	0	0	0	0	0	5	0	0	0
effd8ed99e6df1b7ab82b73e1521715a	d__Bacteria								0	0	0	0	0	0	0	0	0	0	0	0	0	0	0	0	0	0	0	0	0	0	0	0	0	0	0	0	0	0	0	0	451	218	272	252	334	246	241	1293	61
743fe2dbeb29e13a7a401571d00915c0	d__Bacteria	Bacteroidota	Bacteroidia	Bacteroidales	Muribaculaceae	Muribaculaceae	uncultured_bacterium		0	245	27	30	40	45	82	0	36	231	46	142	96	63	284	51	316	83	44	0	319	222	156	221	189	110	168	433	444	146	147	80	0	0	0	0	0	0	0	0	0
77b9851880c51f6bd7f9f7d9eefee583	d__Bacteria	Bacteroidota	Bacteroidia	Bacteroidales	Bacteroidaceae	Bacteroides			127	440	260	41	4	12	61	26	130	46	66	6	63	208	19	74	82	651	10	210	28	29	18	18	125	485	45	89	11	306	178	606	0	0	0	0	17	0	0	0	0
a8eb3e86e896febff5f3e223f84ba94b	d__Bacteria	Bacteroidota	Bacteroidia	Bacteroidales	Tannerellaceae	Parabacteroides	Parabacteroides_goldsteinii		0	0	0	0	0	0	0	0	0	0	0	3	0	0	0	0	0	0	0	0	0	0	0	0	0	0	0	0	0	0	0	0	0	0	0	0	0	0	0	0	0
7b8d9c3781affdcd99b82dee98fff16c	d__Bacteria	Bacteroidota	Bacteroidia	Bacteroidales	Muribaculaceae	Muribaculaceae	uncultured_bacterium		170	100	179	102	141	19	294	19	52	158	98	253	348	59	46	135	294	122	61	144	73	143	157	89	112	183	124	58	164	81	62	49	0	0	0	0	0	0	0	0	0
d384965fb383296f0eb218a1bf17ef24	d__Bacteria	Firmicutes	Bacilli	Lactobacillales	Lactobacillaceae	Lactobacillus	Lactobacillus_murinus		103	0	86	0	176	263	396	301	105	165	0	259	218	201	378	0	91	141	180	184	66	117	0	189	0	49	0	115	285	0	0	0	0	0	0	0	0	0	0	0	0
ace5a2065aa01b7264e846a1b30970eb	d__Bacteria	Firmicutes	Bacilli	Lactobacillales	Carnobacteriaceae	Atopostipes	uncultured_bacterium		0	0	0	0	0	0	0	0	0	0	0	0	0	0	0	0	0	0	0	0	0	0	0	0	0	0	0	0	0	0	0	0	0	0	0	0	0	0	0	0	3
0a29c4e4c3cb3e93154b0d79e617ec9a	d__Bacteria	Bacteroidota	Bacteroidia	Bacteroidales	Prevotellaceae	Prevotellaceae_NK3B31_group	uncultured_bacterium		86	127	47	165	0	91	0	309	258	0	267	0	0	145	367	68	0	0	0	51	43	0	33	99	253	160	206	269	0	908	58	0	0	3	0	0	0	0	0	0	0
b029c3969abc11b1fc37e198e5cd264e	d__Bacteria	Firmicutes	Clostridia	Oscillospirales	Ruminococcaceae	Ruminococcus	unidentified		5	412	192	271	12	21	266	56	123	38	210	570	311	287	32	57	129	12	0	92	248	35	0	53	0	29	23	211	73	34	80	130	0	0	0	0	0	0	0	0	0
f4b946aa0c512befbc9abcc303de0c8c	d__Bacteria	Firmicutes	Clostridia	Oscillospirales	[Eubacterium]_coprostanoligenes_group	[Eubacterium]_coprostanoligenes_group	gut_metagenome		55	0	78	23	0	219	54	205	36	57	167	20	0	182	42	27	48	586	151	0	29	576	0	65	39	159	26	0	157	804	190	0	0	0	0	0	0	0	4	0	0
90087c45ee859c11d79869b4621d24ef	d__Bacteria	Firmicutes	Clostridia	Lachnospirales	Lachnospiraceae	uncultured			12	4	0	0	0	516	22	157	0	195	7	0	135	0	30	0	766	3	301	90	18	0	16	202	105	14	0	4	0	0	46	1293	19	7	17	0	0	14	0	0	0
5fb94f804715b4d90f191c413efef44e	d__Bacteria	Firmicutes	Bacilli	Erysipelotrichales	Erysipelotrichaceae	Faecalibaculum			0	0	0	0	85	59	0	0	37	111	32	8	0	5	1008	63	0	0	0	26	9	0	0	32	491	0	0	93	1845	29	7	0	0	0	0	0	0	0	0	0	0
6bf2840673de7a07c6136b4d66f9d325	d__Bacteria	Firmicutes	Clostridia	Lachnospirales	Lachnospiraceae	Lachnospiraceae_NK4A136_group			47	305	0	14	429	622	62	40	452	25	0	136	0	0	8	37	136	19	9	310	401	0	34	80	133	107	237	0	18	0	0	84	29	10	23	36	25	46	21	0	0
249db27ea543f4f74d96cd8a4d1f8a5a	d__Bacteria	Bacteroidota	Bacteroidia	Bacteroidales	Muribaculaceae	Muribaculaceae	uncultured_Bacteroidales		68	266	333	87	65	0	227	14	26	130	23	189	51	0	0	46	305	221	194	118	124	341	84	0	80	187	89	0	275	48	57	244	0	0	0	0	0	0	0	0	0
96f1df5356b17e2d4b6eefc878357fcb	d__Bacteria	Firmicutes	Clostridia	Clostridiales	Clostridiaceae	Candidatus_Arthromitus	Candidatus_Arthromitus		116	128	178	18	159	358	18	498	11	27	20	50	90	54	27	7	130	154	169	77	72	588	94	227	69	56	45	101	100	143	72	17	0	0	0	0	0	0	0	0	0
c13790a3d6801fd68ab968fb089b60c8	d__Bacteria	Bacteroidota	Bacteroidia	Bacteroidales	Muribaculaceae	Muribaculaceae			139	70	0	139	110	0	219	22	62	213	92	318	280	65	56	179	308	147	39	165	71	102	237	45	37	140	108	91	173	55	64	89	0	0	0	0	0	0	0	0	0
32ab1812bd3770f4b7f6aad7273783da	d__Bacteria	Proteobacteria	Gammaproteobacteria	Enterobacterales	Enterobacteriaceae	Enterobacter			0	0	0	0	0	0	0	0	0	0	0	0	0	0	0	0	0	0	0	0	0	0	0	0	0	0	0	0	0	0	0	0	0	0	0	0	0	0	0	0	0
95995ce96bbaee5aff60531906b9b966	d__Bacteria	Bacteroidota	Bacteroidia	Bacteroidales	Muribaculaceae	Muribaculaceae	uncultured_bacterium		0	0	0	243	155	44	0	66	164	222	157	26	0	97	45	51	35	74	7	288	259	9	31	300	287	104	313	324	178	225	0	0	0	0	5	0	0	0	0	0	0
8234f001cc4600ca49fa33bce360faf3	d__Bacteria	Bacteroidota	Bacteroidia	Bacteroidales	Muribaculaceae	Muribaculaceae	uncultured_organism		45	54	74	115	302	238	38	246	86	159	67	117	34	173	117	156	68	186	29	148	101	40	78	115	185	65	93	51	76	270	147	5	0	6	0	0	0	0	0	0	0
dfa833b266bd2993b86feab3617b34c3	d__Bacteria	Verrucomicrobiota	Verrucomicrobiae	Verrucomicrobiales	Akkermansiaceae	Akkermansia	Akkermansia_muciniphila		0	0	0	0	1275	22	0	0	1326	0	41	4	0	0	64	309	0	0	0	0	0	0	0	0	0	0	0	579	0	0	0	0	0	0	0	0	0	0	0	0	17
6e408cc3ba68e93a8d2a36d67381d445	d__Bacteria	Bacteroidota	Bacteroidia	Bacteroidales	Muribaculaceae	Muribaculaceae	uncultured_Bacteroidales		56	352	277	58	70	0	246	0	0	54	0	107	55	0	36	69	274	165	222	110	76	506	70	0	44	119	58	0	212	38	45	338	0	0	0	0	0	0	0	0	0
2849faa25200d507b6e0718fa0e7cd12	d__Bacteria	Patescibacteria	Saccharimonadia	Saccharimonadales	Saccharimonadaceae	Candidatus_Saccharimonas	uncultured_bacterium		62	96	0	0	66	142	46	155	83	160	91	144	97	64	71	52	68	442	155	68	137	194	111	64	174	97	154	145	122	108	120	132	0	0	0	0	0	0	0	0	0
631831eee09fe9fd9281110f4342c6ea	d__Bacteria	Bacteroidota	Bacteroidia	Bacteroidales	Muribaculaceae	Muribaculaceae	uncultured_bacterium		17	12	22	207	144	29	0	61	170	174	121	21	11	96	41	54	45	64	0	258	272	0	44	309	290	137	246	301	192	224	36	0	0	0	0	0	0	0	0	0	0
9ff70f1d1d4077a32bb4010ca9bbf66e	d__Bacteria	Firmicutes	Clostridia	Oscillospirales	Ruminococcaceae	Ruminococcus	uncultured_Ruminococcus		0	0	0	0	0	0	0	0	201	46	39	0	0	0	311	0	0	47	0	0	379	0	0	676	0	263	305	951	0	0	378	0	0	0	0	0	0	0	0	0	0
462b8f1780130500d37b2256e177b1e4	d__Bacteria	Bacteroidota	Bacteroidia	Bacteroidales	Muribaculaceae	Muribaculaceae	uncultured_bacterium		94	230	265	91	71	14	221	98	24	90	68	102	189	26	63	187	78	163	268	44	102	208	101	89	56	124	63	21	113	43	28	199	0	0	0	0	0	0	0	0	0
6275d115f56b338f6c09165c5514595a	d__Bacteria	Bacteroidota	Bacteroidia	Bacteroidales	Muribaculaceae	Muribaculaceae	uncultured_bacterium		327	82	115	362	123	0	0	99	0	38	102	149	0	32	168	128	55	127	0	149	135	0	108	49	117	38	118	194	313	63	96	0	0	0	27	0	26	0	0	0	0
42690539aa399c812b99bc18ad34b6b7	d__Bacteria	Bacteroidota	Bacteroidia	Bacteroidales	Muribaculaceae	Muribaculaceae	uncultured_bacterium		34	36	47	135	146	129	57	101	104	254	68	60	98	161	141	200	74	51	40	193	53	45	160	78	186	101	71	143	169	94	51	37	0	0	0	0	0	10	0	3	0
7fc3fe06df1684cf0223de662ed370b0	d__Bacteria	Bacteroidota	Bacteroidia	Bacteroidales	Muribaculaceae	Muribaculaceae	uncultured_bacterium		179	37	75	100	73	0	237	0	53	122	69	276	236	74	91	104	124	98	63	161	56	151	165	44	63	133	123	67	104	41	71	115	0	0	0	0	0	0	0	0	0
65fa0c817b172bce9d4311734344f433	d__Bacteria	Bacteroidota	Bacteroidia	Bacteroidales	Muribaculaceae	Muribaculaceae			76	188	64	96	64	0	44	14	19	61	30	111	23	25	166	18	283	147	50	100	249	242	58	170	171	138	116	155	150	49	107	96	0	0	0	0	0	0	0	0	0
94d6861ee15495a7a6f6b9df85c62cef	d__Bacteria	Bacteroidota	Bacteroidia	Bacteroidales	Rikenellaceae	Rikenellaceae_RC9_gut_group	unidentified		134	154	156	54	30	0	263	312	114	82	41	168	95	45	25	124	155	118	37	25	104	281	45	42	90	76	133	20	33	181	30	99	0	0	0	0	0	0	0	0	0
021736facd9d8999a645bfeb7f2ea08a	d__Bacteria	Firmicutes	Clostridia	Clostridia_UCG-014	Clostridia_UCG-014	Clostridia_UCG-014	unidentified		0	0	0	0	0	1143	0	0	0	0	0	0	0	58	0	45	22	0	0	188	0	141	0	45	68	84	0	1464	0	0	0	0	0	0	0	0	7	0	0	0	0
1b4bc43fbbee6934d40d4f06cf7e4951	d__Bacteria	Desulfobacterota	Desulfovibrionia	Desulfovibrionales	Desulfovibrionaceae	Desulfovibrio	uncultured_bacterium		70	105	137	101	186	104	76	28	62	270	81	305	84	56	98	78	0	207	221	71	103	79	61	68	55	0	0	64	114	27	74	211	0	0	0	0	0	0	0	0	0
0221ac31aa16e6e6b7d213958446adeb	d__Bacteria	Patescibacteria	Saccharimonadia	Saccharimonadales	Saccharimonadaceae	Candidatus_Saccharimonas	uncultured_bacterium		130	84	0	0	90	142	40	185	0	103	0	126	115	59	215	97	86	131	74	121	0	256	57	0	329	127	214	84	154	53	0	72	0	0	0	0	0	0	0	0	0
08ed17794e8af08e5f0fb28b4e415a5a	d__Bacteria	Firmicutes	Clostridia	Lachnospirales	Lachnospiraceae	Roseburia	uncultured_bacterium		60	18	0	10	121	276	18	71	130	15	26	103	31	198	24	22	87	33	121	111	42	42	159	192	337	44	24	96	107	22	18	526	9	0	18	0	0	0	15	0	0
0e75e52973c7d538f13ffc9ef8cdcef6	d__Bacteria	Bacteroidota	Bacteroidia	Bacteroidales	Muribaculaceae	Muribaculaceae	uncultured_Muribaculaceae		89	174	129	86	96	40	50	110	70	66	116	51	34	111	53	83	103	204	119	126	147	117	96	72	103	78	110	54	80	155	100	65	0	0	0	0	9	0	0	0	0
55cea1dcc86e10b108b9392c1d32db87	d__Bacteria	Bacteroidota	Bacteroidia	Bacteroidales	Muribaculaceae	Muribaculum			49	62	64	146	67	24	61	90	90	78	108	107	33	82	142	151	107	122	44	153	123	51	97	121	110	99	108	147	255	48	77	42	0	8	4	0	0	0	0	0	0
fd3f0ad2379a32c7bf86a3133e5b1879	d__Bacteria	Firmicutes	Clostridia	Oscillospirales	Oscillospiraceae	Oscillibacter	unidentified		60	72	190	94	12	96	83	21	37	61	203	29	55	24	21	28	69	119	313	88	263	127	61	67	83	120	56	52	41	44	75	356	7	0	0	0	0	0	0	0	0
6853fbca95f545b26507b06719194eb8	d__Bacteria	Firmicutes	Bacilli	Staphylococcales	Staphylococcaceae	Staphylococcus	Staphylococcus_saprophyticus		0	0	0	0	0	0	0	0	0	0	0	0	0	0	0	21	0	0	0	0	0	0	0	0	0	0	0	0	0	0	0	0	0	0	0	0	0	0	0	0	0
062ce343b799626f07c788c476cb9186	d__Bacteria	Firmicutes	Clostridia	Lachnospirales	Lachnospiraceae	Lachnoclostridium			26	255	75	60	37	256	110	57	35	79	467	19	20	213	118	63	52	40	179	70	36	96	26	85	51	125	33	14	44	24	124	28	14	0	0	6	0	11	35	0	0
7a171e8173fb3b2eebf9da24f94c4882	d__Bacteria	Bacteroidota	Bacteroidia	Bacteroidales	Muribaculaceae	Muribaculaceae			97	56	242	50	0	0	152	0	63	88	68	223	448	0	54	147	167	136	47	94	57	190	144	0	65	95	88	41	114	0	0	36	0	0	0	0	0	0	0	0	0
42696f95325fa76e0740722f8e3b1451	d__Bacteria	Bacteroidota	Bacteroidia	Bacteroidales	Muribaculaceae	Muribaculaceae	uncultured_bacterium		66	0	58	86	80	96	0	180	123	117	195	0	0	175	218	78	0	0	0	93	106	0	0	205	133	113	233	270	0	169	120	0	0	0	13	0	0	5	0	0	0
2d16b7f72c11e9b2bb521f49193629ec	d__Bacteria	Firmicutes	Clostridia	Lachnospirales	Lachnospiraceae	A2			0	13	706	65	0	28	115	132	0	194	249	236	14	0	21	24	30	42	0	0	15	392	62	0	84	109	20	4	314	0	13	0	21	0	0	0	10	0	16	0	0
7ea891333dc9b3fd1451e13ad627d1dd	d__Bacteria	Bacteroidota	Bacteroidia	Bacteroidales	Rikenellaceae	Alistipes	uncultured_bacterium		127	112	190	99	0	0	229	70	235	29	94	129	0	48	24	59	117	67	121	40	98	195	59	30	120	220	34	0	0	0	38	302	0	0	0	0	0	0	0	0	0
a9fb538144130319af767a4873d2c873	d__Bacteria	Firmicutes	Clostridia	Lachnospirales	Lachnospiraceae	Lachnospiraceae_NK4A136_group	uncultured_bacterium		0	0	976	0	198	779	0	25	0	0	0	0	0	63	0	50	0	154	0	0	0	0	0	386	0	0	0	0	0	205	0	0	0	0	0	27	0	0	0	0	0
40d72320863fa5ac036408cdee788601	d__Bacteria	Bacteroidota	Bacteroidia	Bacteroidales	Rikenellaceae	Rikenella	Rikenella_microfusus		40	65	94	18	41	0	199	84	33	175	12	141	41	27	57	333	112	97	216	163	41	37	27	60	52	199	49	17	72	25	119	186	0	0	0	0	0	0	0	0	0
49da2429319bb8bab3d9139319699d74	d__Bacteria	Firmicutes	Clostridia	Lachnospirales	Lachnospiraceae	Lachnospiraceae_NK4A136_group			79	82	139	79	33	107	92	60	43	72	106	271	104	81	0	102	45	25	167	81	42	45	56	49	50	29	96	38	166	26	65	367	0	0	0	0	0	6	0	0	0
df44ac772951702209d263a61630e02a	d__Bacteria	Bacteroidota	Bacteroidia	Bacteroidales	Muribaculaceae	Muribaculaceae	uncultured_Bacteroidales		107	41	92	71	157	37	148	0	152	53	0	49	89	88	42	150	61	234	59	58	65	117	199	66	207	130	68	34	59	67	0	90	0	0	0	0	0	0	0	0	0
65af43c364db88ca484baea8a8549976	d__Bacteria	Firmicutes	Clostridia	Lachnospirales	Lachnospiraceae	Lachnospiraceae_NK4A136_group			0	42	0	0	0	0	664	0	20	0	0	0	42	917	227	0	0	103	0	261	0	0	0	0	0	0	0	204	0	0	297	0	0	0	0	0	0	0	0	0	0
83c93a6d51ead08d62d885166eceff0d	d__Bacteria	Bacteroidota	Bacteroidia	Bacteroidales	Muribaculaceae	Muribaculaceae	uncultured_organism		0	58	82	82	169	143	0	156	0	58	148	80	0	128	137	138	70	149	0	80	177	53	50	82	91	80	187	34	79	182	74	0	0	0	0	0	0	0	0	0	0
c4a4241d7fdb4d041ef8bbe066b586f4	d__Bacteria	Bacteroidota	Bacteroidia	Bacteroidales	Muribaculaceae	Muribaculaceae	uncultured_Barnesiella		43	119	36	108	88	14	0	131	80	65	65	68	0	37	205	49	247	92	29	92	90	83	82	99	78	58	228	207	101	75	47	46	0	0	0	0	0	0	0	0	0
2bf06c9a8754351bc68c7fefd8b6151b	d__Bacteria	Bacteroidota	Bacteroidia	Bacteroidales	Muribaculaceae	Muribaculaceae	uncultured_bacterium		191	0	0	111	137	0	276	0	58	90	75	184	484	92	0	103	219	49	0	116	57	75	0	0	109	98	133	64	0	0	0	0	0	0	0	0	0	0	0	0	0
9d1f6be17ee3760c64f3a472e97688dc	d__Bacteria	Bacteroidota	Bacteroidia	Bacteroidales	Rikenellaceae	Alistipes			37	255	25	18	8	0	88	35	0	0	59	12	103	0	0	6	73	198	50	27	45	153	25	9	24	69	58	0	0	0	110	76	0	0	0	0	0	0	0	0	0
b58ea03fe3dc853f990238ff6e026e16	d__Bacteria	Bacteroidota	Bacteroidia	Bacteroidales	Muribaculaceae	Muribaculaceae	uncultured_Bacteroidales		95	92	80	60	162	42	63	92	84	72	100	0	52	160	109	108	95	93	43	154	77	86	39	67	68	107	115	37	53	123	74	67	0	0	0	0	3	0	0	0	0
d42dcc3b54886a855e798d650aaa1ef0	d__Bacteria	Firmicutes	Clostridia	Clostridia_UCG-014	Clostridia_UCG-014	Clostridia_UCG-014	unidentified		0	54	0	9	0	294	37	422	110	0	0	0	0	0	0	0	0	0	0	176	0	490	0	30	247	0	0	156	594	0	8	18	0	0	0	0	0	5	0	0	0
deabfa9b86859ef2403b750939009ee3	d__Bacteria	Firmicutes	Clostridia	Lachnospirales	Lachnospiraceae	Blautia	Lachnospiraceae_bacterium		0	284	26	0	0	0	234	38	0	73	8	57	352	33	8	20	149	16	141	15	124	0	14	6	26	342	0	247	4	0	230	198	0	0	0	0	0	0	0	0	0
352e01b25b13ceaef79c9b32cf7962eb	d__Bacteria	Bacteroidota	Bacteroidia	Bacteroidales	Bacteroidaceae	Bacteroides	Bacteroides_acidifaciens		124	0	116	113	0	52	0	41	34	56	68	0	0	0	56	52	0	43	0	49	38	43	32	0	146	99	101	0	0	51	92	0	10	0	0	0	0	0	0	0	0
a2ece058558ecb7a048d8039d6f95ca6	d__Bacteria	Bacteroidota	Bacteroidia	Bacteroidales	Muribaculaceae	Muribaculaceae	uncultured_Bacteroidales		54	130	78	62	137	41	78	120	84	69	107	0	84	143	77	71	67	116	45	81	68	134	50	113	48	74	113	43	39	94	52	68	6	0	0	14	0	0	0	0	0
e1f184f23fd4768fc895db0f0739f3fe	d__Bacteria	Bacteroidota	Bacteroidia	Bacteroidales	Muribaculaceae	Muribaculaceae	uncultured_bacterium		125	40	135	375	103	0	0	111	0	33	83	106	0	0	122	129	0	56	0	100	128	0	127	49	48	0	136	204	188	50	79	0	0	0	0	0	0	0	0	0	0
efbfea18e91ecff7f376cc7f294ea3ce	d__Bacteria	Bacteroidota	Bacteroidia	Bacteroidales	Muribaculaceae	Muribaculaceae	uncultured_bacterium		0	43	11	0	64	54	0	32	297	27	209	0	0	146	927	163	13	0	0	420	0	0	0	0	0	11	52	30	0	0	0	0	0	0	0	0	0	14	0	0	0
ba5f9431d97db7fbaa8125bd2a2ef414	d__Bacteria	Bacteroidota	Bacteroidia	Bacteroidales	Muribaculaceae	Muribaculaceae	uncultured_Bacteroidales		55	142	231	44	0	0	176	0	0	47	0	87	38	0	0	45	238	167	77	78	94	235	85	46	47	112	53	25	242	47	0	102	0	0	0	0	0	0	0	0	0
f367f1804562637beda20b5f0f1844dc	d__Bacteria	Firmicutes	Clostridia	Lachnospirales	Lachnospiraceae				0	0	0	63	72	328	11	80	15	21	0	8	0	73	80	214	12	5	0	38	0	31	0	820	0	0	166	0	0	148	0	0	0	46	53	0	55	104	38	24	0
3b8fae66a7abbaa263ab111ce4384c4e	d__Bacteria	Desulfobacterota	Desulfovibrionia	Desulfovibrionales	Desulfovibrionaceae	uncultured	uncultured_bacterium		92	37	33	12	10	129	71	0	0	0	730	54	74	13	25	145	146	23	37	86	54	7	0	112	74	168	157	0	11	0	5	12	27	31	16	36	0	52	7	0	0
17ab34201671f799caffcc3d27b70a2c	d__Bacteria	Firmicutes	Clostridia	Lachnospirales	Lachnospiraceae	uncultured			206	66	35	181	28	136	38	50	23	16	303	94	50	41	32	127	0	300	256	36	32	0	96	41	72	0	41	17	92	21	26	0	0	21	4	0	0	0	0	0	0
3c118102f97c7b184f46f5a5328dafb1	d__Bacteria	Firmicutes	Clostridia	Lachnospirales	Lachnospiraceae	Lachnospiraceae_NK4A136_group	Clostridiales_bacterium		115	28	40	0	34	54	0	28	165	199	19	365	295	0	8	0	43	65	168	0	25	56	31	84	151	62	52	0	67	170	107	38	0	0	0	0	0	0	0	0	0
4e237c595da5cb9529b22d4795613121	d__Bacteria	Firmicutes	Clostridia	Lachnospirales	Lachnospiraceae	Lachnoclostridium	Dorea_sp.		243	58	122	296	0	255	244	154	19	0	0	427	42	31	75	42	0	56	0	21	26	0	20	25	0	0	20	0	168	60	41	0	0	19	0	0	0	0	0	0	0
9e4976b3f22f2889ea2348b491c0feb0	d__Bacteria	Firmicutes	Bacilli	Lactobacillales	Enterococcaceae	Enterococcus			0	0	0	0	0	0	0	0	0	0	0	0	0	0	0	0	0	0	0	0	0	0	0	0	0	0	0	0	0	0	0	0	0	0	0	0	0	0	0	0	0
cd8cb860c8e49b7dd2934a56eb3295a3	d__Bacteria	Bacteroidota	Bacteroidia	Bacteroidales	Muribaculaceae	Muribaculaceae	uncultured_Barnesiella		35	107	35	74	61	0	5	149	58	56	60	0	33	48	165	45	212	106	26	80	104	73	78	116	83	65	191	142	96	53	62	0	0	0	0	0	0	0	0	0	0
d79068eda6e0056a0a2a1639e7fe1d26	d__Bacteria	Bacteroidota	Bacteroidia	Bacteroidales	Muribaculaceae	Muribaculaceae	uncultured_bacterium		35	44	12	34	111	57	0	412	57	25	71	24	11	64	118	38	59	35	5	108	63	0	53	40	112	52	188	113	35	345	19	6	3	0	0	0	10	6	0	0	0
b6f5a4399f6bd346ea7f591db5595a02	d__Bacteria	Firmicutes	Clostridia	Lachnospirales	Lachnospiraceae				18	16	0	0	0	348	6	285	202	186	0	6	103	0	109	13	31	12	60	206	27	7	56	24	217	16	97	10	32	127	141	0	0	0	3	0	0	0	0	0	0
5f5279e09b059e9a1f8df4434795d07f	d__Bacteria	Bacteroidota	Bacteroidia	Bacteroidales	Muribaculaceae	Muribaculaceae			0	88	16	56	189	80	0	180	77	61	83	37	0	80	117	49	63	54	30	243	78	41	48	56	134	46	77	150	79	93	28	0	13	0	0	0	0	0	0	0	0
cffb087d0baff358ded65c8711ced84d	d__Bacteria	Bacteroidota	Bacteroidia	Bacteroidales	Muribaculaceae	Muribaculaceae	uncultured_bacterium		110	30	35	0	101	37	0	26	35	72	169	21	0	0	229	44	9	74	0	71	231	9	23	140	28	75	70	140	0	258	308	0	0	0	0	0	0	0	0	0	0
4512e5f45acd0fab3d94c189efc5aa80	d__Bacteria	Bacteroidota	Bacteroidia	Bacteroidales	Muribaculaceae	Muribaculaceae	uncultured_bacterium		28	145	48	62	39	5	51	97	31	36	59	64	51	37	10	54	246	14	51	143	93	283	52	13	66	109	120	38	31	59	48	147	0	0	0	0	0	0	0	0	0
b0f94b077b806639975c96b3ef366973	d__Bacteria	Firmicutes	Clostridia	Lachnospirales	Lachnospiraceae	[Eubacterium]_xylanophilum_group	uncultured_bacterium		73	0	27	0	110	0	48	0	341	82	0	0	10	178	20	97	92	146	0	167	97	166	109	292	166	0	34	0	0	0	74	0	0	0	0	0	0	0	0	0	0
fc7bca7e6ec63b7d0a2f9cd2f566a854	d__Bacteria	Proteobacteria	Gammaproteobacteria	Burkholderiales	Sutterellaceae	Parasutterella	uncultured_bacterium		24	40	29	38	29	17	17	71	33	82	143	66	25	32	244	73	27	49	5	30	34	23	23	64	95	24	33	50	324	67	30	7	0	0	0	0	0	0	0	0	0
a9e655b715af0d6d1678bfb882216f1e	d__Bacteria	Firmicutes	Clostridia	Lachnospirales	Lachnospiraceae				57	120	181	0	0	0	0	16	0	7	530	11	0	0	0	0	70	72	140	61	69	161	0	224	13	51	8	0	201	9	109	166	0	0	0	0	0	0	0	0	0
7aa8a9034090e7a5127c3b8ec9a585eb	d__Bacteria	Bacteroidota	Bacteroidia	Bacteroidales	Muribaculaceae	Muribaculaceae	uncultured_Bacteroidales		91	141	84	159	81	0	0	62	123	73	114	154	52	0	89	148	48	60	0	95	105	0	106	92	37	34	87	75	66	50	54	0	0	0	0	0	0	0	0	0	0
ac71b62fc6f7a81949e84ea592f55aeb	d__Bacteria	Firmicutes	Bacilli	Lactobacillales	Streptococcaceae	Streptococcus	Streptococcus_respiraculi		0	0	0	0	0	0	0	0	0	0	0	0	0	0	0	0	0	0	0	0	0	0	0	0	0	0	0	0	0	0	0	0	0	0	0	0	0	0	0	0	0
8c660699bfdb8cc1217a0c4c6bc3e7ff	d__Bacteria	Firmicutes	Clostridia	Lachnospirales	Lachnospiraceae	Lachnospiraceae_NK4A136_group	unidentified		0	162	0	0	0	0	437	0	0	0	0	0	0	0	0	109	228	0	0	93	425	0	0	59	52	0	0	0	0	0	0	705	0	0	0	0	0	0	0	0	0
0782fdaa348dd6fa9b80eae2b6333388	d__Bacteria	Bacteroidota	Bacteroidia	Bacteroidales	Rikenellaceae	Alistipes	uncultured_bacterium		54	48	88	48	0	117	0	0	0	50	193	58	771	0	39	131	66	42	125	45	74	23	0	0	0	29	12	0	0	0	0	180	0	0	0	17	0	8	20	4	0
7b11f9e81bb8cc72a3e2352d01c02787	d__Bacteria	Bacteroidota	Bacteroidia	Bacteroidales	Muribaculaceae	Muribaculaceae	uncultured_bacterium		108	0	38	22	80	45	25	0	0	76	182	0	0	26	254	59	0	66	0	74	210	0	0	125	0	82	47	101	15	274	312	0	0	0	0	0	0	0	0	0	0
74a53407dd64e4e8387f83dba5172127	d__Bacteria	Firmicutes	Bacilli	Lactobacillales	Lactobacillaceae	Lactobacillus	Lactobacillus_reuteri		187	324	41	152	114	37	76	245	71	0	0	70	116	120	0	74	0	0	0	43	0	81	0	107	0	82	0	58	0	75	0	142	0	0	0	0	0	0	0	0	0
348e85fdde75503a9c70539e268160bd	d__Bacteria	Bacteroidota	Bacteroidia	Bacteroidales	Muribaculaceae	Muribaculaceae			160	0	0	69	135	0	193	0	0	81	0	198	185	62	32	59	183	36	71	61	58	23	42	47	64	86	124	92	100	0	42	0	0	0	0	0	0	0	0	0	0
b8b3631368e631885bf8668ef6f72f17	d__Bacteria	Bacteroidota	Bacteroidia	Bacteroidales	Muribaculaceae	Muribaculaceae	uncultured_bacterium		44	71	53	74	63	42	29	78	87	32	55	60	18	39	79	66	149	70	17	93	82	58	40	83	134	61	96	101	44	190	51	37	0	0	0	0	4	0	0	0	0
db24050d1b1c55d82cc94544698c3670	d__Bacteria	Firmicutes	Clostridia	Lachnospirales	Lachnospiraceae	Lachnospiraceae_NK4A136_group			0	69	0	0	0	0	159	27	32	0	0	0	64	87	105	17	53	184	236	136	159	116	0	0	38	148	39	25	88	98	120	175	0	14	0	0	0	0	0	0	0
4b77597e70fa6df1f167aa5e8a27bcfc	d__Bacteria	Bacteroidota	Bacteroidia	Bacteroidales	Muribaculaceae	Muribaculaceae	uncultured_bacterium		0	82	47	79	86	89	43	55	107	125	0	58	70	73	53	147	66	63	0	128	0	43	95	38	181	49	82	90	109	66	28	0	4	0	0	0	7	0	0	0	0
a6ecce04b6770ba62df9347a9855f8dd	d__Bacteria	Firmicutes	Clostridia	Lachnospirales	Lachnospiraceae	uncultured			94	50	36	94	51	145	62	49	16	47	119	0	72	53	34	40	49	55	97	126	118	38	79	122	46	48	43	69	28	28	82	124	0	0	7	6	0	22	0	0	0
8e758fab5a4814776f6159e5f1d40426	d__Bacteria	Firmicutes	Bacilli	Staphylococcales	Staphylococcaceae	Staphylococcus			0	0	0	0	0	0	0	0	0	0	0	0	0	0	0	0	0	0	0	0	0	0	0	0	0	0	0	0	0	0	0	0	0	0	0	0	0	0	0	0	118
adb50edc0061a6b77a64cd50cc7fbe06	d__Bacteria	Bacteroidota	Bacteroidia	Bacteroidales	Muribaculaceae	Muribaculaceae	uncultured_bacterium		57	43	0	207	45	31	66	16	0	54	0	48	0	0	67	46	33	0	61	226	188	381	57	128	0	58	25	0	54	22	0	114	0	0	0	0	0	0	0	0	0
4b0ae96ba7d2990898244875daeb029c	d__Bacteria	Firmicutes	Clostridia	Peptococcales	Peptococcaceae	uncultured	uncultured_bacterium		71	91	93	121	0	85	32	15	17	26	203	45	69	31	16	95	26	54	117	73	120	44	29	96	37	70	60	24	52	0	48	148	0	0	0	0	4	0	0	0	0
7eb025c2103627cb905936b4ef11f821	d__Bacteria	Firmicutes	Clostridia	Oscillospirales	Ruminococcaceae	Ruminococcus			0	0	0	0	0	0	0	0	80	49	20	3	0	0	116	196	0	0	0	0	0	0	0	0	0	0	0	28	0	1486	7	0	0	0	0	0	0	0	0	0	0
2276b45a1b82f1bcdf15da2443c8314a	d__Bacteria	Bacteroidota	Bacteroidia	Bacteroidales	Muribaculaceae	Muribaculaceae			87	109	8	142	19	16	11	24	141	50	25	4	12	231	0	0	38	19	9	23	37	45	54	112	23	151	14	325	196	23	19	0	0	0	0	0	0	0	0	0	0
ea355945f3cf026ecbc5de22bfb6c0a0	d__Bacteria	Firmicutes	Clostridia	Oscillospirales	Ruminococcaceae	[Eubacterium]_siraeum_group	uncultured_bacterium		0	0	260	0	0	601	0	0	122	0	0	11	0	0	185	249	0	7	0	0	0	0	0	0	0	0	318	142	52	0	0	0	0	5	0	0	0	0	0	0	0
2a6d79050cde424487c0b0d27cf1c00a	d__Bacteria	Firmicutes	Clostridia	Lachnospirales	Lachnospiraceae	Lachnospiraceae_NK4A136_group	uncultured_bacterium		0	0	64	0	0	0	68	0	617	0	0	0	0	211	0	0	0	225	0	56	24	0	73	0	525	0	5	0	0	85	0	0	0	0	0	0	0	0	0	0	0
2a7a5cb9153f70133cb37251e8374117	d__Bacteria	Firmicutes	Clostridia	Clostridia_UCG-014	Clostridia_UCG-014	Clostridia_UCG-014	unidentified		11	35	0	0	162	387	0	952	6	29	0	0	0	0	30	0	0	0	0	41	0	0	0	29	0	0	0	258	0	0	0	0	0	0	12	0	0	0	0	0	0
6618f1b073e84eb30f20888e28877ace	d__Bacteria	Firmicutes	Clostridia	Lachnospirales	Lachnospiraceae				43	0	0	30	0	0	0	0	0	234	0	68	170	297	10	34	0	84	0	32	0	0	67	0	239	297	198	21	57	35	0	0	0	0	0	0	0	0	0	0	0
46efaedf0b7cefe9460531c9c6364bd1	d__Bacteria	Firmicutes	Clostridia	Lachnospirales	Lachnospiraceae	Lachnospiraceae_UCG-006	uncultured_bacterium		0	0	534	0	0	0	30	16	0	0	157	0	89	0	0	0	131	0	110	0	14	423	0	0	22	40	61	0	13	0	0	273	0	0	0	0	0	0	0	0	0
9e499b818284bc88da1591330270d59d	d__Bacteria	Bacteroidota	Bacteroidia	Bacteroidales	Rikenellaceae	Alistipes	uncultured_bacterium		43	112	70	67	34	7	6	40	136	7	103	62	17	81	25	72	91	38	11	54	66	71	62	16	50	85	90	65	24	172	45	7	0	0	0	0	0	5	0	0	0
a660dce41c3dd1c0ea1fc453a7ba833e	d__Bacteria	Bacteroidota	Bacteroidia	Bacteroidales	Muribaculaceae	Muribaculaceae	uncultured_Bacteroidales		140	90	79	58	53	0	135	97	76	24	57	0	76	58	20	57	42	80	121	79	0	129	49	0	0	59	30	30	36	53	32	73	0	0	0	0	0	0	0	0	0
3c74336ddaa649f85d7ec4dc92d376f6	d__Bacteria	Firmicutes	Clostridia	Oscillospirales	[Eubacterium]_coprostanoligenes_group	[Eubacterium]_coprostanoligenes_group			0	791	87	0	0	0	0	0	0	40	28	0	307	0	0	0	0	0	0	328	0	0	175	0	0	0	0	47	0	0	0	29	0	0	0	0	0	0	0	0	0
ed5a5cac9dcdfc7b4ba9cfb56b416739	d__Bacteria	Bacteroidota	Bacteroidia	Bacteroidales	Tannerellaceae	Parabacteroides	uncultured_Bacteroidales		85	187	74	32	4	31	114	66	52	9	29	34	45	43	0	19	79	38	41	26	10	21	15	7	44	54	23	50	0	41	59	42	0	4	0	0	0	0	0	6	0
35a3793bfe7609c7fc9f902a17aaf85f	d__Bacteria	Firmicutes	Clostridia	Lachnospirales	Lachnospiraceae				32	66	74	69	52	171	44	29	16	64	41	39	209	34	84	0	59	58	73	37	44	15	57	83	36	29	41	51	24	33	58	100	0	0	0	0	0	0	8	0	0
50f924a04d7400549a5726f23256fe71	d__Bacteria	Firmicutes	Bacilli	Staphylococcales	Staphylococcaceae	Staphylococcus			0	0	0	0	0	0	0	0	0	0	0	0	0	0	0	0	0	0	0	0	0	0	0	0	0	0	0	0	0	0	0	0	0	0	0	0	0	0	0	0	0
87065f99e4b2deefd368bc8a7b3b8669	d__Bacteria	Actinobacteriota	Coriobacteriia	Coriobacteriales	Eggerthellaceae	Enterorhabdus	uncultured_bacterium		29	40	16	21	54	12	22	23	42	82	89	77	93	27	44	68	37	60	52	23	110	49	35	106	50	29	63	25	115	81	15	123	0	0	0	0	0	0	0	0	0
1cf171fe716a7453acf57493f41b1f7a	d__Bacteria	Firmicutes	Bacilli	Lactobacillales	Lactobacillaceae	Lactobacillus	Lactobacillus_reuteri		119	0	0	0	312	0	105	0	0	0	0	0	0	0	0	0	0	0	0	0	0	1012	0	0	0	0	0	0	128	0	0	90	0	0	0	0	0	0	0	0	0
e806f856af4a419660a78a95c35b3464	d__Bacteria	Bacteroidota	Bacteroidia	Bacteroidales	Muribaculaceae	Muribaculum			39	29	51	58	60	0	36	70	42	82	54	74	49	0	53	66	69	99	52	97	90	67	0	75	39	58	58	52	111	31	37	50	0	0	0	0	0	0	0	0	0
80ff89a550cbfc6fc30ea25d5d3c7007	d__Bacteria	Bacteroidota	Bacteroidia	Bacteroidales	Rikenellaceae	Alistipes	uncultured_bacterium		42	32	37	42	33	0	150	17	57	24	38	101	56	94	35	87	70	42	54	45	24	217	42	15	46	83	48	12	32	35	21	116	0	0	0	0	0	0	0	0	0
b1533dbd4a2d5cf96d29ffd703695178	d__Bacteria	Bacteroidota	Bacteroidia	Bacteroidales	Muribaculaceae	Muribaculaceae	uncultured_bacterium		28	0	92	0	90	0	255	80	0	52	70	15	0	464	141	11	0	47	0	85	0	0	0	15	173	0	0	83	0	24	0	0	0	0	0	0	0	0	0	0	0
1de19b0d7a171cdd32b4dff524e87db2	d__Bacteria	Actinobacteriota	Actinobacteria	Bifidobacteriales	Bifidobacteriaceae	Bifidobacterium	Bifidobacterium_pseudolongum		0	0	0	0	0	0	0	0	0	166	121	0	0	0	0	13	0	17	0	0	0	0	0	0	43	0	16	505	823	0	0	0	0	0	0	0	0	0	0	0	0
f91a3c046f65dc44d29a9406ee6ce58b	d__Bacteria	Bacteroidota	Bacteroidia	Bacteroidales	Muribaculaceae	Muribaculaceae	uncultured_bacterium		39	78	75	81	62	0	43	0	58	56	64	51	0	77	36	55	107	77	70	114	81	51	0	0	41	89	69	77	40	68	0	0	0	5	0	0	0	0	0	0	0
ac1a97cb6ef73c044b75b06c16c343bc	d__Bacteria	Bacteroidota	Bacteroidia	Bacteroidales	Rikenellaceae	Rikenellaceae_RC9_gut_group	unidentified		85	54	110	42	0	0	86	91	26	47	40	101	38	48	16	85	99	70	29	22	62	148	43	27	45	12	44	0	27	53	26	53	0	0	0	0	0	0	0	0	0
cd197aae7680f83828c504bec0702157	d__Bacteria	Bacteroidota	Bacteroidia	Bacteroidales	Muribaculaceae	Muribaculaceae	uncultured_bacterium		0	42	0	101	83	59	0	51	43	112	51	46	52	111	118	114	43	40	0	125	0	0	57	50	112	37	35	43	102	0	0	0	0	0	0	0	0	0	0	0	0
3f698d215495900c36d9f6abc189b2d0	d__Bacteria	Bacteroidota	Bacteroidia	Bacteroidales	Muribaculaceae	Muribaculaceae	uncultured_bacterium		0	0	0	47	50	0	0	0	62	62	69	0	0	0	40	0	135	36	0	193	112	52	49	81	140	122	223	71	0	72	0	0	0	0	0	0	0	0	0	0	0
14805c83144a1b2fb0af38975e472cff	d__Bacteria	Firmicutes	Bacilli	Lactobacillales	Lactobacillaceae	Lactobacillus			17	0	40	9	1220	51	0	26	27	0	0	0	21	0	0	0	0	0	24	0	15	56	42	0	0	0	0	0	15	0	0	42	0	0	0	0	0	0	0	0	0
82a2f11546435d8be83bccf699f3ccf0	d__Bacteria	Actinobacteriota	Coriobacteriia	Coriobacteriales	Eggerthellaceae	Enterorhabdus	uncultured_bacterium		10	15	28	54	30	24	49	18	0	51	13	174	183	20	46	7	27	39	142	28	19	89	41	64	10	27	12	76	229	0	0	78	0	0	0	0	0	0	0	0	0
6cc75f1842562315972d503695b7cec9	d__Bacteria	Bacteroidota	Bacteroidia	Bacteroidales	Rikenellaceae	Alistipes	uncultured_bacterium		84	86	27	0	0	0	64	0	0	80	0	0	74	45	0	110	75	107	34	0	0	359	0	0	37	88	134	0	0	0	0	189	0	0	0	0	0	0	0	0	0
de682695be48363d3f0c0a6f9d7a55ee	d__Bacteria	Bacteroidota	Bacteroidia	Bacteroidales	Muribaculaceae	Muribaculaceae	uncultured_bacterium		57	69	44	43	24	51	27	50	40	50	44	58	46	80	39	70	23	33	47	82	36	40	82	49	81	50	39	63	36	48	32	29	0	0	0	0	0	0	0	0	0
1be897ba1ae9fde0a82ba4d0c71f159b	d__Bacteria	Firmicutes	Clostridia	Lachnospirales	Lachnospiraceae	Lachnospiraceae_NK4A136_group	uncultured_bacterium		0	0	106	0	0	105	0	41	20	0	0	6	443	0	0	0	50	300	195	0	26	0	57	0	107	0	18	71	0	0	0	16	0	0	0	0	0	0	0	0	0
97ec71122d7a83420428752fc002221b	d__Bacteria	Bacteroidota	Bacteroidia	Bacteroidales	Muribaculaceae	Muribaculaceae	uncultured_bacterium		0	0	0	0	0	51	0	83	72	76	102	0	0	91	190	39	13	0	0	62	0	0	0	143	86	44	153	154	0	113	74	0	0	0	0	0	3	0	0	0	0
11bbe95281ab5442ba004c2617fe8d71	d__Bacteria	Bacteroidota	Bacteroidia	Bacteroidales	Muribaculaceae	Muribaculaceae	uncultured_bacterium		29	75	71	63	60	22	25	56	49	38	51	31	20	68	63	35	91	63	24	0	99	71	0	44	41	47	88	48	0	81	36	56	0	0	0	0	0	0	0	0	0
c7257bd17077580eef9a39f461d4106d	d__Bacteria	Firmicutes	Clostridia	Lachnospirales	Lachnospiraceae				67	19	83	38	16	79	37	23	59	28	219	68	99	23	29	36	20	33	53	29	126	0	116	37	46	10	31	19	19	29	27	20	0	0	0	0	0	0	0	0	0
0d602affa45bcd64e9e95acada2e7249	d__Bacteria	Desulfobacterota	Desulfovibrionia	Desulfovibrionales	Desulfovibrionaceae	Bilophila	uncultured_bacterium		16	92	104	85	0	20	74	13	19	14	45	18	23	45	4	12	38	37	99	27	72	58	43	23	22	165	28	7	62	30	37	189	0	0	0	0	0	0	0	0	0
952c1fdc4c8295d4742b25f65e8c514a	d__Bacteria	Bacteroidota	Bacteroidia	Bacteroidales	Muribaculaceae	Muribaculaceae	uncultured_bacterium		0	35	35	145	0	0	63	0	7	0	0	0	14	0	38	37	34	22	42	153	150	322	68	139	14	34	0	22	0	0	31	111	0	0	0	0	0	0	0	0	0
8383a9394d839568543ff7a5decb1956	d__Bacteria	Firmicutes	Clostridia	Oscillospirales	Oscillospiraceae	uncultured	uncultured_bacterium		0	52	126	109	9	10	91	26	26	29	136	105	64	0	12	37	34	38	44	47	56	40	0	33	0	18	88	17	74	32	68	40	0	0	7	6	0	0	0	0	0
1f987dce8ea86f9c23c9d4dff70e0b56	d__Bacteria	Actinobacteriota	Coriobacteriia	Coriobacteriales	Atopobiaceae	Coriobacteriaceae_UCG-002	uncultured_bacterium		0	0	7	0	91	78	0	0	30	32	4	19	0	0	341	44	0	9	0	20	9	0	0	45	54	0	0	35	439	0	0	0	0	0	0	0	0	0	0	0	0
d7520dd99322ba43ae4332d331315af1	d__Bacteria	Firmicutes	Clostridia	Lachnospirales	Lachnospiraceae	Lachnospiraceae_NK4A136_group			0	30	149	34	67	82	14	0	0	0	0	23	16	0	27	29	204	89	77	56	55	31	70	125	0	57	0	0	21	0	108	104	0	0	0	0	0	0	0	0	0
b70dffc5967c93c276f64127256e85c5	d__Bacteria	Bacteroidota	Bacteroidia	Bacteroidales	Muribaculaceae	Muribaculaceae	unidentified		14	77	57	51	54	100	0	186	22	15	48	10	0	23	60	14	28	3	0	67	135	18	20	15	21	14	44	55	122	74	73	0	8	0	0	0	0	7	0	0	0
0f3d5ab93a1bdff74c4c3fbe0ad3206b	d__Bacteria	Firmicutes	Clostridia	Lachnospirales	Lachnospiraceae	Lachnospiraceae_UCG-006	uncultured_bacterium		0	80	49	104	0	40	0	0	0	24	116	55	122	130	0	40	48	326	79	29	0	0	0	0	0	45	0	18	0	0	36	94	0	0	0	0	0	0	0	0	0
036fcc35863a3417d33df4930edb33be	d__Bacteria	Firmicutes	Clostridia	Oscillospirales	Ruminococcaceae	[Eubacterium]_siraeum_group	uncultured_bacterium		15	204	0	0	0	0	40	121	0	0	0	0	0	226	0	0	34	0	0	45	0	0	132	81	383	0	0	0	0	131	0	0	0	0	0	0	0	0	0	0	0
7f3b00b7f152b270166593dd48bb7b67	d__Bacteria	Firmicutes	Clostridia	Lachnospirales	Lachnospiraceae	[Eubacterium]_xylanophilum_group	uncultured_bacterium		0	0	28	0	0	0	0	0	0	7	0	0	413	82	99	0	0	169	0	0	0	0	0	6	0	152	14	185	0	205	51	0	0	0	0	0	0	0	0	0	0
9933783c6239780b7161d70228ed9a4f	d__Bacteria	Firmicutes	Clostridia	Oscillospirales	Ruminococcaceae	Ruminococcus	unidentified		21	721	0	0	0	0	0	246	0	0	0	0	22	41	0	0	74	0	29	51	0	103	11	0	77	0	0	0	0	0	0	0	0	0	0	0	0	0	0	0	0
11f677d62a3ec0969a65966eb7050c7f	d__Bacteria	Firmicutes	Clostridia	Lachnospirales	Lachnospiraceae				17	0	0	43	0	523	0	0	0	0	0	0	0	0	0	151	0	0	0	0	10	0	0	0	24	459	31	0	13	86	0	0	0	0	0	0	10	0	12	0	0
7af3bd38f0f164d41ea3c8afa361ef51	d__Bacteria	Firmicutes	Clostridia	Oscillospirales	Ruminococcaceae	Ruminococcus	unidentified		0	359	42	54	0	37	21	126	0	0	0	20	0	118	0	15	103	0	0	0	40	50	0	0	279	0	0	0	92	0	0	21	0	0	0	0	0	0	0	0	0
356da847aaba77cabf4595d038fd2b68	d__Bacteria	Firmicutes	Clostridia	Lachnospirales	Lachnospiraceae				0	0	0	36	0	149	301	0	0	17	105	8	220	40	0	0	0	113	44	0	0	186	0	85	0	38	0	0	0	0	0	0	9	0	0	7	0	9	0	0	0
a1f2c41ab055ccc8bb753646cb613586	d__Bacteria	Firmicutes	Clostridia	Lachnospirales	Lachnospiraceae	uncultured	uncultured_bacterium		0	0	0	0	0	0	95	0	0	33	0	0	0	0	0	0	0	0	0	0	26	74	853	0	257	0	0	0	0	0	28	0	0	0	0	0	0	0	0	0	0
939ebd9bd7a6eae4062b93537a84c65d	d__Bacteria	Firmicutes	Clostridia	Lachnospirales	Lachnospiraceae				20	0	0	37	21	133	0	0	68	7	23	34	105	0	0	80	0	0	18	24	54	0	29	20	16	43	10	35	0	55	44	120	106	17	35	26	20	60	84	12	0
3e30d599c689f3356023ab445fe36eb0	d__Bacteria	Firmicutes	Clostridia	Lachnospirales	Lachnospiraceae				68	45	54	24	40	58	35	20	23	0	35	38	73	51	36	75	28	45	37	48	43	50	70	64	19	50	26	13	32	33	44	57	0	0	0	0	0	10	0	0	0
19c5d5e425f8b068ef0eefb72fb4ca17	d__Bacteria	Firmicutes	Clostridia	Lachnospirales	Lachnospiraceae				0	121	0	0	0	39	37	0	82	8	0	0	290	19	19	18	112	15	0	112	0	197	0	0	0	11	50	0	0	0	0	186	0	0	0	0	5	0	0	0	0
a13427c27296120acdf074ba6ea5780e	d__Bacteria	Firmicutes	Clostridia	Lachnospirales	Lachnospiraceae				0	0	0	0	0	0	0	0	0	0	0	0	48	0	127	187	0	205	81	0	178	0	63	292	146	0	0	0	0	0	0	0	0	0	0	0	0	5	0	0	0
73eef74992ee2eefd6690e4a5f1922fe	d__Bacteria	Bacteroidota	Bacteroidia	Bacteroidales	Muribaculaceae	Muribaculaceae	uncultured_bacterium		0	49	34	35	0	38	39	77	44	55	36	60	39	49	38	0	53	47	29	49	47	47	43	35	34	56	51	35	75	91	37	0	9	0	0	0	0	0	0	0	0
50be19a8d2830242681ea095a3b01b5a	d__Bacteria	Firmicutes	Clostridia	Lachnospirales	Lachnospiraceae	uncultured			37	46	15	0	25	0	32	26	0	60	74	0	43	19	16	101	60	15	76	70	44	111	0	79	41	64	67	0	0	23	40	146	0	0	0	0	0	0	0	0	0
109c71fd848583ea111658071593ba84	d__Bacteria	Firmicutes	Clostridia	Lachnospirales	Lachnospiraceae	Lachnospiraceae_NK4A136_group	Trichinella_pseudospiralis		113	611	161	0	16	0	75	0	0	0	0	0	0	104	0	20	12	0	0	157	0	0	0	0	0	48	0	0	0	0	0	0	0	0	0	0	0	0	0	0	0
0a25a8dcca0dcc62ce66d46bfddeda5a	d__Bacteria	Firmicutes	Clostridia	Lachnospirales	Lachnospiraceae	Lachnospiraceae_NK4A136_group	uncultured_bacterium		0	0	0	16	0	29	0	24	0	0	62	0	61	0	76	47	0	0	0	0	0	354	0	262	0	343	0	0	0	0	0	0	0	0	0	0	0	0	0	0	0
d4f12f533cc4c7c5a2243df26ce6794c	d__Bacteria	Firmicutes	Bacilli	Erysipelotrichales	Erysipelotrichaceae	Dubosiella	uncultured_bacterium		0	0	0	0	869	0	0	0	0	98	0	0	0	0	0	0	0	0	0	0	0	0	0	0	0	0	0	61	238	0	0	0	0	0	0	0	0	0	0	0	0
ab710f55903115ee90699942c8c803b2	d__Bacteria	Firmicutes	Clostridia	Lachnospirales	Lachnospiraceae	Lachnospiraceae_NK4A136_group	uncultured_bacterium		20	19	84	89	21	0	52	0	0	43	97	25	40	0	15	35	16	55	106	31	29	13	62	73	44	60	36	0	28	39	37	95	0	0	0	0	0	0	0	0	0
2f84e0f713ad12b7f80d875da9bd194a	d__Bacteria	Firmicutes	Clostridia	Oscillospirales	Butyricicoccaceae	Butyricicoccus	uncultured_bacterium		24	0	56	129	0	0	94	0	0	17	108	11	85	0	0	0	20	29	224	38	20	10	7	28	0	91	0	0	32	9	21	204	0	0	0	0	0	0	0	0	0
593d065c43a666a4107f3b14d3181bfe	d__Bacteria	Firmicutes	Clostridia	Lachnospirales	Lachnospiraceae				0	0	0	0	18	0	16	7	24	25	0	0	0	0	0	0	0	18	0	0	50	311	0	76	0	29	0	219	0	0	19	445	0	0	0	0	0	0	0	0	0
666fefaeb47f3141846c043009098eb6	d__Bacteria	Firmicutes	Clostridia	Lachnospirales	Lachnospiraceae	Lachnospiraceae_NK4A136_group	Lachnospiraceae_bacterium		89	0	0	0	39	0	56	0	0	21	330	45	424	0	0	23	74	0	0	75	31	0	0	0	0	0	0	0	0	0	47	0	0	0	0	0	0	0	0	0	0
5ed5a1891a09adf426bf256d58494dc8	d__Bacteria	Firmicutes	Clostridia	Lachnospirales	Lachnospiraceae	ASF356	uncultured_bacterium		46	73	51	139	46	25	0	0	0	0	87	28	0	41	21	64	77	0	0	40	30	114	19	36	34	33	0	49	75	0	0	52	48	0	0	0	0	25	0	0	0
6d26cf14a267d2be14f2c5c6524e3f84	d__Bacteria	Firmicutes	Clostridia	Oscillospirales	Oscillospiraceae	Colidextribacter	uncultured_bacterium		44	34	44	66	13	43	34	62	39	38	43	62	51	32	30	13	16	52	19	66	36	63	33	15	39	32	75	20	39	65	17	13	0	0	0	0	0	0	0	0	0
1f3690b52f661024a4ec5ca08dacbca3	d__Bacteria	Firmicutes	Clostridia	Lachnospirales	Lachnospiraceae				0	0	52	0	0	0	0	0	0	0	0	0	0	18	46	0	114	0	0	421	220	0	259	0	0	38	0	0	0	23	0	57	0	0	0	0	0	0	0	0	0
99b82a1473cb90628bfdf3b70754a1ab	d__Bacteria	Firmicutes	Clostridia	Lachnospirales	Lachnospiraceae	[Eubacterium]_xylanophilum_group	uncultured_bacterium		0	0	0	0	10	383	0	115	92	93	0	0	0	119	149	0	0	0	0	0	0	0	0	0	196	83	0	0	0	0	0	0	0	0	0	0	0	0	0	0	0
b00c8e7b9573c84679f4f7cb14d7f2a0	d__Bacteria	Firmicutes	Bacilli	Erysipelotrichales	Erysipelotrichaceae	uncultured	unidentified		8	0	0	156	6	3	21	21	19	7	7	393	28	11	7	88	0	75	0	15	0	20	116	6	0	0	65	0	19	0	0	147	0	0	0	0	0	0	0	0	0
e040bc713fc86e73d5c8f23a85583c3c	d__Bacteria	Firmicutes	Clostridia	Lachnospirales	Lachnospiraceae	Lachnospiraceae_NK4A136_group			90	76	0	35	13	133	0	94	241	0	0	0	0	0	0	0	0	23	74	0	0	0	76	20	181	163	0	12	0	0	0	0	0	0	0	0	0	0	0	0	0
e2f6a531bc64c892b56a06d2aed991f7	d__Bacteria	Proteobacteria	Gammaproteobacteria	Enterobacterales	Enterobacteriaceae	Escherichia-Shigella			0	0	0	0	0	0	0	0	0	0	0	0	0	0	0	0	0	0	0	0	0	0	0	0	0	0	0	0	0	7	0	0	0	0	0	0	0	0	0	0	0
a3e57b7a01c48f8083b555c2621d844d	d__Bacteria	Patescibacteria	Saccharimonadia	Saccharimonadales	Saccharimonadaceae	Candidatus_Saccharimonas	uncultured_bacterium		22	0	32	0	23	65	34	30	0	25	0	52	43	0	23	0	0	71	194	88	21	99	20	0	50	17	82	0	179	27	0	19	0	0	0	0	0	0	0	0	0
6cead456959e09b8390f0d4c571b6d71	d__Bacteria	Firmicutes	Clostridia	Oscillospirales	Ruminococcaceae	[Eubacterium]_siraeum_group	uncultured_bacterium		0	0	26	0	0	0	41	271	0	151	31	0	74	0	0	0	0	0	145	136	0	126	0	0	0	194	0	0	0	0	0	11	0	0	0	0	0	0	0	0	0
d0a152210e2ca09c67ee88a1b3a26ab3	d__Bacteria	Firmicutes	Clostridia	Lachnospirales	Lachnospiraceae				17	29	59	60	8	109	38	25	39	23	156	29	41	0	12	41	9	105	15	26	25	19	44	58	56	40	36	0	0	0	34	30	0	0	0	0	7	0	12	0	0
f6726fac3e09041011678c9b7e9ab2cd	d__Bacteria	Firmicutes	Clostridia	Lachnospirales	Lachnospiraceae	Lachnospiraceae_NK4A136_group	uncultured_bacterium		0	0	58	325	0	0	0	0	0	141	87	0	0	0	22	0	0	111	0	48	0	0	124	48	62	24	51	0	42	56	0	0	0	0	0	0	0	0	0	0	0
c307cf7340f7dd2e4969c4529b4ee1b9	d__Bacteria	Actinobacteriota	Coriobacteriia	Coriobacteriales	Eggerthellaceae	Enterorhabdus	uncultured_bacterium		28	59	88	25	151	12	0	25	65	39	34	35	35	16	27	31	13	83	10	9	112	6	7	40	67	10	38	0	12	66	27	20	0	0	0	0	0	0	0	0	0
1e153e3295ffb4600ea9bc82092bd34d	d__Bacteria	Firmicutes	Clostridia	Lachnospirales	Lachnospiraceae	Lachnospiraceae_UCG-001	uncultured_bacterium		0	0	0	0	0	0	17	7	9	0	564	0	12	0	0	32	0	0	79	0	93	43	130	43	0	0	39	0	0	22	62	38	0	0	0	0	0	0	0	0	0
57d8c8ac70f612b258ef01a0897e5553	d__Bacteria	Bacteroidota	Bacteroidia	Bacteroidales	Prevotellaceae	Prevotellaceae_UCG-001	uncultured_bacterium		13	0	0	33	0	12	0	35	30	58	312	31	0	0	63	49	17	15	2	12	7	0	5	132	0	236	67	7	0	7	35	0	0	0	0	0	9	0	0	0	0
1e4a25e88c4c547b41d40a6f630c3896	d__Bacteria	Firmicutes	Clostridia	Lachnospirales	Lachnospiraceae				79	0	44	65	79	13	0	0	85	0	44	64	35	16	0	59	41	59	128	42	90	32	30	0	0	72	50	0	42	0	0	0	11	0	0	0	0	0	0	3	0
2a642ffe17545238bddd784a3a2866b0	d__Bacteria	Firmicutes	Bacilli	Lactobacillales	Streptococcaceae	Streptococcus	Streptococcus_danieliae		0	0	0	0	0	0	10	0	0	0	0	0	0	0	0	0	0	0	0	0	0	0	0	0	0	0	0	0	7	0	0	18	0	234	0	895	0	0	0	0	0
3b5ce6ff0106e3660db6b94d1bd69273	d__Bacteria	Firmicutes	Clostridia	Clostridia_UCG-014	Clostridia_UCG-014	Clostridia_UCG-014	uncultured_bacterium		0	0	0	0	0	0	0	0	0	34	0	0	0	16	24	0	694	0	0	0	0	181	0	0	0	143	0	57	0	0	0	0	0	0	0	0	0	0	0	0	0
428f49bbc2a179403f165f01c8f6e824	d__Bacteria	Firmicutes	Clostridia	Lachnospirales	Lachnospiraceae	uncultured			63	24	29	59	0	66	28	0	0	0	76	0	21	41	44	25	31	14	49	54	98	22	57	55	42	26	28	52	18	0	23	96	0	0	0	0	0	0	0	0	0
db47bd2c8eac12f2ed0c5d9cffb9c49a	d__Bacteria	Bacteroidota	Bacteroidia	Bacteroidales	Tannerellaceae	Parabacteroides			28	45	38	152	17	27	20	103	34	13	108	76	32	26	33	51	20	25	12	8	14	0	27	11	19	13	29	56	18	19	30	7	0	0	0	11	0	18	0	0	0
1e088f9138870333c0385bb506f3f8b0	d__Bacteria	Firmicutes	Clostridia	Clostridia_UCG-014	Clostridia_UCG-014	Clostridia_UCG-014			0	0	0	0	8	0	0	0	13	0	0	0	0	0	0	0	0	0	0	0	0	0	0	0	0	0	46	0	0	1061	0	0	0	0	0	0	0	0	0	0	0
5e61e1707fb2129594d211ba454470e4	d__Bacteria	Deferribacterota	Deferribacteres	Deferribacterales	Deferribacteraceae	Mucispirillum			0	0	0	0	0	0	0	0	0	0	0	0	0	0	0	0	0	0	0	0	0	0	0	0	0	0	0	0	0	0	0	0	273	0	0	0	232	344	278	0	0
692908d9e8dc244214e861f18774ffb2	d__Bacteria	Firmicutes	Clostridia	Oscillospirales	Oscillospiraceae	uncultured			12	0	0	7	0	61	0	0	0	36	202	0	18	20	18	35	137	15	0	13	97	34	0	12	0	0	64	25	32	95	123	65	0	0	0	0	0	0	0	0	0
57f32c2f7ee81fdd1fe6a607bba292f4	d__Bacteria	Firmicutes	Clostridia	Lachnospirales	Lachnospiraceae	Roseburia			579	0	0	0	334	0	0	0	0	0	0	0	0	0	0	0	0	0	0	0	0	0	0	197	0	0	0	0	0	0	0	0	0	0	0	0	0	0	0	0	0
5033b6951462e70ee6301ce9c9ebe8c5	d__Bacteria	Firmicutes	Clostridia	Lachnospirales	Lachnospiraceae				34	17	14	30	29	33	61	32	9	0	0	12	229	14	0	0	44	29	227	32	28	51	0	42	14	22	13	11	33	0	9	30	0	0	0	6	0	0	0	0	0
0debac7bda0e8a1808ee18f1fa0fff95	d__Bacteria	Firmicutes	Clostridia	Lachnospirales	Lachnospiraceae	[Eubacterium]_xylanophilum_group	uncultured_bacterium		0	58	115	0	0	0	0	0	0	0	0	60	135	0	0	0	0	0	34	0	0	272	0	89	0	0	247	0	0	6	83	0	0	0	0	0	0	0	0	0	0
ddb5ebdd1ddf32041efa9d94579e3ebc	d__Bacteria	Firmicutes	Clostridia	Oscillospirales	Oscillospiraceae	Colidextribacter			52	76	0	33	26	23	0	68	44	37	0	0	0	82	0	74	0	71	0	59	0	50	0	48	52	57	77	46	0	16	101	0	0	0	0	0	0	0	0	0	0
a8c1c05eb02c629d48ea5650f8f49118	d__Bacteria	Firmicutes	Clostridia	Lachnospirales	Lachnospiraceae	Lachnospiraceae_UCG-001	unidentified		82	0	0	0	0	176	10	0	0	0	11	0	0	0	0	0	0	0	0	8	7	33	0	0	0	0	31	0	0	0	0	0	76	88	76	74	88	186	101	38	0
e9b2dd709e597470d2d8ded16c2bad44	d__Bacteria	Firmicutes	Clostridia	Oscillospirales	Oscillospiraceae	uncultured	uncultured_bacterium		0	23	43	248	0	10	32	20	16	15	129	61	31	0	0	58	23	27	30	24	34	43	0	42	42	26	30	11	25	0	0	19	0	0	0	0	0	7	2	0	0
2a9e51ae6ea98e9de15e5281e518ca0d	d__Bacteria	Actinobacteriota	Coriobacteriia	Coriobacteriales	Eggerthellaceae	Parvibacter	Adlercreutzia_caecicola		18	18	26	12	48	83	18	43	22	34	8	53	63	20	41	16	13	25	15	46	26	30	26	87	30	12	22	21	113	48	11	21	0	0	0	0	0	0	0	0	0
a395edbcb5a5d2fdd42e3a3baffd555d	d__Bacteria	Firmicutes	Clostridia	Peptococcales	Peptococcaceae	uncultured	unidentified		13	0	30	84	20	86	17	0	61	30	144	19	0	43	0	64	0	54	0	33	36	0	29	23	93	15	36	22	0	78	0	22	0	0	0	0	0	11	0	0	0
9ce915d9cc17d47a97d433f6560b7d5e	d__Bacteria	Actinobacteriota	Coriobacteriia	Coriobacteriales	Eggerthellaceae	Enterorhabdus			36	85	98	0	67	0	0	0	22	68	0	60	0	0	0	59	67	70	35	43	18	60	24	0	20	0	57	10	79	0	0	78	0	0	0	0	0	0	0	0	0
a5b1bb2d17ef157e0f0dcf77b0276bd7	d__Bacteria	Firmicutes	Clostridia	Lachnospirales	Lachnospiraceae				0	29	0	0	0	0	0	0	0	0	0	0	0	0	0	0	43	0	0	0	0	0	0	0	0	49	0	0	930	0	0	0	0	0	0	0	0	0	0	0	0
14bbdef7888394af48a13ea2bd927db7	d__Bacteria	Firmicutes	Clostridia	Oscillospirales	Ruminococcaceae	uncultured	[Clostridium]_leptum		0	54	60	14	12	22	45	18	43	36	25	14	52	22	23	68	30	24	68	55	36	14	38	18	44	39	35	22	26	15	26	50	0	0	0	0	0	0	0	0	0
f4443734566f96c1ab12e6e5b28b1e9b	d__Bacteria	Bacteroidota	Bacteroidia	Bacteroidales	Muribaculaceae	Muribaculaceae	uncultured_bacterium		30	42	42	25	44	0	0	42	34	39	37	0	0	36	36	57	44	50	0	54	39	34	0	34	50	52	0	38	63	89	0	36	0	0	0	0	0	0	0	0	0
74acbf922e86874755980e3c506b7e75	d__Bacteria	Bacteroidota	Bacteroidia	Bacteroidales	Muribaculaceae	Muribaculaceae	uncultured_bacterium		0	0	0	84	59	38	0	40	0	112	34	0	40	76	86	66	30	0	0	94	0	0	67	0	86	45	0	0	57	0	0	0	0	0	0	0	0	0	0	0	0
73dfa64a7cb1f55384519ae3342eeafa	d__Bacteria	Bacteroidota	Bacteroidia	Bacteroidales	Muribaculaceae	Muribaculaceae	uncultured_bacterium		22	84	39	21	32	30	0	40	11	27	10	42	23	14	44	10	48	38	38	58	45	56	11	14	13	42	35	45	80	22	0	14	0	0	0	0	0	5	0	0	0
4e5dbd89de2ddd68d6e4d327717bb6c6	d__Bacteria	Firmicutes	Clostridia	Lachnospirales	Lachnospiraceae	Lachnospiraceae_NK4A136_group	Lachnospiraceae_bacterium		30	11	9	109	0	33	0	17	44	0	144	32	0	42	43	20	0	9	34	0	14	21	43	14	81	84	33	0	57	0	0	11	4	25	0	0	11	19	5	0	0
512898f314cce3e1e8a8323c36fef6e1	d__Bacteria	Firmicutes	Clostridia	Lachnospirales	Lachnospiraceae	Lachnospiraceae_NK4A136_group	uncultured_bacterium		0	0	0	0	0	67	0	0	0	0	57	49	0	0	81	0	0	0	0	0	0	239	0	223	0	255	0	0	16	0	0	0	0	0	0	0	0	0	0	9	0
877bceffaa26545febb1e424119ae75d	d__Bacteria	Bacteroidota	Bacteroidia	Bacteroidales	Muribaculaceae	Muribaculaceae	uncultured_bacterium		0	0	0	29	7	64	0	57	66	0	23	0	0	28	168	0	6	0	0	8	0	0	0	0	17	0	48	128	0	307	32	0	0	0	0	7	0	0	0	0	0
cd443ef3e3df7218b50c7caebb130774	d__Bacteria	Firmicutes	Clostridia	Lachnospirales	Lachnospiraceae	Lachnospiraceae_NK4A136_group	uncultured_bacterium		51	516	0	0	12	14	64	0	0	0	37	0	0	24	0	62	20	29	0	31	0	0	0	22	0	46	29	38	0	0	0	0	0	0	0	0	0	0	0	0	0
8f02577043de86b795b53b8d4a3bfa4a	d__Bacteria	Bacteroidota	Bacteroidia	Bacteroidales	Muribaculaceae	Muribaculaceae	uncultured_Bacteroidales		73	64	54	27	31	16	76	75	49	0	0	18	47	49	0	28	19	41	65	49	0	73	0	10	17	37	0	0	0	27	0	45	0	0	0	0	0	0	0	4	0
5c33db7c460ec1200192e97fda0dbb2e	d__Bacteria	Firmicutes	Clostridia	Oscillospirales	Oscillospiraceae	NK4A214_group	unidentified		46	63	19	13	0	45	19	73	30	24	15	0	40	34	32	14	25	69	40	44	25	41	25	23	32	38	25	15	37	41	29	17	0	0	0	0	0	0	0	0	0
dcf6474c7d0796b9cd819e159e300fdb	d__Bacteria	Bacteroidota	Bacteroidia	Bacteroidales	Muribaculaceae	Muribaculaceae	uncultured_bacterium		0	0	0	0	0	47	0	66	49	52	85	0	0	68	134	0	0	0	0	54	0	0	0	85	55	0	83	123	0	78	0	0	0	0	0	0	0	0	0	0	0
7a50e7bcbe0c7c0e42cd3f6eae3fbabd	d__Bacteria	Bacteroidota	Bacteroidia	Bacteroidales	Marinifilaceae	Odoribacter	uncultured_bacterium		0	0	0	0	22	19	5	20	0	15	5	94	167	0	21	6	0	14	59	66	44	0	11	36	339	18	0	0	0	6	0	0	0	0	0	0	0	0	0	0	0
d71424d0d0999b7c84da14d12c19acb4	d__Bacteria	Bacteroidota	Bacteroidia	Bacteroidales	Muribaculaceae	Muribaculaceae	uncultured_bacterium		33	30	0	127	57	34	0	88	0	0	57	0	0	22	43	0	15	0	0	0	88	0	24	36	32	41	41	83	38	32	42	0	0	0	0	0	0	0	0	0	0
c983c0fc40d7b4be0419d56dfb838286	d__Bacteria	Bacteroidota	Bacteroidia	Bacteroidales	Muribaculaceae	Muribaculaceae	uncultured_bacterium		0	6	78	17	132	0	82	0	0	0	44	0	0	393	61	0	0	0	0	40	0	0	0	10	57	0	0	42	0	0	0	0	0	0	0	0	0	0	0	0	0
230bfd7f8343ce2dd3790ee5b051447b	d__Bacteria	Bacteroidota	Bacteroidia	Bacteroidales	Muribaculaceae	Muribaculaceae			15	53	0	25	93	28	0	70	46	35	41	0	0	31	44	22	35	0	0	89	33	0	29	0	71	20	28	68	27	39	0	5	0	0	5	0	0	0	0	0	0
c27071a3ace23b27c66978948a39d2a4	d__Bacteria	Proteobacteria	Gammaproteobacteria	Enterobacterales	Enterobacteriaceae				0	0	0	0	0	0	0	0	0	0	0	0	0	0	0	0	0	0	0	0	0	0	0	0	0	0	0	0	0	0	0	0	0	0	0	0	0	0	0	0	0
f20320cfefaffd93d24be8850e21e699	d__Bacteria	Firmicutes	Clostridia	Oscillospirales	Oscillospiraceae				44	33	0	61	21	73	0	0	0	47	92	20	41	0	0	0	29	39	35	57	36	46	47	54	0	63	34	0	0	0	0	57	0	0	0	0	9	0	0	0	0
2eb2b317e3106a477a34836339150858	d__Bacteria	Firmicutes	Clostridia	Lachnospirales	Lachnospiraceae	ASF356	uncultured_bacterium		0	27	33	65	0	0	47	0	38	0	0	50	66	0	0	0	55	40	68	0	50	0	0	74	0	37	41	23	81	16	37	88	0	0	0	0	0	0	0	0	0
91ec89d15cb1a3fd30b5af71c854066d	d__Bacteria	Actinobacteriota	Coriobacteriia	Coriobacteriales	Eggerthellaceae	Enterorhabdus	uncultured_bacterium		0	0	59	0	71	87	0	0	25	24	0	0	43	66	32	31	20	8	157	82	0	22	23	26	10	0	18	7	0	0	0	123	0	0	0	0	0	0	0	0	0
2734cae6fb1193b99fa501d6168b273e	d__Bacteria	Firmicutes	Clostridia	Lachnospirales	Lachnospiraceae	[Eubacterium]_xylanophilum_group	uncultured_bacterium		0	43	0	16	0	145	23	317	105	0	0	64	0	40	0	28	14	18	0	0	0	0	0	0	73	0	0	0	0	0	0	0	19	7	0	12	0	0	0	6	0
19c88c43cefc0efae399898111815666	d__Bacteria	Actinobacteriota	Actinobacteria	Micrococcales	Micrococcaceae	Kocuria	Kocuria_marina		0	0	0	0	0	0	0	0	0	0	0	0	0	0	0	0	0	0	0	0	0	0	0	0	0	0	0	0	0	0	0	0	0	0	0	0	0	0	0	0	0
71b4a3d9c0ed1b8ae7d346cca73e0512	d__Bacteria	Bacteroidota	Bacteroidia	Bacteroidales	Bacteroidaceae	Bacteroides			34	117	16	0	0	0	337	0	0	0	88	0	40	0	6	0	17	17	6	0	0	109	27	0	7	51	0	0	0	0	14	30	0	0	0	0	0	0	0	0	0
cd33d521d1dfcb297336e993ca998d2d	d__Bacteria	Firmicutes	Clostridia	Lachnospirales	Lachnospiraceae	Lachnoclostridium			79	35	33	27	26	25	0	0	0	0	71	61	94	52	0	0	19	61	66	0	58	0	0	43	61	21	35	0	0	0	45	0	0	0	0	0	0	0	0	0	0
1996e1aa486e155bae39e6865a49c191	d__Bacteria	Firmicutes	Clostridia	Oscillospirales	Ruminococcaceae	uncultured	uncultured_bacterium		0	60	16	0	11	17	53	22	22	25	36	21	17	28	23	16	20	14	60	23	55	39	27	39	15	54	25	20	13	12	0	124	0	0	0	0	0	0	0	0	0
c0028e84ca13284d9d090359d70675f3	d__Bacteria	Firmicutes	Clostridia	Lachnospirales	Lachnospiraceae	Lachnospiraceae_NK4A136_group	unidentified		0	116	0	0	0	0	172	0	0	0	0	0	0	0	0	0	145	0	0	39	164	0	0	0	0	0	0	0	0	0	0	268	0	0	0	0	0	0	0	0	0
3b9cdaaf3afcea90a59def451df2d8ca	d__Bacteria	Firmicutes	Clostridia	Lachnospirales	Lachnospiraceae				0	64	0	0	0	0	27	0	0	19	0	0	49	0	0	0	71	0	0	28	81	37	0	32	0	0	23	0	0	24	105	343	0	0	0	0	0	0	0	0	0
30ebb329aa1117bb2bb5dd9eb815bcc0	d__Bacteria	Bacteroidota	Bacteroidia	Bacteroidales	Muribaculaceae	Muribaculaceae	uncultured_bacterium		63	51	0	53	55	10	12	75	0	0	32	22	31	0	25	18	34	48	0	49	38	41	0	21	37	17	0	43	31	35	33	27	0	0	0	0	0	0	0	0	0
fb2395b2587180bb262f26c5bb10a5c2	d__Bacteria	Firmicutes	Clostridia	Lachnospirales	Lachnospiraceae	Lachnospiraceae_NK4A136_group	uncultured_bacterium		18	0	0	0	25	56	0	0	45	77	0	28	163	0	0	0	38	0	67	48	0	14	101	0	0	55	0	0	33	13	27	77	0	0	0	9	0	0	0	0	0
4eb5b015495a9ab3f9643676f92a0c72	d__Bacteria	Bacteroidota	Bacteroidia	Bacteroidales	Muribaculaceae	Muribaculaceae	uncultured_organism		0	0	33	0	73	49	0	36	0	0	98	0	0	47	97	60	52	0	0	0	90	0	0	0	0	55	109	0	0	75	0	0	0	0	0	0	0	18	0	0	0
c1ed9ef4fcc459687603cc299ad66f57	d__Bacteria	Firmicutes	Clostridia	Oscillospirales	Oscillospiraceae	Intestinimonas	uncultured_bacterium		17	13	18	71	0	41	30	19	0	24	97	0	17	24	8	14	26	37	22	38	34	15	36	27	37	56	17	11	24	12	19	80	0	0	0	0	0	0	0	0	0
0b438323a296b5f2ce2c8bbe3949ee8d	d__Bacteria	Bacteroidota	Bacteroidia	Bacteroidales	Bacteroidaceae	Bacteroides	Bacteroides_acidifaciens		13	12	21	160	0	17	0	75	60	4	17	82	57	39	4	15	21	45	0	16	13	17	0	10	12	53	26	26	6	28	18	9	0	4	0	0	0	0	0	0	0
6c31248aab400bbb31133caffa277913	d__Bacteria	Firmicutes	Clostridia	Oscillospirales	Oscillospiraceae	Colidextribacter			0	0	46	43	0	40	40	16	0	33	122	0	0	26	0	33	38	48	42	0	28	0	22	0	38	30	59	25	29	42	18	57	0	0	0	0	0	0	0	0	0
3a8bcc7a2f7d19f63a08c639f29d1c86	d__Bacteria	Deferribacterota	Deferribacteres	Deferribacterales	Deferribacteraceae	Mucispirillum			0	0	0	0	0	0	0	0	0	0	0	0	0	0	0	0	0	0	0	0	0	0	0	0	0	0	0	0	0	0	0	0	204	90	85	88	87	184	136	0	0
9b3495085364f87a3bbadad3fe0fe52a	d__Bacteria	Firmicutes	Clostridia	Oscillospirales	UCG-010	UCG-010	unidentified		0	168	36	17	0	5	10	0	15	14	0	23	33	17	9	0	6	43	36	10	31	21	39	37	38	42	0	0	43	137	9	30	0	0	0	0	0	0	0	0	0
9d1231e9a3e3361b978bbff3c3b158a8	d__Bacteria	Firmicutes	Clostridia	Lachnospirales	Lachnospiraceae	Roseburia	uncultured_bacterium		0	0	242	0	0	0	0	0	9	0	0	0	22	0	0	9	0	0	266	0	0	43	0	0	0	4	0	0	272	0	0	0	0	0	0	0	0	0	0	0	0
c052a9548dafdb7e60155e80657eceeb	d__Bacteria	Firmicutes	Clostridia	Lachnospirales	Lachnospiraceae	uncultured			0	22	90	0	34	0	79	0	28	35	61	11	32	0	12	15	0	32	0	23	26	56	40	85	0	59	32	0	0	26	17	52	0	0	0	0	0	0	0	0	0
361d98136e7557eb8ccb5cab75950484	d__Bacteria	Actinobacteriota	Actinobacteria	Bifidobacteriales	Bifidobacteriaceae	Bifidobacterium	Bifidobacterium_pseudolongum		0	0	0	0	0	0	0	0	0	106	51	0	0	0	0	0	0	0	0	0	0	0	0	0	63	0	0	300	344	0	0	0	0	0	0	0	0	0	0	0	0
dcd1ed4e7a5785653cfca1c50cc62cf2	d__Bacteria	Firmicutes	Clostridia	Lachnospirales	Lachnospiraceae				0	6	174	0	0	0	10	0	0	6	222	0	14	49	0	4	11	0	35	0	27	3	0	29	114	12	11	0	11	0	122	0	0	0	0	0	0	0	0	0	0
1f69d1c5fcec5f33a8214f08d87c124f	d__Bacteria	Firmicutes	Clostridia	Lachnospirales	Lachnospiraceae				0	0	0	0	0	354	0	0	0	32	128	0	0	0	37	0	0	0	0	31	0	0	0	105	0	101	0	0	0	0	0	25	0	0	17	17	0	0	0	10	0
0fb2db1ddef94c9151ddad4b89516c19	d__Bacteria	Bacteroidota	Bacteroidia	Bacteroidales	Muribaculaceae	Muribaculaceae	uncultured_bacterium		0	35	23	133	65	0	0	74	49	0	57	16	0	0	0	32	0	0	0	37	66	0	0	0	0	32	44	104	33	44	0	0	0	0	0	0	0	0	0	0	0
46c4bb9712e0a90290c4cbcf56d860a3	d__Bacteria	Firmicutes	Clostridia	Oscillospirales	Ruminococcaceae	Incertae_Sedis	uncultured_Clostridiales		21	38	35	28	0	26	18	11	5	17	43	15	35	0	13	22	36	61	69	31	19	18	36	22	14	32	13	30	23	0	32	70	0	0	0	0	0	0	0	0	0
d585fd2188706c6e80793a7b50b3a779	d__Bacteria	Firmicutes	Clostridia	Lachnospirales	Lachnospiraceae	Blautia	unidentified		47	64	63	21	19	78	4	8	4	14	66	20	0	15	0	24	13	33	45	8	11	11	23	16	19	65	16	25	7	10	11	62	4	0	0	0	0	7	0	0	0
806700bc9b7d560422f7c164b3bd8e6d	d__Bacteria	Firmicutes	Clostridia	Lachnospirales	Lachnospiraceae	Lachnospiraceae_NK4A136_group			27	0	0	51	0	63	28	35	0	0	8	0	0	43	0	0	36	5	30	36	0	50	29	37	13	142	0	0	0	23	38	13	17	32	0	7	28	0	29	0	0
4c3087177fa4f8c0945ee1eba0ff3424	d__Bacteria	Bacteroidota	Bacteroidia	Bacteroidales	Muribaculaceae	Muribaculaceae	uncultured_Bacteroidales		81	54	47	0	36	0	52	60	41	0	0	0	43	45	0	0	0	40	76	52	27	57	0	0	0	42	0	0	0	50	0	0	6	0	0	0	0	0	0	0	0
1d279a1860327ae774e3796a6bb14a9b	d__Bacteria	Firmicutes	Clostridia	Lachnospirales	Lachnospiraceae	[Eubacterium]_xylanophilum_group	uncultured_bacterium		0	332	0	0	0	70	0	0	0	29	39	119	0	0	0	0	0	0	0	0	0	0	0	0	0	0	0	0	205	0	0	0	0	0	0	0	0	0	7	0	0
ce7a2407ed838da5a4c2691f45431b43	d__Bacteria	Bacteroidota	Bacteroidia	Bacteroidales	Muribaculaceae	Muribaculaceae	uncultured_Bacteroidales		0	0	33	40	70	0	75	0	37	39	0	0	36	0	0	36	31	65	0	0	0	62	66	31	52	45	0	0	0	40	0	34	0	0	0	0	0	0	0	0	0
277fdf63cae1ed08041a21be01b91953	d__Bacteria	Firmicutes	Clostridia	Lachnospirales	Lachnospiraceae	Blautia	Lachnospiraceae_bacterium		0	5	0	11	32	0	0	13	0	0	122	0	13	0	0	0	0	374	0	0	12	20	0	92	0	0	14	0	0	84	0	0	0	0	0	0	0	0	0	0	0
bf42a6b9943574419591b0774bc74ff8	d__Bacteria	Firmicutes	Clostridia	Lachnospirales	Lachnospiraceae				16	29	17	0	0	5	29	0	9	0	15	31	96	0	0	0	37	27	13	22	103	0	35	19	11	12	22	12	22	0	62	130	0	12	0	0	0	0	0	0	0
47ed4c272a13b7bda69b5c4028dd72dd	d__Bacteria	Firmicutes	Bacilli	Erysipelotrichales	Erysipelatoclostridiaceae	Erysipelatoclostridium	uncultured_bacterium		0	0	5	0	2	198	7	44	7	0	81	74	8	12	31	66	0	9	0	4	24	10	2	8	7	7	18	53	17	62	22	0	0	0	3	0	0	0	0	0	0
f0fceb89c2a969058c84cf6afe7b98a6	d__Bacteria	Bacteroidota	Bacteroidia	Bacteroidales	Muribaculaceae	Muribaculaceae	uncultured_Bacteroidales		0	60	16	16	34	0	33	35	22	37	0	29	42	22	0	35	12	53	0	16	32	44	36	21	59	27	28	0	20	0	0	52	0	0	0	0	0	0	0	0	0
f05a2d15281cb52ac4926577086ed85b	d__Bacteria	Firmicutes	Clostridia	Lachnospirales	Lachnospiraceae				0	0	0	376	44	12	0	0	0	0	0	0	117	13	0	77	0	0	0	0	20	0	0	0	53	0	0	53	0	0	0	0	0	0	0	0	8	0	0	0	0
41d743baf22eef5bd7304b58e44e043d	d__Bacteria	Firmicutes	Clostridia	Oscillospirales	[Eubacterium]_coprostanoligenes_group	[Eubacterium]_coprostanoligenes_group			0	0	0	0	0	0	0	0	68	0	0	0	0	0	133	0	0	0	0	0	0	0	0	0	0	0	0	177	32	362	0	0	0	0	0	0	0	0	0	0	0
72bc22315544a201ede9dec6af150e98	d__Bacteria	Bacteroidota	Bacteroidia	Bacteroidales	Muribaculaceae	Muribaculaceae	uncultured_bacterium		37	0	0	26	0	0	0	8	0	38	43	0	0	0	19	0	66	16	0	102	57	25	0	64	81	52	96	0	0	42	0	0	0	0	0	0	0	0	0	0	0
783d1e50542235ebffaed7e3cc5ffd6d	d__Bacteria	Firmicutes	Clostridia	Peptostreptococcales-Tissierellales	Anaerovoracaceae	Family_XIII_UCG-001	uncultured_bacterium		32	39	37	39	0	0	29	0	0	18	0	23	24	0	19	0	13	31	62	51	38	59	28	34	0	49	18	14	28	7	12	63	0	0	0	0	0	0	0	0	0
5167e6cfd9a6ab9fb10a9a52fdd05f51	d__Bacteria	Firmicutes	Clostridia	Lachnospirales	Lachnospiraceae	Lachnospiraceae_UCG-001	unidentified		15	59	0	12	0	0	0	0	0	0	19	0	13	27	0	0	83	211	0	0	0	0	15	166	7	62	0	13	63	0	0	0	0	0	0	0	0	0	0	0	0
f211fa3ad27d25782d9e790b71e3d355	d__Bacteria	Firmicutes	Clostridia	Oscillospirales	Oscillospiraceae				0	0	29	153	0	0	47	0	26	0	68	0	0	76	9	21	0	0	0	68	89	0	0	0	44	79	34	0	0	0	20	0	0	0	0	0	0	0	0	0	0
d39d3db653b8d082b0ad54e6f218e4ed	d__Bacteria	Bacteroidota	Bacteroidia	Bacteroidales	Muribaculaceae	Muribaculaceae	mouse_gut		21	31	31	21	40	0	13	76	13	31	13	7	6	32	0	16	29	30	0	43	28	14	36	37	47	12	27	15	20	48	16	0	0	0	0	0	0	0	0	0	0
c8ca8b605adbc403c2dc1306b33a98cd	d__Bacteria	Firmicutes	Clostridia	Lachnospirales	Lachnospiraceae	Lachnospiraceae_NK4A136_group			0	0	0	0	15	0	0	0	0	161	0	0	0	0	0	0	0	0	36	0	0	0	0	0	0	18	520	0	0	0	0	0	0	0	0	0	0	0	0	0	0
f5210c9c83b265473ce108300278d8bf	d__Bacteria	Firmicutes	Clostridia	Lachnospirales	Lachnospiraceae	uncultured			26	30	25	7	10	13	43	11	14	13	32	0	27	24	26	31	30	30	50	16	25	48	39	17	5	14	19	0	16	24	23	57	0	0	0	0	0	0	0	0	0
b7409db20419d9921bb75f9b0129d9ad	d__Bacteria	Firmicutes	Clostridia	Lachnospirales	Lachnospiraceae	Lachnospiraceae_UCG-006			0	9	23	33	0	97	24	0	0	0	37	9	0	0	0	0	25	116	22	18	0	20	0	0	0	29	14	11	33	0	0	225	0	0	0	0	0	0	0	0	0
7966f669971b26c2d74342a85e4c3880	d__Bacteria	Firmicutes	Clostridia	Lachnospirales	Lachnospiraceae	Lachnospiraceae_NK4A136_group			0	15	0	25	0	23	10	0	0	0	53	65	83	11	0	15	16	13	24	47	16	31	32	15	0	38	8	0	160	0	11	30	0	0	0	0	0	0	0	0	0
a9a0015052b629976dfce94f3aa37c1c	d__Bacteria	Firmicutes	Clostridia	Peptostreptococcales-Tissierellales	Anaerovoracaceae	[Eubacterium]_brachy_group	uncultured_bacterium		25	36	27	21	20	33	27	8	12	36	24	34	40	7	26	16	24	36	36	19	26	25	11	24	12	25	19	7	33	18	22	9	0	0	0	0	0	0	0	0	0
dbb59c6653042ffb67e078d25dc33b36	d__Bacteria	Firmicutes	Clostridia	Clostridia_UCG-014	Clostridia_UCG-014	Clostridia_UCG-014	unidentified		37	37	5	0	39	57	0	98	0	26	0	0	0	20	0	0	0	14	0	95	0	0	110	0	79	21	21	58	0	0	0	0	0	0	0	0	13	0	0	0	0
7a8561bed18f71eaf74b43d4d92d2176	d__Bacteria	Firmicutes	Clostridia	Lachnospirales	Lachnospiraceae	ASF356	uncultured_bacterium		11	35	49	20	0	0	0	0	0	14	34	49	0	0	0	21	40	43	27	21	93	38	0	0	34	0	19	0	46	25	20	59	0	0	0	0	0	29	0	0	0
87762e5db481f0e2cf25955d41240744	d__Bacteria	Bacteroidota	Bacteroidia	Bacteroidales	Muribaculaceae	Muribaculaceae	uncultured_Bacteroidales		30	34	22	13	26	15	24	0	24	45	0	28	59	0	0	25	0	40	41	10	0	60	46	23	65	24	0	0	15	18	0	38	0	0	0	0	0	0	0	0	0
79a9d2c3929074a416360f2c49d9e818	d__Bacteria	Firmicutes	Clostridia	Lachnospirales	Lachnospiraceae	Lachnospiraceae_NK4A136_group	uncultured_bacterium		0	0	0	134	0	0	0	0	149	53	79	19	0	0	45	0	0	36	0	51	52	0	41	0	0	0	0	0	0	29	33	0	0	0	0	0	0	0	0	0	0
39ca424228e2fe8224a68252d7c1dfc5	d__Bacteria	Bacteroidota	Bacteroidia	Bacteroidales	Muribaculaceae	Muribaculaceae	uncultured_bacterium		21	13	16	39	39	20	0	64	8	0	11	8	6	33	43	23	17	27	11	30	26	26	17	19	16	15	44	18	19	57	19	4	0	0	0	0	0	9	0	0	0
e2463748142c5da4d9534e696c9e394c	d__Bacteria	Firmicutes	Bacilli	Staphylococcales	Staphylococcaceae	Staphylococcus			0	0	0	0	0	0	0	0	0	0	0	0	0	0	0	0	0	0	0	0	0	0	0	0	0	0	0	0	0	0	0	0	0	0	0	0	0	0	0	0	0
189e99ecff164e24607c73e6b8f8ccbf	d__Bacteria								0	0	0	0	0	0	0	0	0	0	0	0	0	0	0	0	0	0	0	0	0	0	0	0	0	0	0	0	0	0	0	0	50	37	33	51	50	12	51	159	20
d45736b6f82debb4d08dfca41d6847da	d__Bacteria	Firmicutes	Clostridia	Oscillospirales	Oscillospiraceae				29	0	26	69	0	13	40	0	11	12	57	0	0	25	0	0	0	34	25	50	33	0	22	38	57	22	23	0	45	10	30	28	0	0	0	0	0	0	0	0	0
fc0b7914c6bfa859c672a230a8abc9de	d__Bacteria	Patescibacteria	Saccharimonadia	Saccharimonadales	Saccharimonadaceae	Candidatus_Saccharimonas	uncultured_bacterium		29	61	83	0	0	0	38	45	0	0	0	0	51	0	0	0	0	0	0	37	0	44	0	0	72	0	115	57	66	0	0	0	0	0	0	0	0	0	0	0	0
adf57f5765096438bf7bbd04326d627a	d__Bacteria	Firmicutes	Clostridia	Oscillospirales	Ruminococcaceae	Anaerotruncus	uncultured_bacterium		14	16	13	43	16	21	0	0	0	14	99	18	28	36	11	0	22	16	32	18	27	36	11	36	44	19	21	19	22	0	0	34	0	0	0	0	0	0	0	0	0
0524fe2272760ca36fba73e82ad77e74	d__Bacteria	Firmicutes	Clostridia	Lachnospirales	Lachnospiraceae	A2	uncultured_bacterium		0	0	195	19	0	0	0	47	0	65	78	84	0	0	0	0	0	0	0	0	0	0	29	0	28	38	0	0	101	0	0	0	0	0	0	0	0	0	0	0	0
9b37e8a24bd59989e98fe71789b08827	d__Bacteria	Firmicutes	Bacilli	Staphylococcales	Staphylococcaceae	Staphylococcus			0	0	0	0	0	0	0	0	0	0	0	0	0	0	0	0	0	0	0	0	0	0	0	0	0	0	0	0	0	0	0	0	0	0	0	0	0	0	0	0	0
29ba1135e5ed248a64839a8571230863	d__Bacteria	Firmicutes	Clostridia	Lachnospirales	Lachnospiraceae	Lachnoclostridium			27	0	0	0	22	0	0	0	0	29	54	0	196	42	17	0	18	0	0	28	0	0	81	0	31	0	0	19	23	0	0	90	0	0	0	0	0	0	0	0	0
6e019166f485dbd32194a2d44edc4df1	d__Bacteria	Firmicutes	Clostridia	Oscillospirales	Oscillospiraceae	uncultured	uncultured_bacterium		34	25	10	57	0	8	18	0	0	8	32	31	41	6	12	24	6	11	0	30	0	67	0	36	56	28	16	12	52	9	22	22	0	0	0	0	0	0	0	0	0
e1d098412c88700cbd3c119e7c62f2ca	d__Bacteria	Firmicutes	Bacilli	Lactobacillales	Aerococcaceae	Aerococcus			0	0	0	0	0	0	0	0	0	10	3	0	0	0	0	0	8	0	8	0	0	0	0	0	0	0	2	0	0	0	0	0	0	0	0	0	0	0	0	0	142
ad1030461de806e9e5bfdbee764e6231	d__Bacteria	Firmicutes	Clostridia	Lachnospirales	Lachnospiraceae	Lachnospiraceae_NK4A136_group	uncultured_bacterium		24	0	0	0	0	42	0	0	0	0	108	0	0	15	0	0	0	119	248	91	15	0	0	0	0	0	0	0	0	0	0	0	0	0	0	0	0	0	0	0	0
f6ab4281ac86631132d95041834e11c9	d__Bacteria	Firmicutes	Clostridia	Lachnospirales	Lachnospiraceae	Lachnospiraceae_NK4A136_group	uncultured_bacterium		22	51	0	29	18	33	17	0	0	31	17	0	0	0	0	62	23	0	64	21	25	16	0	0	0	111	29	0	0	0	18	73	0	0	0	0	0	0	0	0	0
3422b9ae8482a9d14c0c6fdca9b608ab	d__Bacteria	Firmicutes	Clostridia	Lachnospirales	Lachnospiraceae				45	0	0	0	0	0	0	0	34	0	123	40	0	13	16	0	0	19	42	0	19	0	62	17	46	7	0	0	0	12	72	82	0	0	0	0	0	0	0	0	0
eb654aaab42daad2766ba2942283f325	d__Bacteria	Firmicutes	Clostridia	Lachnospirales	Lachnospiraceae	Lachnospiraceae_NK4A136_group	uncultured_bacterium		0	8	22	11	0	12	41	47	32	41	19	25	8	19	9	184	6	0	15	13	8	63	13	10	8	0	9	0	0	0	0	23	0	0	0	0	0	0	0	0	0
208fbec6e805a6273bdcf5f3b0a4e856	d__Bacteria	Actinobacteriota	Coriobacteriia	Coriobacteriales	Eggerthellaceae	Enterorhabdus	Adlercreutzia_mucosicola		12	14	25	0	28	47	19	0	10	26	19	40	28	18	0	17	9	16	24	17	10	35	12	53	23	14	28	0	37	21	30	13	0	0	0	0	0	0	0	0	0
b1dfb1ff63759fdb0794835b887f48b8	d__Bacteria	Firmicutes	Clostridia	Lachnospirales	Lachnospiraceae	Lachnospiraceae_NK4A136_group	uncultured_bacterium		0	78	0	0	0	0	274	0	9	0	0	0	0	14	0	0	44	0	0	0	0	179	0	6	0	0	0	0	0	0	0	41	0	0	0	0	0	0	0	0	0
d28b250e17ea1da65706fb8eea1da452	d__Bacteria	Firmicutes	Clostridia	Lachnospirales	Lachnospiraceae	uncultured	uncultured_bacterium		0	0	0	13	0	0	72	78	19	17	0	17	108	0	0	0	0	88	21	13	27	48	47	0	21	0	0	0	0	0	0	54	0	0	0	0	0	0	0	0	0
910f5cabedfd70a6564dbc40cd82d093	d__Bacteria	Firmicutes	Clostridia	Lachnospirales	Lachnospiraceae				94	0	0	27	0	237	0	13	0	0	34	0	0	39	0	0	0	0	0	0	0	0	24	0	78	38	0	33	0	0	0	0	5	4	0	0	9	8	0	0	0
dee5f395664a71de3c2c34c4bfff411a	d__Bacteria	Firmicutes	Clostridia	Lachnospirales	Lachnospiraceae				17	6	0	0	16	75	41	0	0	0	61	0	0	6	0	63	0	15	0	0	0	26	0	22	0	61	11	0	0	0	0	13	32	23	25	28	10	67	21	0	0
7ca8e4ee1186c7392d160a7dc543b6de	d__Bacteria	Firmicutes	Clostridia	Lachnospirales	Lachnospiraceae				37	0	75	17	0	117	0	0	11	37	43	14	0	16	0	24	0	26	28	0	22	12	47	0	34	0	0	24	0	18	17	20	0	0	0	0	0	0	0	0	0
da778fa5a88d775d9c0a8278db3b0b2e	d__Bacteria	Actinobacteriota	Coriobacteriia	Coriobacteriales	Eggerthellaceae	Enterorhabdus	mouse_gut		0	13	12	0	20	0	11	19	0	52	0	15	28	0	41	0	34	41	14	21	18	56	11	53	29	29	17	14	46	24	0	17	0	0	0	0	0	0	0	0	0
ce2c967a3c7bf7381e7ae5d2835091a4	d__Bacteria	Firmicutes	Clostridia	Lachnospirales	Lachnospiraceae				7	4	0	0	0	7	0	26	20	0	28	0	18	0	0	0	0	0	45	0	16	29	181	32	30	82	14	16	56	5	10	0	0	0	0	0	0	0	4	0	0
a6bde860f1975c36c1c92f76851a0c6c	d__Bacteria	Firmicutes	Clostridia	Lachnospirales	Lachnospiraceae	Lachnospiraceae_FCS020_group	uncultured_bacterium		0	0	17	26	8	0	39	19	0	39	0	28	36	0	0	0	29	0	0	41	91	26	43	0	0	0	52	0	0	0	44	91	0	0	0	0	0	0	0	0	0
bccbf865db1bae1077517bd21170722d	d__Bacteria	Firmicutes	Clostridia	Lachnospirales	Lachnospiraceae	Lachnospiraceae_NK4A136_group	Lachnospiraceae_bacterium		22	0	0	87	0	30	0	8	21	0	102	0	0	37	25	0	0	10	32	0	0	20	36	10	31	46	16	9	40	0	12	16	0	7	0	0	10	0	0	0	0
bbf314ff5ed38dd900afce7ad8750a10	d__Bacteria	Firmicutes	Clostridia	Oscillospirales	Butyricicoccaceae	Butyricicoccus	uncultured_bacterium		0	0	0	0	0	47	0	0	0	14	17	0	12	21	0	0	18	16	24	0	0	73	27	38	54	49	0	0	71	14	16	102	0	0	0	0	7	0	0	0	0
6f21e33be090f4bb84c1c2e06f44ff0f	d__Bacteria	Bacteroidota	Bacteroidia	Bacteroidales	Muribaculaceae	Muribaculaceae	uncultured_bacterium		10	0	0	0	0	0	0	0	32	0	0	0	0	0	0	0	76	32	0	113	47	35	0	52	48	65	109	0	0	0	0	0	0	0	0	0	0	0	0	0	0
d964f7ed79965fad0e0e92378840f658	d__Bacteria	Bacteroidota	Bacteroidia	Bacteroidales	Muribaculaceae	Muribaculaceae	uncultured_Bacteroidales		0	37	0	0	0	0	0	0	0	67	0	0	38	94	0	0	38	103	33	0	0	30	30	82	65	0	0	0	0	0	0	0	0	0	0	0	0	0	0	0	0
618274a38f96409648a016a36dcd46f0	d__Bacteria	Bacteroidota	Bacteroidia	Bacteroidales	Rikenellaceae	Alistipes	uncultured_bacterium		0	0	0	0	58	26	0	0	0	0	0	0	0	0	0	0	40	0	60	72	121	118	0	0	0	0	0	27	0	25	0	42	10	0	0	0	0	16	0	0	0
eef1dde5625b05df4cc0dfc19697ca4b	d__Bacteria	Firmicutes	Clostridia	Lachnospirales	Lachnospiraceae	Lachnospiraceae_NK4A136_group	uncultured_bacterium		0	448	0	0	0	0	47	0	0	0	32	0	0	0	26	0	0	0	0	0	0	0	0	17	0	25	0	0	20	0	0	0	0	0	0	0	0	0	0	0	0
81eb81acfe3c3b0fe1b0359689c88151	d__Bacteria	Firmicutes	Clostridia	Lachnospirales	Lachnospiraceae	Lachnospiraceae_NK4A136_group	unidentified		0	0	0	0	0	8	49	7	11	0	0	0	32	12	20	0	23	54	94	43	29	46	7	0	13	46	12	9	27	18	30	23	0	0	0	0	0	0	0	0	0
3c36f35504e7fd64b0f5c3e4c44790dc	d__Bacteria	Firmicutes	Clostridia	Lachnospirales	Lachnospiraceae	Lachnospiraceae_NK4A136_group	unidentified		0	52	0	0	0	0	136	0	0	0	0	0	0	0	0	0	119	0	0	0	119	0	0	0	0	0	0	0	0	0	0	183	0	0	0	0	0	0	0	0	0
98c96cf1a8d4ce090682ec03dc56cc0f	d__Bacteria	Firmicutes	Clostridia	Lachnospirales	Lachnospiraceae	Lachnospiraceae_NK4A136_group			0	0	0	0	52	53	0	0	0	41	81	0	42	0	23	0	0	0	0	0	0	186	60	54	0	0	0	0	0	0	0	0	0	0	0	0	7	9	0	0	0
092377b54e981e9b3a10b9dffbe8f956	d__Bacteria	Actinobacteriota	Coriobacteriia	Coriobacteriales	Eggerthellaceae	Gordonibacter	uncultured_bacterium		20	0	3	9	87	44	5	51	39	20	0	14	0	19	49	11	0	7	0	48	0	0	9	47	20	9	0	19	46	24	0	0	0	0	0	0	0	0	0	0	0
8802c97d4dd9308c1457cad21bcdb152	d__Bacteria	Firmicutes	Clostridia	Oscillospirales	Ruminococcaceae	UBA1819	uncultured_bacterium		77	22	7	0	10	76	22	0	9	13	45	7	0	7	0	0	3	5	5	4	0	18	87	20	44	9	0	0	70	0	9	29	0	0	0	0	0	0	0	0	0
ad46f3219d5a80e59f1e5edb89c63040	d__Bacteria	Firmicutes	Clostridia	Oscillospirales	Oscillospiraceae	uncultured			0	30	10	98	0	30	0	24	38	10	0	0	0	0	0	0	0	18	35	20	37	0	40	29	0	46	0	11	50	48	0	0	10	0	0	4	0	6	0	0	0
01ccc9f9ab02df58812600468f9de4c3	d__Bacteria	Firmicutes	Clostridia	Oscillospirales	Ruminococcaceae	uncultured			12	6	23	10	7	28	18	13	10	20	104	21	20	23	0	24	10	5	19	10	12	29	22	9	21	10	26	0	16	9	10	12	11	4	0	0	3	0	10	2	0
5cab2a2e7422292e357fe1d6d3d315c3	d__Bacteria	Firmicutes	Clostridia	Lachnospirales	Lachnospiraceae	Lachnospiraceae_NK4A136_group	uncultured_bacterium		0	39	0	0	8	0	0	0	0	0	0	0	58	0	0	28	29	48	38	0	67	0	43	0	105	14	24	0	0	18	54	15	0	0	0	0	0	0	0	0	0
8e33385b32507a3d1f95073f7c7dc499	d__Bacteria	Firmicutes	Clostridia	Lachnospirales	Lachnospiraceae	uncultured	uncultured_bacterium		21	14	50	20	14	0	28	0	0	9	0	46	24	0	0	0	30	41	63	7	55	14	0	0	0	0	34	0	0	7	34	77	0	0	0	0	0	0	0	0	0
9ea5714d6f2a81f7b16f3270e9adbfe5	d__Bacteria	Bacteroidota	Bacteroidia	Bacteroidales	Rikenellaceae	Rikenellaceae_RC9_gut_group	uncultured_bacterium		27	22	33	32	7	0	27	27	26	15	23	26	8	15	10	41	31	27	12	19	26	0	18	9	0	0	33	20	0	24	26	0	0	0	0	0	0	0	0	0	0
4f8f23e3992e5e15e8033515108217de	d__Bacteria	Firmicutes	Bacilli	Lactobacillales	Lactobacillaceae	Lactobacillus	Lactobacillus_reuteri		0	0	0	0	188	0	0	0	0	0	0	0	0	0	0	0	0	0	0	0	0	394	0	0	0	0	0	0	0	0	0	0	0	0	0	0	0	0	0	0	0
c02a90567acb2e0020de85102868e4fe	d__Bacteria	Firmicutes	Clostridia	Oscillospirales	Oscillospiraceae	Colidextribacter			14	17	31	39	0	0	14	29	33	7	30	31	18	13	9	8	12	22	11	22	21	13	20	9	28	17	26	9	20	40	6	10	0	0	0	0	0	0	0	0	0
27c667a0af5b2b79fa244fd19be6efb8	d__Bacteria	Firmicutes	Clostridia	Lachnospirales	Lachnospiraceae				0	0	11	0	0	23	6	0	28	0	150	0	0	28	0	12	0	8	5	30	39	4	0	7	81	0	19	28	0	99	0	0	0	0	0	0	0	0	0	0	0
639865637c63033139304f93d6fdfc3c	d__Bacteria	Firmicutes	Clostridia	Lachnospirales	Lachnospiraceae				0	0	33	0	24	66	0	60	0	0	0	0	0	24	22	0	14	0	0	14	33	45	0	24	0	0	0	0	12	51	0	155	0	0	0	0	0	0	0	0	0
02791268306e7734a1d8eba1d4d3a194	d__Bacteria	Firmicutes	Clostridia	Lachnospirales	Lachnospiraceae	Roseburia	uncultured_bacterium		0	32	0	0	0	0	111	0	42	0	0	0	0	34	26	0	11	57	54	11	17	0	0	46	55	16	45	0	0	20	0	0	0	0	0	0	0	0	0	0	0
e996ad2036ac3943329e4624cb27ca4d	d__Bacteria	Bacteroidota	Bacteroidia	Bacteroidales	Muribaculaceae	Muribaculaceae	uncultured_bacterium		19	0	0	38	55	106	0	11	36	0	0	0	0	22	49	25	0	0	0	29	43	0	0	0	0	0	0	57	0	37	48	0	0	0	0	0	0	0	0	0	0
58038055caa314c384db91ebb63e2902	d__Bacteria	Firmicutes	Clostridia	Lachnospirales	Lachnospiraceae	Lachnospiraceae_FCS020_group	mouse_gut		0	0	0	0	43	0	55	31	0	32	0	0	27	0	0	52	0	0	156	0	0	52	0	52	43	0	0	0	0	0	31	0	0	0	0	0	0	0	0	0	0
9353405e6ca53fb13368824b4ce3d770	d__Bacteria	Bacteroidota	Bacteroidia	Bacteroidales	Rikenellaceae	Rikenella	uncultured_bacterium		32	23	58	0	0	0	0	0	0	0	72	0	0	28	120	43	36	0	0	0	23	57	0	0	0	60	0	0	0	0	0	0	0	0	8	0	0	0	12	0	0
f53aeb5a124d986af7766210d158019b	d__Bacteria	Firmicutes	Clostridia	Lachnospirales	Lachnospiraceae	Roseburia	uncultured_bacterium		24	35	0	8	6	0	0	0	0	0	11	0	22	0	0	0	33	122	14	0	0	32	0	53	30	16	0	0	55	0	0	110	0	0	0	0	0	0	0	0	0
34153e727eec04478be507cc5343405a	d__Bacteria	Firmicutes	Clostridia	Lachnospirales	Lachnospiraceae	uncultured	uncultured_bacterium		28	0	11	10	13	0	10	0	0	0	40	60	15	0	0	27	12	30	26	17	27	38	24	50	0	14	21	0	17	5	30	42	0	0	0	0	0	0	0	0	0
dd80586956db79d480f6a5cd69017286	d__Bacteria	Firmicutes	Clostridia	Oscillospirales	Oscillospiraceae	uncultured	uncultured_bacterium		0	21	37	88	0	0	24	0	18	13	58	0	0	0	0	0	0	12	30	0	33	22	0	23	33	26	17	0	25	6	10	56	0	0	0	0	14	0	0	0	0
c98a88d7223d51f3036702ae226208e4	d__Bacteria	Firmicutes	Clostridia	Oscillospirales	Oscillospiraceae	Colidextribacter			35	0	0	34	0	16	0	0	0	0	40	31	33	0	0	0	0	36	29	24	38	60	29	0	28	21	0	0	0	0	31	78	0	0	0	0	0	0	0	0	0
3111f9924447489571a8ab8981721b20	d__Bacteria	Firmicutes	Clostridia	Oscillospirales	Ruminococcaceae	[Eubacterium]_siraeum_group	uncultured_bacterium		0	0	33	0	0	0	0	0	0	75	99	0	0	0	0	0	0	0	80	68	15	62	0	0	0	103	0	0	0	0	27	0	0	0	0	0	0	0	0	0	0
2b036c10ab6b64e84b22b84711aef6ef	d__Bacteria	Firmicutes	Bacilli	Acholeplasmatales	Acholeplasmataceae	Anaeroplasma	uncultured_bacterium		41	21	0	5	39	0	58	56	0	13	59	12	35	12	0	6	0	37	7	6	43	46	0	0	15	0	4	0	6	33	0	5	0	0	0	0	0	0	0	0	0
18884cbc0f457899b5467702b80f29b2	d__Bacteria	Firmicutes	Clostridia	Clostridia_UCG-014	Clostridia_UCG-014	Clostridia_UCG-014			38	0	0	11	0	10	11	22	23	18	0	0	0	22	55	0	0	0	104	131	0	0	0	0	0	59	20	0	0	22	0	0	0	0	0	0	0	0	0	0	0
370745f4994532cbc8f85559ac466cd5	d__Bacteria	Firmicutes	Clostridia	Lachnospirales	Lachnospiraceae	Lachnospiraceae_NK4A136_group			0	25	22	25	0	11	0	33	0	0	0	20	131	45	0	14	13	27	102	0	0	15	0	25	17	21	0	0	0	0	0	0	0	0	0	0	0	0	0	0	0
43f9a946f7131f61842f933579052866	d__Bacteria	Firmicutes	Clostridia	Clostridia_UCG-014	Clostridia_UCG-014	Clostridia_UCG-014			23	16	24	15	0	9	23	48	18	12	15	24	33	13	12	16	22	46	9	19	0	8	0	7	10	0	16	0	14	67	10	14	0	0	0	0	0	0	0	0	0
01526cee3fdf7ad501533f8e79cee802	d__Bacteria	Firmicutes	Clostridia	Lachnospirales	Lachnospiraceae	Lachnospiraceae_NK4A136_group			18	0	0	0	0	0	18	0	0	0	60	0	69	0	44	62	0	37	17	0	0	10	98	38	0	0	0	0	0	0	23	45	0	0	0	0	0	0	0	0	0
123e8afb142134d5ba98230fad9af166	d__Bacteria	Firmicutes	Clostridia	Lachnospirales	Lachnospiraceae	Marvinbryantia	uncultured_bacterium		9	19	97	34	0	0	47	6	0	0	66	36	17	7	0	20	12	0	0	20	0	30	24	32	0	15	0	16	18	0	0	0	6	0	0	0	7	0	0	0	0
98f02b7aa870b3d271333bc9660db91f	d__Bacteria	Firmicutes	Clostridia	Clostridia_UCG-014	Clostridia_UCG-014	Clostridia_UCG-014			31	0	0	0	100	0	0	0	0	0	0	0	0	0	28	8	0	351	0	0	0	0	0	8	0	0	0	0	0	0	0	0	0	0	0	0	0	0	0	0	0
25cd41cc314ea846fc6a58d6530b7a18	d__Bacteria	Bacteroidota	Bacteroidia	Bacteroidales	Muribaculaceae	Muribaculaceae	uncultured_bacterium		0	50	0	0	48	0	38	0	0	0	0	50	41	0	34	0	47	0	0	77	0	0	0	0	35	0	29	40	36	0	0	0	0	0	0	0	0	0	0	0	0
4825fa086d22aed318ac29383cd135e0	d__Bacteria	Patescibacteria	Saccharimonadia	Saccharimonadales	Saccharimonadaceae	Candidatus_Saccharimonas	uncultured_bacterium		0	0	0	0	0	82	0	0	0	73	0	0	0	0	0	0	73	0	0	73	0	98	0	0	64	0	0	0	56	0	0	0	0	0	0	0	0	0	0	0	0
d6a391543ae952d8dcdcb466ac8655c2	d__Bacteria	Firmicutes	Clostridia	Oscillospirales	Oscillospiraceae	Oscillibacter			0	0	25	102	0	0	47	16	0	0	45	23	27	16	0	0	0	0	0	35	33	0	0	0	23	43	0	0	0	0	21	62	0	0	0	0	0	0	0	0	0
f5b8aaf0fbe3a985e245a495ab673a05	d__Bacteria	Bacteroidota	Bacteroidia	Bacteroidales	Rikenellaceae	Rikenellaceae_RC9_gut_group	uncultured_organism		0	60	0	65	0	0	53	92	53	0	37	0	0	0	0	0	0	0	0	0	0	0	0	0	0	36	46	0	0	75	0	0	0	0	0	0	0	0	0	0	0
2d23d5207120d2a9f97aa5863ef04387	d__Bacteria	Firmicutes	Bacilli	Erysipelotrichales	Erysipelotrichaceae	uncultured	unidentified		0	0	0	0	0	0	16	0	0	0	0	0	59	0	0	0	0	0	15	36	0	75	43	0	93	63	58	0	0	12	28	16	0	0	0	0	0	0	0	0	0
5d0b3c2eb652c11c007d7aed96f38e6b	d__Bacteria	Firmicutes	Clostridia	Lachnospirales	Lachnospiraceae				5	0	0	5	0	113	0	0	0	0	0	0	0	0	0	90	0	0	0	81	0	0	0	11	37	0	13	0	0	0	0	0	28	0	13	23	59	21	13	0	0
2173688f3c2254db2cf905a6c350bf79	d__Bacteria	Firmicutes	Clostridia	Oscillospirales	Oscillospiraceae	Oscillibacter	uncultured_bacterium		16	23	32	61	0	46	0	8	23	23	0	0	0	14	0	11	13	0	0	0	45	14	0	0	18	11	18	52	16	0	25	31	0	0	0	10	0	0	0	0	0
a6be45341071efb541be3b44ef083708	d__Bacteria	Firmicutes	Clostridia	Lachnospirales	Lachnospiraceae	Lachnospiraceae_UCG-001	unidentified		36	0	0	0	0	69	0	0	0	0	0	0	0	0	0	0	0	0	0	0	0	21	0	0	0	0	0	0	0	0	0	0	34	54	47	49	49	72	39	39	0
804af3f4df7b4bacaf92e8fe968664fd	d__Bacteria	Firmicutes	Clostridia	Lachnospirales	Lachnospiraceae	Lachnospiraceae_NK4A136_group	uncultured_bacterium		0	49	0	0	0	35	253	0	0	0	0	0	0	0	0	0	0	0	0	0	0	134	0	0	0	0	0	0	0	0	0	37	0	0	0	0	0	0	0	0	0
a7583652df6db1f358aa2ee61a1e16d9	d__Bacteria	Firmicutes	Clostridia	Lachnospirales	Lachnospiraceae	uncultured	uncultured_bacterium		20	28	51	30	0	0	0	28	0	21	20	0	15	0	0	0	30	0	19	7	18	0	54	25	16	0	0	6	0	19	8	93	0	0	0	0	0	0	0	0	0
1cb93204e520cbfa61a18ced4d20134d	d__Bacteria	Firmicutes	Clostridia	Oscillospirales	Ruminococcaceae	Ruminococcus			0	0	0	0	135	8	0	0	0	0	0	0	0	0	0	102	0	0	0	0	0	0	0	0	0	0	258	0	0	0	0	0	0	0	0	0	0	0	0	0	0
e84b8a8caef702484c842fb223e6ea34	d__Bacteria	Firmicutes	Clostridia	Lachnospirales	Lachnospiraceae	Roseburia	uncultured_bacterium		0	0	0	0	0	21	0	0	0	20	0	19	166	0	0	0	0	257	0	0	0	0	0	13	0	0	0	0	0	0	0	0	0	0	0	0	7	0	0	0	0
3e487b91d72866d3217d253dbf0adfa5	d__Bacteria	Actinobacteriota	Coriobacteriia	Coriobacteriales	Eggerthellaceae	Enterorhabdus	uncultured_bacterium		0	12	0	0	43	0	0	16	13	21	0	0	75	9	23	0	12	30	35	20	29	36	10	21	0	0	25	0	0	41	10	19	0	0	0	0	0	0	0	0	0
c7476a0143c9116b14666bc56496572c	d__Bacteria	Bacteroidota	Bacteroidia	Bacteroidales	Muribaculaceae	Muribaculaceae	uncultured_bacterium		28	44	0	0	30	0	0	44	27	13	0	0	0	17	54	0	15	14	20	24	40	16	18	0	20	41	34	0	0	0	0	0	0	0	0	0	0	0	0	0	0
01864d3c7b9bcb6fcb8e160e78361433	d__Bacteria	Desulfobacterota	Desulfovibrionia	Desulfovibrionales	Desulfovibrionaceae	Desulfovibrio	Desulfovibrio_fairfieldensis		24	24	11	0	0	66	0	0	0	0	92	0	0	42	0	0	42	0	0	0	6	0	0	11	0	91	65	0	0	0	0	15	0	0	0	0	0	7	0	0	0
5fc798b1df3bcda5e68c5d88d8d39402	d__Bacteria	Firmicutes	Clostridia	Lachnospirales	Lachnospiraceae	uncultured	uncultured_bacterium		10	9	13	50	0	0	23	28	0	0	46	21	47	0	0	29	0	0	40	11	10	5	0	0	0	16	0	13	35	21	9	59	0	0	0	0	0	0	0	0	0
48cf0ed09a266d6bde0e47f716d0f23e	d__Bacteria	Firmicutes	Clostridia	Oscillospirales	Oscillospiraceae	uncultured	Clostridium_sp.		0	20	28	187	0	0	0	11	0	0	0	0	0	0	0	18	0	95	0	24	0	0	0	0	57	0	13	31	0	10	0	0	0	0	0	0	0	0	0	0	0
f5cd7f84c41f5362ef254035b98dc3e3	d__Bacteria	Firmicutes	Clostridia	Lachnospirales	Lachnospiraceae	Roseburia	mouse_gut		0	0	0	0	0	0	0	0	0	0	29	0	0	0	0	17	0	0	113	0	0	0	0	13	0	0	0	0	12	0	48	260	0	0	0	0	0	0	0	0	0
d0593de616930935f60cd2556e37d1f4	d__Bacteria	Firmicutes	Clostridia	Lachnospirales	Lachnospiraceae				25	0	0	0	0	23	36	0	9	0	177	0	0	12	13	10	0	0	0	18	19	15	0	27	15	15	17	0	0	10	30	7	0	0	0	0	0	13	0	0	0
713be73748483aef292180e9d0cc0210	d__Bacteria	Firmicutes	Clostridia	Lachnospirales	Lachnospiraceae	Lachnospiraceae_NK4A136_group			0	9	0	0	15	0	95	0	0	0	0	0	18	0	12	7	5	25	27	19	0	0	22	14	0	17	3	16	0	30	31	123	0	0	0	0	0	0	0	0	0
e0d0ce286702f8e3217154eab4e91648	d__Bacteria	Firmicutes	Clostridia	Lachnospirales	Lachnospiraceae	Lachnospiraceae_NK4A136_group	uncultured_bacterium		0	20	147	58	0	0	0	0	0	0	103	0	0	42	20	0	0	76	0	0	14	0	0	0	0	0	0	0	0	0	0	0	0	0	0	0	0	6	0	0	0
21bc6a4642b776f743785cf639f3824f	d__Bacteria	Firmicutes	Clostridia	Lachnospirales	Lachnospiraceae				66	18	13	15	0	0	23	7	0	0	76	0	36	7	0	0	5	0	0	28	15	28	21	9	0	21	6	4	49	0	22	15	0	0	0	0	0	0	0	0	0
942c85a5ce30e27155622d82ef326bc2	d__Bacteria	Bacteroidota	Bacteroidia	Bacteroidales	Marinifilaceae	Odoribacter	uncultured_bacterium		17	19	53	29	11	0	28	13	26	8	6	44	13	16	0	27	14	7	0	16	17	29	0	4	35	6	23	0	0	12	0	9	0	0	0	0	0	0	0	0	0
bddee504424cb052101e5a151585d733	d__Bacteria	Firmicutes	Clostridia	Lachnospirales	Lachnospiraceae				0	0	129	0	0	74	0	0	0	0	0	0	0	35	0	200	0	0	0	0	0	0	0	0	0	0	0	0	0	0	32	0	10	0	0	0	0	0	0	0	0
cf94478033ccf19697e2a8321d8e8028	d__Bacteria	Firmicutes	Clostridia	Lachnospirales	Lachnospiraceae				0	0	0	0	0	0	18	0	26	0	0	0	0	6	0	0	0	0	0	6	0	0	6	31	220	36	0	111	0	10	0	0	0	0	0	8	0	0	0	0	0
2e98850a7572544fe15e2997240b4cf5	d__Bacteria	Firmicutes	Clostridia	Lachnospirales	Lachnospiraceae	Roseburia	Eubacterium_plexicaudatum		0	0	0	0	0	0	0	0	0	0	0	0	0	40	0	15	32	0	0	0	0	0	49	0	0	122	0	195	0	0	0	17	0	0	0	0	0	0	0	0	0
633986f25dacddd71be7f93667c0698e	d__Bacteria	Firmicutes	Clostridia	Oscillospirales	Oscillospiraceae	uncultured			36	0	25	53	0	9	17	0	16	0	24	7	0	0	0	17	19	11	0	12	11	10	8	11	27	35	13	16	8	17	0	58	0	0	0	0	0	8	0	0	0
6f196f110f8f466aab948250105bedd7	d__Bacteria	Firmicutes	Clostridia	Oscillospirales	Ruminococcaceae	uncultured	uncultured_bacterium		0	17	14	21	0	0	22	0	0	0	46	0	14	0	0	0	17	29	26	17	26	26	30	13	27	19	24	23	25	0	11	20	0	0	0	0	0	0	0	0	0
f47bb43695b5b2e96ac340dad90abc44	d__Bacteria	Firmicutes	Bacilli	Lactobacillales	Lactobacillaceae	Lactobacillus	Lactobacillus_reuteri		88	0	71	0	53	39	0	0	0	0	0	0	0	0	0	48	68	0	0	0	0	0	0	0	0	0	0	39	50	0	0	0	0	0	0	0	0	0	0	0	0
eccc0f2696012b0649927faea7e79963	d__Bacteria	Firmicutes	Clostridia	Lachnospirales	Lachnospiraceae	Blautia	Lachnospiraceae_bacterium		0	52	0	0	0	0	57	0	0	0	0	0	95	0	0	0	55	0	0	0	0	0	0	0	0	86	0	49	0	0	62	0	0	0	0	0	0	0	0	0	0
5848f6c0f80056b2150a449b5f38b3bd	d__Bacteria	Firmicutes	Clostridia	Oscillospirales	Oscillospiraceae	Colidextribacter	uncultured_bacterium		0	21	36	15	0	11	15	24	0	0	14	32	10	23	0	10	0	19	12	0	20	40	0	16	17	14	27	23	21	19	0	16	0	0	0	0	0	0	0	0	0
fd485f19eccdabdf12ee2e8d398a1de1	d__Bacteria	Firmicutes	Clostridia	Oscillospirales	Ruminococcaceae	Incertae_Sedis			39	0	37	67	0	0	85	0	0	0	51	33	40	15	0	32	0	21	0	0	0	0	0	10	0	0	0	0	0	0	12	9	0	0	0	0	0	0	0	0	0
0ab52499f50b1e996d5d34bea962e331	d__Bacteria	Firmicutes	Clostridia	Oscillospirales	Oscillospiraceae	UCG-005	uncultured_Clostridiales		6	31	13	27	4	10	5	0	9	11	25	8	32	30	0	12	11	20	16	20	4	16	0	43	0	19	8	11	21	9	0	4	0	7	0	0	0	14	5	0	0
23d45704b4415b57f7eb69ebea8b04b5	d__Bacteria	Firmicutes	Clostridia	Lachnospirales	Lachnospiraceae	uncultured	uncultured_bacterium		0	0	0	0	7	0	47	21	0	0	34	19	57	0	0	17	0	85	56	0	0	0	0	0	0	17	0	0	0	0	45	45	0	0	0	0	0	0	0	0	0
cc47a9c781480b673bb5787361fd63b0	d__Bacteria	Firmicutes	Bacilli	Lactobacillales	Aerococcaceae	Facklamia			0	0	0	0	0	0	0	0	0	0	0	0	0	0	0	0	0	0	0	0	0	0	0	0	0	0	0	0	0	0	0	0	0	0	0	0	0	0	0	0	0
5701efc9d332e26578cfc7e6fc7be4b9	d__Bacteria	Firmicutes	Clostridia	Lachnospirales	Lachnospiraceae				5	0	0	0	32	0	0	0	0	130	0	0	0	0	0	0	0	0	0	0	0	0	0	0	96	0	0	97	0	78	0	0	0	0	0	0	0	0	0	0	0
84df5cd4254c5585da12117ee8a10746	d__Bacteria	Firmicutes	Clostridia	Lachnospirales	Lachnospiraceae				0	0	0	0	0	110	0	18	0	0	0	0	0	17	23	0	0	0	0	0	0	0	0	0	0	0	54	0	0	32	0	0	12	25	13	22	13	85	13	0	0
92c3e9828b72f5125d67007e640f2785	d__Bacteria	Firmicutes	Clostridia	Lachnospirales	Lachnospiraceae	uncultured	unidentified		0	27	0	0	0	3	0	0	0	0	0	0	0	0	0	0	23	10	5	43	7	11	21	0	0	0	4	22	3	0	41	19	57	15	16	6	26	69	4	4	0
03090fa7eb291b308f1a3af8bb4fd151	d__Bacteria	Firmicutes	Clostridia	Lachnospirales	Lachnospiraceae				8	75	0	0	69	0	56	0	0	0	51	0	0	12	0	54	0	41	0	0	14	0	0	7	0	49	0	0	0	0	0	0	0	0	0	0	0	0	0	0	0
d76842020113eb2a8bcbf3cd7a7e67a5	d__Bacteria	Bacteroidota	Bacteroidia	Bacteroidales	Rikenellaceae	Alistipes	uncultured_bacterium		0	7	10	17	0	0	0	24	15	7	34	0	13	5	9	10	30	20	30	6	20	12	6	11	20	37	33	4	8	42	5	0	0	0	0	0	0	0	0	0	0
fe033ae5b9559770d1b4b40cfc3f41c0	d__Bacteria	Firmicutes	Clostridia	Lachnospirales	Lachnospiraceae	[Eubacterium]_xylanophilum_group	uncultured_bacterium		0	0	0	0	0	0	0	0	0	0	0	0	0	0	0	0	0	0	430	0	0	0	0	0	0	0	0	0	0	0	0	0	0	0	0	0	0	0	0	0	0
a2d238c98eccfd88bdbeec64c50632f9	d__Bacteria	Firmicutes	Clostridia	Lachnospirales	Lachnospiraceae	Lachnospiraceae_NK4A136_group	uncultured_bacterium		0	223	0	0	0	0	0	0	0	0	75	0	0	0	0	0	0	0	0	0	0	0	0	0	0	44	0	86	0	0	0	0	0	0	0	0	0	0	0	0	0
16af19093b87eb41e6d2cb60106d5d1a	d__Bacteria	Firmicutes	Bacilli	Erysipelotrichales	Erysipelotrichaceae	uncultured	uncultured_bacterium		0	0	2	0	7	54	4	39	26	7	0	15	8	9	12	20	4	9	0	14	10	29	9	12	33	12	27	8	9	46	0	2	0	0	0	0	0	0	0	0	0
86bd8527111ed20e019ff86e7aec7523	d__Bacteria	Firmicutes	Clostridia	Lachnospirales	Lachnospiraceae	Blautia	Lachnospiraceae_bacterium		0	0	0	0	0	0	0	0	0	275	0	0	0	0	0	0	10	0	0	19	0	0	0	73	0	0	0	0	0	0	0	49	0	0	0	0	0	0	0	0	0
8effe6909c611f74f4693508b4890f7c	d__Bacteria	Firmicutes	Bacilli	Lactobacillales	Lactobacillaceae	Lactobacillus	Lactobacillus_reuteri		0	0	0	0	81	0	0	0	0	0	0	0	0	0	0	0	0	0	0	0	0	343	0	0	0	0	0	0	0	0	0	0	0	0	0	0	0	0	0	0	0
a0395e56ef63583d215ba6ac0b7eafc8	d__Bacteria	Firmicutes	Clostridia	Lachnospirales	Lachnospiraceae	Lachnospiraceae_NK4A136_group	uncultured_bacterium		0	0	0	0	0	82	0	19	0	16	120	38	0	0	0	7	22	0	0	0	0	0	0	0	35	45	0	0	0	0	39	0	0	0	0	0	0	0	0	0	0
c958cbbf678c72d81532c9524793133f	d__Bacteria	Firmicutes	Clostridia	Lachnospirales	Lachnospiraceae				0	0	23	0	0	0	0	0	0	0	0	0	0	8	59	0	7	0	8	203	0	0	34	0	0	54	0	0	0	0	0	17	0	0	0	0	0	0	0	0	0
44bd1efc8d03b8e1153d643564b15e9c	d__Bacteria	Firmicutes	Clostridia	Lachnospirales	Lachnospiraceae	Lachnospiraceae_NK4A136_group			71	0	0	0	13	0	0	0	0	19	0	0	0	0	0	0	36	0	131	58	0	0	71	0	13	0	7	0	0	0	0	0	0	0	0	0	0	0	0	0	0
18fa4f1fcf1d163510458788feb297fe	d__Bacteria	Firmicutes	Bacilli	Erysipelotrichales	Erysipelatoclostridiaceae	Erysipelatoclostridium	unidentified		5	0	0	61	3	29	3	33	7	0	11	15	10	12	8	12	11	11	11	14	11	13	7	16	6	14	10	43	13	20	8	0	0	0	0	0	0	0	0	0	0
9e1ac459c5d8f5495b61ae4fd3ca3f27	d__Bacteria	Firmicutes	Clostridia	Lachnospirales	Lachnospiraceae	Lachnoclostridium			0	0	0	0	0	0	0	0	0	30	22	105	0	0	0	259	0	0	0	0	0	0	0	0	0	0	0	0	0	0	0	0	0	0	0	0	0	0	0	0	0
4c79a08308e4f92605236e195318ab7f	d__Bacteria	Firmicutes	Clostridia	Lachnospirales	Lachnospiraceae	Roseburia	uncultured_bacterium		33	0	0	0	0	0	0	20	0	48	0	8	0	28	0	0	55	0	42	0	50	0	23	0	10	0	0	0	17	38	21	23	0	0	0	0	0	0	0	0	0
59f0efdb94fb324411080ba7d0b2599a	d__Bacteria	Bacteroidota	Bacteroidia	Bacteroidales	Rikenellaceae	Alistipes	uncultured_bacterium		0	0	0	0	0	0	0	0	0	0	0	0	0	0	0	0	0	0	0	0	0	0	0	0	0	0	0	0	0	0	0	414	0	0	0	0	0	0	0	0	0
63afd5222bbcd2d49e083f44f9da3aba	d__Bacteria	Firmicutes	Clostridia	Oscillospirales	Oscillospiraceae				23	12	15	17	0	51	8	0	0	10	43	0	12	30	0	16	0	0	13	20	18	12	12	11	25	0	10	10	17	12	0	17	0	0	0	0	0	0	0	0	0
f7277b426f7ea8954ae4e2478ccd3e69	d__Bacteria	Firmicutes	Clostridia	Lachnospirales	Lachnospiraceae	Lachnospiraceae_NK4A136_group	uncultured_Clostridiales		0	0	0	24	31	0	0	0	201	0	0	0	0	27	0	101	0	0	0	0	0	0	0	0	0	0	0	30	0	0	0	0	0	0	0	0	0	0	0	0	0
ff4764132b8938ee8ba5cf5cd156be12	d__Bacteria	Firmicutes	Clostridia	Lachnospirales	Lachnospiraceae	uncultured			4	44	9	16	0	8	9	0	0	0	64	4	5	40	0	10	6	0	14	26	13	8	0	0	16	0	9	0	53	23	13	19	0	0	0	0	0	0	0	0	0
95c22fe05720d86d6222cd08106d184d	d__Bacteria	Actinobacteriota	Coriobacteriia	Coriobacteriales	Eggerthellaceae	Enterorhabdus	uncultured_bacterium		53	9	0	34	30	47	0	52	20	32	0	25	0	0	0	0	0	13	0	0	0	18	0	38	0	0	25	0	15	0	0	0	0	0	0	0	0	0	0	0	0
6ec2b2eb686d8f62db101849f0744d6e	d__Bacteria	Firmicutes	Clostridia	Lachnospirales	Lachnospiraceae				0	0	0	0	0	0	0	0	0	0	0	0	32	39	0	0	25	22	28	25	48	0	0	16	0	0	25	0	0	0	35	107	0	0	0	0	0	9	0	0	0
f094c8c12459d49c43fae0bf7e0dfbbb	d__Bacteria	Firmicutes	Clostridia	Lachnospirales	Lachnospiraceae				7	0	0	0	0	0	0	0	36	15	0	0	76	25	0	103	20	27	24	10	0	0	13	0	17	0	24	0	0	0	0	14	0	0	0	0	0	0	0	0	0
ea66c9b1b20b20503b6f676c1be01a04	d__Bacteria	Firmicutes	Bacilli	Lactobacillales	Lactobacillaceae	Lactobacillus	Lactobacillus_reuteri		94	85	0	104	0	0	0	43	0	0	0	0	0	0	0	0	0	0	0	0	0	83	0	0	0	0	0	0	0	0	0	0	0	0	0	0	0	0	0	0	0
1befc77b7e0b0f10dcc5881704e9db92	d__Bacteria	Firmicutes	Clostridia	Lachnospirales	Lachnospiraceae				0	16	0	14	0	43	9	9	0	5	56	0	23	0	0	0	19	41	43	0	14	10	14	12	0	17	0	19	0	0	0	29	0	0	0	0	0	5	10	0	0
43f4fb4bc12c426c00da312e267d5ab1	d__Bacteria	Bacteroidota	Bacteroidia	Bacteroidales	Rikenellaceae	Rikenella	uncultured_bacterium		5	4	3	26	25	39	0	22	19	0	16	6	0	5	42	2	8	6	25	28	5	1	0	9	0	1	18	39	11	0	0	41	0	0	0	0	0	0	0	0	0
09bd911864eedffdd74dffeed742781a	d__Bacteria	Firmicutes	Clostridia	Oscillospirales	Butyricicoccaceae	Butyricicoccus	uncultured_bacterium		24	22	32	37	0	0	37	0	0	0	21	0	0	0	0	11	0	0	0	0	124	0	0	0	39	0	0	32	0	0	0	0	25	0	0	0	0	0	0	0	0
fdfaa2a47f15c19d275e57f39b9e74ec	d__Bacteria	Actinobacteriota	Coriobacteriia	Coriobacteriales	Eggerthellaceae				17	46	0	0	26	0	4	0	13	8	5	0	11	0	14	0	54	22	6	15	29	25	0	10	0	6	13	0	0	22	17	37	0	0	0	0	0	0	0	0	0
c68da04e2127a198e9df423c0f133308	d__Bacteria	Desulfobacterota	Desulfovibrionia	Desulfovibrionales	Desulfovibrionaceae	uncultured	uncultured_Desulfovibrionales		9	14	20	13	0	16	21	7	0	3	33	16	13	10	3	19	8	10	34	8	15	9	10	7	11	24	17	4	16	0	5	21	0	0	0	0	0	0	0	0	0
d6f84d125b59d819116f57f82b01264c	d__Bacteria	Firmicutes	Clostridia	Lachnospirales	Lachnospiraceae				15	0	0	0	0	0	0	0	6	6	0	0	25	11	9	0	17	0	103	16	37	53	0	18	25	21	6	0	4	0	16	7	0	0	0	0	0	0	0	0	0
f27afb6a51b247558b0905380fc86322	d__Bacteria	Actinobacteriota	Coriobacteriia	Coriobacteriales	Eggerthellaceae	Enterorhabdus			0	0	0	0	0	25	0	37	0	0	0	0	0	31	27	0	0	0	0	0	36	0	0	93	37	31	0	24	0	52	0	0	0	0	0	0	0	0	0	0	0
1bc944a21837c268ddd5ed72fc2ed73c	d__Bacteria	Bacteroidota	Bacteroidia	Bacteroidales	Muribaculaceae	Muribaculaceae			0	157	0	0	0	0	0	41	0	0	0	0	35	0	0	0	0	0	0	0	0	98	0	61	0	0	0	0	0	0	0	0	0	0	0	0	0	0	0	0	0
03c9767edaac5ecee0a0bb25c0fbda6d	d__Bacteria	Firmicutes	Clostridia	Oscillospirales	Oscillospiraceae	uncultured			0	19	12	44	0	0	30	0	9	0	9	13	11	0	0	0	11	27	31	15	10	0	10	10	26	16	9	7	25	13	13	15	0	0	0	0	6	0	0	0	0
f4fac2a0b9f60fc53422f64f8e1c4fd5	d__Bacteria	Firmicutes	Clostridia	Lachnospirales	Lachnospiraceae				0	20	0	0	0	11	28	73	0	0	0	0	0	48	0	0	19	0	77	15	0	11	0	28	0	22	0	0	5	0	14	20	0	0	0	0	0	0	0	0	0
f448b68d3f43ee04b9c47209ae186801	d__Bacteria	Firmicutes	Clostridia	Oscillospirales	Butyricicoccaceae	UCG-009			0	7	6	43	0	0	24	3	8	0	13	6	19	13	5	0	10	23	23	11	22	16	21	20	27	15	0	10	0	10	5	18	4	0	0	0	0	0	0	0	0
ff74de69263e439518e4316d6d97440d	d__Bacteria	Firmicutes	Clostridia	Clostridia_UCG-014	Clostridia_UCG-014	Clostridia_UCG-014	unidentified		0	0	8	0	17	0	0	34	53	0	0	0	0	0	6	0	20	58	0	0	44	69	0	27	0	18	0	0	0	0	36	0	0	0	0	0	0	0	0	0	0
9d5e0ad5255570159134088975331f19	d__Bacteria	Firmicutes	Clostridia	Lachnospirales	Lachnospiraceae				0	11	0	17	12	20	25	0	0	0	60	0	0	0	0	0	18	51	39	14	27	0	20	22	0	0	16	0	14	0	0	0	0	0	0	0	0	16	0	0	0
53c92c9f02926a4d63a5e3fc03d65bd2	d__Bacteria	Actinobacteriota	Coriobacteriia	Coriobacteriales	Eggerthellaceae	Enterorhabdus	uncultured_bacterium		7	27	17	13	39	0	50	64	10	12	14	6	21	0	11	0	0	14	0	8	0	28	0	0	0	0	6	0	26	0	0	6	0	0	0	0	0	0	0	0	0
b73c99a6504612ea642ed922d5fd1fd3	d__Bacteria								0	0	0	0	0	0	0	0	0	0	0	0	0	0	0	0	0	0	0	0	0	0	0	0	0	0	0	0	0	0	0	0	31	26	36	32	43	7	24	69	10
dc17a44f37136e30b80736280d2b46a9	d__Bacteria	Firmicutes	Clostridia	Monoglobales	Monoglobaceae	Monoglobus			0	0	16	0	24	0	0	131	0	19	0	13	0	10	0	0	0	0	0	0	0	0	0	6	0	31	122	0	0	0	0	0	0	0	0	0	0	0	0	0	0
0dd58fb32d50d4e4a245f7999adb72f6	d__Bacteria	Firmicutes	Clostridia	Lachnospirales	Lachnospiraceae	Roseburia			19	12	13	0	0	0	0	0	0	0	59	0	0	0	0	0	0	52	78	0	15	0	11	34	0	10	16	0	29	0	0	14	0	0	0	0	0	0	0	0	0
6ded34f7b682053ff5b9b7e4ef929a22	d__Bacteria	Firmicutes	Clostridia	Lachnospirales	Lachnospiraceae				23	0	16	0	0	19	0	0	14	0	28	15	0	12	0	26	0	0	24	0	28	24	17	25	37	0	0	11	0	0	14	29	0	0	0	0	0	0	0	0	0
eabd41028b3b1a9535b2cfe48549ae7f	d__Bacteria	Firmicutes	Clostridia	Lachnospirales	Lachnospiraceae	uncultured			10	65	14	9	0	40	28	6	0	0	31	25	21	0	11	0	12	0	0	15	0	20	0	16	0	13	0	23	0	0	0	0	0	0	0	0	0	0	0	0	0
8e8d8626220eac1ef6f7fb2080aa938f	d__Bacteria	Firmicutes	Clostridia	Lachnospirales	Lachnospiraceae	Lachnospiraceae_UCG-001	uncultured_bacterium		0	0	0	0	0	0	0	0	17	0	0	0	0	0	0	0	0	9	35	0	62	72	10	0	19	0	13	0	0	0	49	71	0	0	0	0	0	0	0	0	0
1c6bc1a18afda1dc4316e54d7cecab99	d__Bacteria	Firmicutes	Clostridia	Lachnospirales	Lachnospiraceae	Lachnospiraceae_NK4A136_group	Lachnospiraceae_bacterium		0	0	0	0	24	0	0	0	0	0	248	0	0	0	0	0	0	0	0	54	30	0	0	0	0	0	0	0	0	0	0	0	0	0	0	0	0	0	0	0	0
1427410368a7fecb6d56d735437d5ba1	d__Bacteria	Firmicutes	Clostridia	Lachnospirales	Lachnospiraceae				0	9	63	37	0	14	20	15	0	0	39	37	31	0	0	0	0	17	20	0	0	9	9	0	0	0	0	5	7	18	0	0	0	0	0	0	6	0	0	0	0
7ab0f5fd995b7d157e375b1520f8c635	d__Bacteria	Firmicutes	Clostridia	Oscillospirales	Ruminococcaceae	Anaerotruncus	uncultured_bacterium		0	9	7	14	10	0	20	6	19	7	13	0	0	18	0	9	23	17	46	38	0	0	17	13	13	8	10	0	0	11	13	14	0	0	0	0	0	0	0	0	0
f08987788eb9a379f157b0cce6720a23	d__Bacteria	Firmicutes	Clostridia	Clostridia_UCG-014	Clostridia_UCG-014	Clostridia_UCG-014	uncultured_bacterium		0	0	0	0	0	0	0	50	0	10	0	0	96	0	0	0	63	0	0	0	0	81	0	0	0	0	0	0	0	0	0	55	0	0	0	0	0	0	0	0	0
7d23ee3e1cb94403c62cedaec9d28a3f	d__Bacteria	Bacteroidota	Bacteroidia	Bacteroidales	Muribaculaceae	Muribaculaceae			0	0	0	14	0	32	0	42	12	0	0	0	0	20	102	0	5	0	0	0	7	0	0	0	0	0	0	60	5	41	14	0	0	0	0	0	0	0	0	0	0
3d1a461f50584b5c6287f6e6fc6adc2f	d__Bacteria	Firmicutes	Bacilli	Lactobacillales	Streptococcaceae	Streptococcus	Streptococcus_danieliae		0	0	0	0	0	0	0	0	0	0	0	0	0	0	0	0	0	0	0	0	0	0	0	0	0	0	0	0	0	0	0	0	0	80	0	274	0	0	0	0	0
a94aecb1c72eeffddc770d7334afdd31	d__Bacteria	Bacteroidota	Bacteroidia	Bacteroidales	Muribaculaceae	Muribaculaceae	uncultured_Bacteroidales		0	0	0	0	0	0	0	54	0	0	0	0	0	0	151	0	0	0	0	0	0	0	0	0	0	0	0	148	0	0	0	0	0	0	0	0	0	0	0	0	0
19d1ac8febd7ed7dcecb8d12eb4954c1	d__Bacteria	Firmicutes	Clostridia	Lachnospirales	Lachnospiraceae	Lachnospiraceae_NK4A136_group			0	0	0	0	0	0	0	0	0	0	0	0	0	0	0	0	0	0	0	0	54	0	0	0	0	16	0	43	42	0	0	198	0	0	0	0	0	0	0	0	0
68f8f7604872a6d4fed9b2b43064aee4	d__Bacteria	Firmicutes	Clostridia	Oscillospirales	Oscillospiraceae	Colidextribacter			0	0	66	45	0	0	71	0	0	0	0	46	0	0	0	0	0	0	50	0	26	0	0	0	0	0	0	0	0	0	0	44	0	0	0	0	0	0	0	0	0
41daade37aa0c996cd3c59894e1a86f0	d__Bacteria	Firmicutes	Clostridia	Lachnospirales	Lachnospiraceae	Lachnospiraceae_NK4A136_group	uncultured_bacterium		8	0	0	19	6	0	12	97	0	12	10	9	0	0	0	0	0	0	0	0	0	0	0	0	0	0	0	0	53	121	0	0	0	0	0	0	0	0	0	0	0
61e8322dc8870669e5f9b93c43c2bde8	d__Bacteria	Bacteroidota	Bacteroidia	Bacteroidales	Muribaculaceae	Muribaculaceae	uncultured_bacterium		0	0	0	0	0	0	0	0	0	0	0	36	0	0	0	0	0	0	0	81	0	0	28	0	39	33	0	53	41	33	0	0	0	0	0	0	0	0	0	0	0
7e3d9240b698c6bf8fc56676d35a7151	d__Bacteria	Firmicutes	Clostridia	Lachnospirales	Lachnospiraceae	uncultured			0	33	0	0	0	28	78	0	0	0	0	0	81	0	0	0	0	0	0	0	0	0	60	0	0	0	0	0	26	0	0	40	0	0	0	0	0	0	0	0	0
8eff78d0b5b6f6333392c4f9148cb540	d__Bacteria	Bacteroidota	Bacteroidia	Bacteroidales	Muribaculaceae	Muribaculaceae	uncultured_bacterium		20	0	0	8	23	12	0	1	0	9	30	0	4	7	13	23	8	0	41	14	42	0	12	15	15	2	0	0	6	0	15	25	0	0	0	0	0	0	0	0	0
188a0442fbf0d1970fb22d1d81542d2a	d__Bacteria	Firmicutes	Clostridia	Lachnospirales	Lachnospiraceae				0	0	0	0	0	152	0	0	0	0	0	0	0	0	0	0	0	0	0	0	0	0	0	0	0	0	0	0	0	0	0	0	0	31	40	52	0	66	0	0	0
da341a94f4697dab148d34ccbdad9ed8	d__Bacteria	Firmicutes	Clostridia	Lachnospirales	Lachnospiraceae	GCA-900066575	uncultured_bacterium		0	20	0	37	0	20	0	13	14	0	75	0	0	8	0	0	0	54	18	0	0	0	0	0	0	27	19	0	16	20	0	0	0	0	0	0	0	0	0	0	0
07d6098878b38771be900a15269acf09	d__Bacteria	Cyanobacteria	Vampirivibrionia	Gastranaerophilales	Gastranaerophilales	Gastranaerophilales	uncultured_bacterium		9	8	30	5	0	5	27	14	0	0	4	0	0	5	0	0	0	0	23	31	5	32	0	6	77	0	9	0	35	14	0	0	0	0	0	0	0	0	0	0	0
a4c88e1dc148c6e70f252c52e7c0f27a	d__Bacteria	Firmicutes	Clostridia	Lachnospirales	Lachnospiraceae	uncultured	unidentified		0	0	0	0	0	109	0	0	0	5	0	0	0	0	0	0	0	0	0	31	0	0	0	6	6	0	0	0	0	0	0	0	49	21	0	45	56	0	0	9	0
fbe6ba660c4578d525ad1df68b6ca604	d__Bacteria	Bacteroidota	Bacteroidia	Bacteroidales	Rikenellaceae	Alistipes	uncultured_bacterium		0	0	0	10	15	0	35	41	0	25	0	25	0	0	0	8	12	0	0	16	14	64	0	0	35	0	0	13	0	0	0	22	0	0	0	0	0	0	0	0	0
ddf507751b49961b729adbcef3eaf3c7	d__Bacteria	Firmicutes	Clostridia	Lachnospirales	Lachnospiraceae				6	0	9	22	17	33	0	12	9	0	0	13	32	19	0	13	20	13	22	7	7	0	9	17	0	5	12	8	7	0	0	23	0	0	0	0	0	0	0	0	0
e7d32f02b521d7868a421d7a984b0755	d__Bacteria	Bacteroidota	Bacteroidia	Bacteroidales	Muribaculaceae	Muribaculaceae			0	0	0	0	28	59	0	0	0	0	26	0	0	40	20	0	0	0	0	34	25	0	0	0	18	0	8	34	0	17	0	0	0	0	0	13	0	12	0	0	0
95f5dc87c5e5b6e4c06316940bfa9a23	d__Bacteria	Actinobacteriota	Coriobacteriia	Coriobacteriales	Eggerthellaceae	Enterorhabdus	uncultured_bacterium		0	7	0	0	6	36	0	7	6	57	0	0	6	7	28	0	0	0	5	9	0	57	4	17	6	34	11	0	19	6	0	0	0	0	0	3	0	0	0	0	0
b081bb36aba5516c858b97125e1f1fa2	d__Bacteria	Deferribacterota	Deferribacteres	Deferribacterales	Deferribacteraceae	Mucispirillum	uncultured_bacterium		0	0	0	0	0	0	0	0	0	0	0	0	0	0	0	47	0	0	8	0	0	31	0	8	122	0	75	0	0	0	0	0	0	0	0	0	0	18	21	0	0
f7d0518f8796d07ecdb3c489994f856f	d__Bacteria	Firmicutes	Clostridia	Oscillospirales	Ruminococcaceae	Incertae_Sedis			0	0	0	31	0	0	0	0	0	0	66	117	27	0	0	14	0	11	14	0	14	0	0	0	15	0	0	0	19	0	0	0	0	0	0	0	0	0	0	0	0
49084ca1803e5f8b93f4d93625d7f35d	d__Bacteria	Bacteroidota	Bacteroidia	Bacteroidales	Muribaculaceae	Muribaculaceae			0	34	0	32	0	0	0	0	61	0	0	0	0	39	0	0	0	0	0	0	0	0	0	35	0	0	0	71	54	0	0	0	0	0	0	0	0	0	0	0	0
42f5184818f415eff1d1a9f6285288b2	d__Bacteria								0	0	0	0	0	0	0	0	0	0	0	0	0	0	0	0	0	0	0	0	0	0	0	0	0	0	0	0	0	0	0	0	28	13	27	22	32	23	27	73	8
03e13fec90b9475c5211a566b42da42b	d__Bacteria	Cyanobacteria	Vampirivibrionia	Gastranaerophilales	Gastranaerophilales	Gastranaerophilales	uncultured_bacterium		0	0	0	0	0	0	0	114	4	0	0	0	0	0	10	0	0	0	0	3	0	0	0	0	0	0	0	0	0	94	100	0	0	0	0	0	0	0	0	0	0
112adc0ffa68eed2345db733879b40e0	d__Bacteria	Firmicutes	Clostridia	Lachnospirales	Lachnospiraceae	uncultured	Clostridium_sp.		0	4	6	0	10	0	4	37	7	43	15	0	19	0	0	0	5	18	31	0	0	17	0	11	42	0	13	0	24	13	0	5	0	0	0	0	0	0	0	0	0
3566069e568a445eac1cc7eb548f79f2	d__Bacteria	Bacteroidota	Bacteroidia	Bacteroidales	Muribaculaceae	Muribaculaceae	uncultured_bacterium		0	36	29	0	0	0	0	9	0	16	12	0	16	0	0	0	17	40	0	0	18	45	24	28	0	0	0	0	16	0	0	17	0	0	0	0	0	0	0	0	0
850fc8381d6fc19a74e163682a3c65f4	d__Bacteria	Firmicutes	Clostridia	Lachnospirales	Lachnospiraceae				14	0	0	14	0	0	13	0	22	0	0	31	14	0	0	33	0	18	41	0	0	0	30	0	26	20	16	19	0	0	12	0	0	0	0	0	0	0	0	0	0
3e6595ac31223c240b2c73f2061d36d5	d__Bacteria	Firmicutes	Clostridia	Clostridia_UCG-014	Clostridia_UCG-014	Clostridia_UCG-014			0	0	0	21	68	0	0	33	0	0	0	0	44	0	16	36	0	47	0	0	0	0	0	27	0	0	0	0	30	0	0	0	0	0	0	0	0	0	0	0	0
42d3d95160da1ae1339346a20e317d87	d__Bacteria	Firmicutes	Clostridia	Lachnospirales	Lachnospiraceae	GCA-900066575	uncultured_bacterium		9	0	0	16	0	0	11	13	16	8	0	0	0	12	11	9	7	0	40	9	9	16	19	0	58	10	4	4	0	15	19	7	0	0	0	0	0	0	0	0	0
a6ec8ace9ba7d81d66cdb368ea2981b7	d__Bacteria	Firmicutes	Clostridia	Oscillospirales	Oscillospiraceae				0	0	0	24	0	0	0	0	0	0	18	49	41	0	0	0	0	15	17	16	16	14	0	0	12	28	0	0	16	16	0	37	0	0	0	0	0	0	0	0	0
b3cca12745b7cd7b60ee1323a49625de	d__Bacteria	Firmicutes	Clostridia	Lachnospirales	Lachnospiraceae	Lachnospiraceae_NK4A136_group	uncultured_bacterium		0	0	0	0	0	0	0	0	0	0	0	0	0	186	0	0	0	0	0	0	0	0	0	0	0	0	125	5	0	0	0	0	0	0	0	0	0	0	0	0	0
af236d75a5e59d79ed0b51dad1506baa	d__Bacteria	Firmicutes	Clostridia	Oscillospirales	Oscillospiraceae	Colidextribacter			0	0	0	97	0	0	22	0	0	0	0	49	36	0	0	0	32	0	0	0	0	0	0	0	16	0	0	0	0	0	0	63	0	0	0	0	0	0	0	0	0
674c7711d32f1a2e784442ae8545b2cb	d__Bacteria	Firmicutes	Clostridia	Lachnospirales	Lachnospiraceae	Lachnospiraceae_UCG-001	uncultured_bacterium		0	0	0	0	0	0	0	0	0	0	213	0	0	0	0	0	0	0	0	0	38	12	0	8	0	0	0	0	0	0	25	15	0	0	0	0	0	0	0	0	0
28092f66313d4450adbe36680d417fe9	d__Bacteria	Firmicutes	Bacilli	Lactobacillales	Carnobacteriaceae	Atopostipes	uncultured_bacterium		0	0	0	0	0	0	0	0	0	0	0	0	0	0	0	0	0	0	0	0	0	0	0	0	0	0	0	0	0	0	0	0	0	0	0	0	0	0	0	0	0
9f9d1c6af123dd3fa9a398338256b267	d__Bacteria	Firmicutes	Clostridia	Lachnospirales	Lachnospiraceae	Lachnospiraceae_NK4A136_group	Lachnospiraceae_bacterium		81	0	0	0	0	0	43	0	0	0	0	30	121	0	0	12	0	0	0	0	0	0	0	0	0	0	0	0	0	0	22	0	0	0	0	0	0	0	0	0	0
dd2c4924034cb4a37ff152026be3839f	d__Bacteria	Firmicutes	Clostridia	Lachnospirales	Lachnospiraceae	Lachnospiraceae_NK4A136_group	Clostridiales_bacterium		0	0	0	0	0	0	0	26	0	0	0	0	0	0	0	213	0	0	0	0	0	0	0	0	0	0	70	0	0	0	0	0	0	0	0	0	0	0	0	0	0
deda52d5c699c9067b044f1fc45270b8	d__Bacteria	Firmicutes	Clostridia	Lachnospirales	Lachnospiraceae				21	0	43	0	0	0	0	0	26	0	0	0	13	18	17	0	32	0	0	0	22	0	26	29	25	6	0	5	0	17	0	9	0	0	0	0	0	0	0	0	0
02e79825191bf9f72c7db605d68d4a00	d__Bacteria	Firmicutes	Clostridia	Oscillospirales	Ruminococcaceae	Incertae_Sedis			17	0	0	0	0	0	12	0	0	11	31	66	23	27	0	19	0	0	0	0	0	0	13	0	28	0	19	0	0	34	0	0	0	0	0	0	0	7	0	0	0
18ca5ecafff5806d6e8bfafe51874942	d__Bacteria	Firmicutes	Clostridia	Oscillospirales	Ruminococcaceae	Incertae_Sedis			0	17	11	47	0	0	12	0	0	0	42	39	0	0	0	35	13	0	0	0	18	0	0	24	8	13	15	0	0	0	0	13	0	0	0	0	0	0	0	0	0
5e17a5cb4962111829d5a3162b84253a	d__Bacteria	Firmicutes	Clostridia	Oscillospirales	Oscillospiraceae	uncultured	unidentified		0	0	20	17	0	0	28	0	0	0	17	18	20	0	0	15	19	24	0	0	19	15	0	26	21	0	0	0	0	0	11	34	0	0	0	0	0	0	0	0	0
be5ec599a30a679a5d26f54f746d6d8d	d__Bacteria	Bacteroidota	Bacteroidia	Bacteroidales	Muribaculaceae	Muribaculaceae			0	0	0	0	9	0	0	0	0	0	0	0	0	0	43	0	28	29	0	59	11	14	0	45	12	17	0	0	0	0	37	0	0	0	0	0	0	0	0	0	0
1099950f329f9b0cc24b900fcc0a0d89	d__Bacteria	Firmicutes	Clostridia	Lachnospirales	Lachnospiraceae				9	6	9	14	12	70	0	0	0	7	7	25	35	0	0	0	10	10	0	0	0	11	7	22	9	0	0	18	8	0	9	0	0	0	0	0	0	0	6	0	0
db3648113c0fa9e4013dadc04cc3b43f	d__Bacteria	Bacteroidota	Bacteroidia	Bacteroidales	Muribaculaceae	Muribaculum			0	0	0	32	0	19	0	0	0	0	0	0	0	47	34	0	0	30	0	0	33	0	18	0	21	0	0	0	51	15	0	0	0	0	0	0	0	0	0	0	0
3af1ce1958d93626781ddb08138c1555	d__Bacteria	Firmicutes	Clostridia	Lachnospirales	Lachnospiraceae				6	0	0	17	12	0	0	0	0	0	27	15	88	8	7	7	0	10	34	0	21	0	0	0	0	0	0	0	0	44	0	0	0	0	0	0	0	0	0	0	0
40e07ef3333de187463770a8e4d40cf8	d__Bacteria	Bacteroidota	Bacteroidia	Bacteroidales	Muribaculaceae	Muribaculaceae			0	0	7	11	10	0	0	3	2	10	0	0	0	0	8	0	0	7	0	25	45	0	0	25	17	22	39	13	10	18	23	0	0	0	0	0	0	0	0	0	0
b6635d67cb594473ddba9f8cfba5d13d	d__Bacteria	Bacteroidota	Bacteroidia	Bacteroidales	Bacteroidaceae	Bacteroides	Bacteroides_vulgatus		0	46	31	0	0	0	3	6	0	0	12	7	11	11	7	0	7	7	6	8	0	14	0	0	6	12	0	0	0	9	18	9	0	16	16	12	0	0	0	0	0
8e9e6e5f622f9a4a5196e7eea6fa6d7a	d__Bacteria	Firmicutes	Clostridia	Clostridia_UCG-014	Clostridia_UCG-014	Clostridia_UCG-014	unidentified		10	0	12	0	0	0	10	12	16	29	14	0	19	0	10	0	28	22	0	0	7	39	8	0	12	8	0	0	18	0	18	0	0	0	0	0	0	0	0	0	0
52bb13bf5d58b924f6f4f16f5e9cf9d1	d__Bacteria	Firmicutes	Clostridia	Lachnospirales	Lachnospiraceae	Lachnoclostridium			0	0	0	0	0	46	0	29	49	0	92	0	0	0	0	0	0	42	0	0	32	0	0	0	0	0	0	0	0	0	0	0	0	0	0	0	0	0	0	0	0
903d872b990b15ce75adf131c9f8db50	d__Bacteria	Firmicutes	Clostridia	Lachnospirales	Lachnospiraceae	uncultured	uncultured_bacterium		0	5	0	9	7	0	0	0	0	0	0	16	0	10	0	0	0	0	48	5	9	0	24	0	7	18	0	0	11	7	0	114	0	0	0	0	0	0	0	0	0
578ade3afd5ea3cef84d16a568e2a2af	d__Bacteria	Bacteroidota	Bacteroidia	Bacteroidales	Tannerellaceae	Parabacteroides			6	0	10	16	0	2	0	44	24	0	20	0	0	3	20	23	0	5	0	0	11	0	9	6	12	0	13	30	10	25	0	0	0	0	0	0	0	0	0	0	0
fb07aa62419f07119874d68515a83da1	d__Bacteria	Firmicutes	Clostridia	Clostridia_UCG-014	Clostridia_UCG-014	Clostridia_UCG-014	uncultured_bacterium		42	4	0	0	0	0	0	23	18	4	0	0	0	0	0	0	0	0	0	0	0	35	0	0	30	32	40	9	51	0	0	0	0	0	0	0	0	0	0	0	0
560459142b82ffccb498dce89b5d0843	d__Bacteria	Firmicutes	Bacilli	Lactobacillales	Streptococcaceae	Streptococcus	Streptococcus_danieliae		0	0	0	0	0	0	0	0	0	0	0	0	0	0	0	0	0	0	0	0	0	0	0	0	0	0	0	0	0	0	0	0	0	67	0	221	0	0	0	0	0
a87b29dc29b6843cf77cd1809cdbb70b	d__Bacteria	Actinobacteriota	Coriobacteriia	Coriobacteriales	Eggerthellaceae	uncultured	uncultured_Coriobacteriales		0	0	15	0	28	10	4	17	11	10	0	12	19	0	35	0	0	18	6	0	7	11	0	21	0	0	7	9	46	0	0	0	0	0	0	0	0	0	0	0	0
e68232c813113acedf433f2403824273	d__Bacteria	Firmicutes	Clostridia	Oscillospirales	Oscillospiraceae	Oscillibacter	uncultured_bacterium		0	0	0	0	0	0	0	0	0	0	31	0	0	0	0	0	0	0	0	64	137	0	0	0	0	0	0	0	0	54	0	0	0	0	0	0	0	0	0	0	0
70044d96da987c72b3f653ef6ab56e1b	d__Bacteria	Firmicutes	Clostridia	Lachnospirales	Lachnospiraceae	Lachnospiraceae_NK4A136_group	uncultured_bacterium		0	0	0	0	101	42	0	0	0	0	0	0	0	0	0	0	0	0	0	0	0	0	0	0	0	12	0	8	0	123	0	0	0	0	0	0	0	0	0	0	0
6fbe422f34de2cfe7a07207f70c73670	d__Bacteria	Firmicutes	Clostridia	Lachnospirales	Lachnospiraceae	uncultured	uncultured_bacterium		0	0	0	21	0	35	7	0	0	0	0	0	0	13	10	21	0	0	0	14	17	14	0	19	0	0	0	28	0	0	0	16	26	0	25	0	0	18	0	0	0
ff651bd7b0bf6148e158f353fc40b47d	d__Bacteria	Firmicutes	Clostridia	Oscillospirales	Oscillospiraceae	uncultured	uncultured_bacterium		0	0	20	54	0	0	19	0	0	0	25	15	0	0	0	0	0	10	17	0	30	0	0	15	28	10	12	0	0	0	10	17	0	0	0	0	0	0	0	0	0
e64adc3e5db5e317355902efa6e1a28e	d__Bacteria	Firmicutes	Clostridia	Lachnospirales	Lachnospiraceae	Marvinbryantia	Clostridiales_bacterium		15	11	0	9	8	18	0	18	12	12	5	10	11	0	13	11	13	0	0	15	8	11	0	13	5	12	9	12	16	11	0	0	0	0	0	0	0	0	0	0	0
d5f054df843833cf00325882a9d6f8a8	d__Bacteria	Firmicutes	Clostridia	Lachnospirales	Lachnospiraceae	uncultured	mouse_gut		11	0	0	0	11	17	7	0	0	0	61	0	0	14	13	65	0	0	0	15	56	0	0	0	8	0	0	0	0	0	0	0	0	0	0	0	0	0	0	0	0
1f1bd240f8be5bf6804a13446f12683f	d__Bacteria	Firmicutes	Clostridia	Lachnospirales	Lachnospiraceae	GCA-900066575	uncultured_bacterium		10	6	0	0	0	70	5	28	0	0	0	11	25	0	0	0	13	6	0	10	10	0	22	0	15	5	15	7	8	0	0	7	0	0	0	0	0	0	3	0	0
c29c7c3b8b84aa5cf8386eb7168188e9	d__Bacteria	Bacteroidota	Bacteroidia	Bacteroidales	Rikenellaceae	Alistipes	uncultured_bacterium		0	0	0	0	0	0	0	0	34	0	0	52	0	0	0	0	0	0	0	0	0	150	0	0	0	0	0	0	0	0	0	39	0	0	0	0	0	0	0	0	0
304c26c8090a2e01f38ee6bf24cdb767	d__Bacteria	Firmicutes	Clostridia	Lachnospirales	Lachnospiraceae				6	7	9	5	7	28	15	3	5	4	11	8	29	5	12	16	9	9	5	0	15	9	4	22	0	6	0	4	6	0	3	0	0	13	0	0	0	0	0	0	0
29fff7a449f7954c426e5e3bd84713b1	d__Bacteria	Firmicutes	Clostridia	Lachnospirales	Lachnospiraceae	uncultured			0	0	8	0	0	0	0	0	0	22	0	0	23	0	0	10	50	0	0	45	0	12	0	26	13	6	0	0	0	41	13	0	0	0	0	0	0	0	0	0	0
987e547ebf8cab92d43f1d4dd99e0552	d__Bacteria	Firmicutes	Clostridia	Oscillospirales	Oscillospiraceae	NK4A214_group	uncultured_bacterium		0	17	11	19	0	23	0	0	0	10	21	10	17	0	0	12	5	13	12	14	14	0	15	3	14	9	11	0	5	5	0	13	0	0	0	0	0	0	0	0	0
7e277ef80cf288fd50b26bd8871b3092	d__Bacteria	Firmicutes	Clostridia	Oscillospirales	Oscillospiraceae	Oscillibacter	uncultured_bacterium		0	10	0	30	0	0	92	0	0	0	21	0	0	0	0	0	0	0	0	0	12	10	12	8	12	51	0	0	0	0	0	15	0	0	0	0	0	0	0	0	0
79e3e1a15fc3c30b2c6b9b0a46830a5a	d__Bacteria	Firmicutes	Clostridia	Oscillospirales	Ruminococcaceae	Ruminococcaceae	uncultured_bacterium		0	0	23	0	0	0	0	0	0	0	6	0	84	0	0	31	0	0	0	0	44	0	0	0	0	0	0	0	0	47	0	38	0	0	0	0	0	0	0	0	0
20eb9e532d72684b2bb01c583dde04da	d__Bacteria	Firmicutes	Clostridia	Lachnospirales	Lachnospiraceae	uncultured	uncultured_bacterium		0	0	28	11	4	38	0	57	12	0	0	0	0	14	14	46	0	0	0	0	0	0	11	0	14	0	13	0	0	11	0	0	0	0	0	0	0	0	0	0	0
9b03f427d0c03cc119bcf1c3ae2425bd	d__Bacteria	Actinobacteriota	Coriobacteriia	Coriobacteriales	Eggerthellaceae	Enterorhabdus			0	0	0	34	0	0	58	0	0	0	33	32	45	0	0	0	0	0	0	0	0	32	0	0	0	14	0	0	0	0	0	0	0	0	0	0	0	0	0	0	0
a3ff16ae7ca90d2955fac77ebffc08e5	d__Bacteria	Firmicutes	Clostridia	Lachnospirales	Lachnospiraceae	uncultured			28	0	0	12	0	0	0	0	0	0	0	41	56	0	0	29	0	17	21	0	0	0	0	24	0	0	0	0	0	0	0	43	0	0	0	0	0	0	0	0	0
40b6b949c5e42b864ea5782bd4a43968	d__Bacteria	Firmicutes	Clostridia	Lachnospirales	Lachnospiraceae	Lachnospiraceae_NK4A136_group	uncultured_bacterium		0	0	26	17	0	0	28	0	0	0	35	0	12	0	0	0	32	0	31	0	0	0	0	0	0	31	0	0	0	0	0	59	0	0	0	0	0	0	0	0	0
f30a8550c7673fbda073b81bc9c7daa6	d__Bacteria	Bacteroidota	Bacteroidia	Bacteroidales	Muribaculaceae	Muribaculum			0	0	0	46	0	0	0	0	0	0	32	0	0	29	29	44	0	0	0	0	0	0	0	0	0	0	0	40	49	0	0	0	0	0	0	0	0	0	0	0	0
12f86a506e45fc587b5b643030d5b629	d__Bacteria	Bacteroidota	Bacteroidia	Bacteroidales	Muribaculaceae	Muribaculaceae	uncultured_bacterium		0	0	14	21	17	12	21	12	0	0	0	18	31	14	0	0	0	0	0	44	17	0	0	0	35	0	13	0	0	0	0	0	0	0	0	0	0	0	0	0	0
c049ceac629663b633fcfb00df36d77c	d__Bacteria	Firmicutes	Bacilli	Erysipelotrichales	Erysipelatoclostridiaceae	Erysipelatoclostridium	unidentified		0	0	4	8	0	24	0	29	0	0	0	31	9	0	19	10	0	16	0	5	8	17	0	0	6	0	0	49	15	17	0	0	0	0	0	0	0	0	0	0	0
68fa6eb93675602681b474cb0ce9048b	d__Bacteria	Firmicutes	Clostridia	Lachnospirales	Lachnospiraceae	Blautia	Lachnospiraceae_bacterium		7	0	0	7	0	8	13	0	5	0	12	19	38	7	0	8	0	20	25	11	0	17	6	22	9	0	0	0	11	0	0	21	0	0	0	0	0	0	0	0	0
932ee9afa8579c3acd8c986812b371cd	d__Bacteria	Bacteroidota	Bacteroidia	Bacteroidales	Rikenellaceae	Alistipes	uncultured_bacterium		0	0	16	32	0	0	0	0	0	0	27	0	0	0	0	0	33	0	0	14	26	32	0	0	16	40	0	0	0	0	6	17	0	0	0	0	0	6	0	0	0
23389a84b5739cc81c733bc0db2d22a7	d__Bacteria	Firmicutes	Clostridia	Lachnospirales	Lachnospiraceae				14	21	19	0	0	29	0	7	11	0	30	13	15	0	0	10	0	0	6	16	13	0	0	12	0	0	0	8	0	0	9	32	0	0	0	0	0	0	0	0	0
1a4a0821cc5a38fb79ec31c40d763bbe	d__Bacteria	Firmicutes	Bacilli	Erysipelotrichales	Erysipelotrichaceae	uncultured			0	8	0	0	18	0	0	0	0	0	0	0	15	12	23	0	23	21	5	13	0	0	10	10	10	41	0	19	35	0	0	0	0	0	0	0	0	0	0	0	0
bf62a4ab99a8241d5a7c8a5b395c9bb0	d__Bacteria	Bacteroidota	Bacteroidia	Bacteroidales	Muribaculaceae	Muribaculaceae	uncultured_bacterium		0	41	0	27	0	0	31	0	0	0	0	0	0	0	0	26	0	26	0	40	0	0	0	16	0	36	0	0	20	0	0	0	0	0	0	0	0	0	0	0	0
b818f01a7ab4a4e9e2151c2855b40a74	d__Bacteria	Firmicutes	Clostridia	Lachnospirales	Lachnospiraceae	Roseburia	Eubacterium_sp.		0	0	0	0	0	0	0	0	0	0	0	0	0	0	0	0	0	10	13	0	0	0	0	6	0	0	0	0	0	0	47	187	0	0	0	0	0	0	0	0	0
16946a19564da7770674e3d2c9aca82b	d__Bacteria	Firmicutes	Clostridia	Lachnospirales	Lachnospiraceae				0	0	28	0	0	0	0	0	0	0	19	34	27	0	0	0	0	34	30	0	29	0	0	0	23	0	0	0	0	0	0	38	0	0	0	0	0	0	0	0	0
d4d8164137f9c7bff371e4a611eff9d7	d__Bacteria	Firmicutes	Clostridia	Lachnospirales	Lachnospiraceae	Roseburia	uncultured_bacterium		0	18	5	0	0	0	0	0	0	0	0	0	0	0	25	0	18	0	0	0	0	0	0	27	0	0	22	0	0	0	0	145	0	0	0	0	0	0	0	0	0
3412a5247626add32593b707c2aec5e7	d__Bacteria	Bacteroidota	Bacteroidia	Bacteroidales	Muribaculaceae	Muribaculaceae	uncultured_Bacteroidales		7	10	12	2	4	19	9	13	8	0	0	33	10	5	0	3	8	8	10	11	0	21	0	27	14	6	0	0	0	7	0	12	0	0	0	0	0	0	0	0	0
58c83147a19893cce2a05219e14f1f76	d__Bacteria	Bacteroidota	Bacteroidia	Bacteroidales	Rikenellaceae	Alistipes	Alistipes_sp.		3	8	15	11	3	13	8	29	5	8	9	8	6	0	5	9	10	5	2	0	7	10	0	4	18	8	16	2	9	21	0	5	0	0	0	0	0	0	0	0	0
1296ca0610f3b9932d55a0c143aba5b0	d__Bacteria	Firmicutes	Clostridia	Oscillospirales	Oscillospiraceae	uncultured			0	0	20	52	0	0	0	0	0	0	23	0	23	26	0	0	0	0	0	0	0	0	0	0	0	0	54	11	0	0	0	7	0	0	29	0	10	0	0	0	0
10cffeae66880b9c81b6248f39f17562	d__Bacteria	Firmicutes	Clostridia	Oscillospirales	Oscillospiraceae	Colidextribacter			0	58	0	0	0	0	0	0	0	0	96	0	0	0	29	0	0	0	0	0	32	0	0	39	0	0	0	0	0	0	0	0	0	0	0	0	0	0	0	0	0
d9e72bbe1301cd97577f175aa251e0ee	d__Bacteria	Bacteroidota	Bacteroidia	Bacteroidales	Muribaculaceae	Muribaculaceae	uncultured_Bacteroidales		0	0	0	0	0	0	0	0	0	0	0	15	0	0	0	0	0	0	0	0	0	113	0	68	0	20	0	0	0	0	0	38	0	0	0	0	0	0	0	0	0
25f70f12e551826633afa8769428f90a	d__Bacteria	Firmicutes	Clostridia	Oscillospirales	Oscillospiraceae				0	14	4	9	6	10	12	0	8	13	27	0	0	6	9	8	0	10	8	13	10	10	0	6	12	8	10	0	14	10	0	16	0	0	0	0	0	0	0	0	0
49b7ccdeabd1c0990d7128f676749292	d__Bacteria	Firmicutes	Clostridia	Lachnospirales	Lachnospiraceae	uncultured			0	0	0	0	0	36	0	0	0	0	0	0	0	33	0	0	0	0	0	19	0	0	38	0	98	0	0	0	0	0	0	0	0	0	0	0	0	6	19	4	0
30c3f32fd197ccbba53f37bf0db8a384	d__Bacteria	Bacteroidota	Bacteroidia	Bacteroidales	Muribaculaceae	Muribaculaceae			19	9	0	0	0	0	0	0	0	19	0	0	0	0	22	23	0	30	19	17	0	0	0	29	28	0	14	0	23	0	0	0	0	0	0	0	0	0	0	0	0
5eef34136ee6b8d2cdad34684fbca010	d__Bacteria	Bacteroidota	Bacteroidia	Bacteroidales	Rikenellaceae	Rikenellaceae_RC9_gut_group	uncultured_bacterium		19	0	22	0	0	0	0	25	19	0	0	0	0	0	0	0	0	0	0	0	0	31	0	0	26	27	18	0	25	25	0	14	0	0	0	0	0	0	0	0	0
d90922cc7844f31fa7696d1458a4794c	d__Bacteria	Firmicutes	Clostridia	Oscillospirales	Oscillospiraceae	Colidextribacter			0	0	0	0	0	0	0	0	0	0	63	22	0	0	0	0	16	29	32	0	18	0	18	14	18	0	0	0	19	0	0	0	0	0	0	0	0	0	0	0	0
74185072b8949d35d57bc0488369070f	d__Bacteria	Firmicutes	Clostridia	Lachnospirales	Lachnospiraceae	Lachnospiraceae_NK4A136_group	unidentified		0	62	0	0	0	0	0	0	0	0	0	0	0	0	0	0	187	0	0	0	0	0	0	0	0	0	0	0	0	0	0	0	0	0	0	0	0	0	0	0	0
8848f6b5b75794ef0b2133dc3ea4d9b8	d__Bacteria	Firmicutes	Clostridia	Lachnospirales	Lachnospiraceae				0	0	0	0	0	0	0	0	0	0	0	0	31	0	0	0	0	10	51	0	0	0	0	26	0	64	0	0	0	0	0	67	0	0	0	0	0	0	0	0	0
7d285eed7df46758f59ce87f5caa41a8	d__Bacteria	Firmicutes	Clostridia	Lachnospirales	Lachnospiraceae				0	0	0	34	76	57	0	0	33	0	0	0	0	35	0	0	0	0	0	0	0	0	0	0	0	0	12	0	0	0	0	0	0	0	0	0	0	0	0	0	0
f858bcb19c610e0187ebd60bda2d7c84	d__Bacteria	Firmicutes	Clostridia	Lachnospirales	Lachnospiraceae	uncultured	uncultured_bacterium		0	86	11	0	0	9	20	0	0	6	0	0	0	0	9	10	0	9	16	0	0	20	0	0	7	20	5	0	0	14	5	0	0	0	0	0	0	0	0	0	0
2bd2f1b380bc3255d4532f30690431bf	d__Bacteria	Firmicutes	Clostridia	Lachnospirales	Lachnospiraceae	GCA-900066575	uncultured_bacterium		0	16	0	20	0	28	22	16	0	9	0	14	0	19	0	23	0	32	8	0	0	0	0	0	0	0	13	9	0	0	0	17	0	0	0	0	0	0	0	0	0
679cf36ecddf4cc82fa601bf915012ac	d__Bacteria	Patescibacteria	Saccharimonadia	Saccharimonadales	Saccharimonadaceae	Candidatus_Saccharimonas	uncultured_bacterium		0	0	5	0	13	7	12	21	9	0	0	14	15	0	0	0	5	0	0	15	13	26	0	0	27	8	0	0	29	0	0	26	0	0	0	0	0	0	0	0	0
dd743437a8d4cbd4fae3e2274b64e7fc	d__Bacteria	Firmicutes	Clostridia	Lachnospirales	Lachnospiraceae	Lachnoclostridium			0	0	0	0	0	0	0	0	0	8	0	0	0	0	0	0	0	0	28	22	0	0	0	0	0	0	0	0	0	0	0	71	31	0	0	0	24	31	0	0	0
1dcd69ae1c723546e7f87854061452f6	d__Bacteria	Firmicutes	Clostridia	Lachnospirales	Lachnospiraceae	Lachnospiraceae_NK4A136_group			0	80	0	44	0	28	0	0	0	0	0	0	0	0	0	0	0	0	0	0	0	0	0	0	0	0	10	13	56	0	0	0	0	0	12	0	0	0	0	0	0
9a5a867b2eed6a431c7aba39908517b8	d__Bacteria								0	0	0	0	0	0	0	0	0	0	0	0	0	0	0	0	0	0	0	0	0	0	0	0	0	0	0	0	0	0	0	0	28	15	20	24	34	5	13	41	0
35d178ad14a1507f4caaf9e62fc617b4	d__Bacteria	Firmicutes	Clostridia	Lachnospirales	Lachnospiraceae	ASF356	uncultured_bacterium		0	0	26	0	0	0	0	0	0	0	15	0	0	0	0	20	17	38	0	13	18	0	0	22	16	0	0	0	0	23	0	34	0	0	0	0	0	0	0	0	0
8d55515d088c129d8574ab60af0698e2	d__Bacteria	Firmicutes	Clostridia	Clostridia_UCG-014	Clostridia_UCG-014	Clostridia_UCG-014			0	0	0	0	0	0	21	0	0	74	0	0	0	0	0	0	0	0	0	0	0	147	0	0	0	0	0	0	0	0	0	0	0	0	0	0	0	0	0	0	0
78e755f22b31aebfc49ec971c9e25f82	d__Bacteria	Firmicutes	Clostridia	Lachnospirales	Lachnospiraceae	GCA-900066575	uncultured_bacterium		15	0	0	0	0	0	0	0	0	0	0	30	32	0	0	0	0	44	10	18	0	47	10	0	0	0	17	0	0	0	16	0	0	0	0	0	0	0	0	0	0
25362e54b2396a81f9e113419dd98905	d__Bacteria	Firmicutes	Clostridia	Clostridia_UCG-014	Clostridia_UCG-014	Clostridia_UCG-014	uncultured_rumen		0	0	0	7	0	81	0	28	6	0	0	0	18	0	17	0	0	0	0	0	0	0	0	6	0	18	13	0	20	24	0	0	0	0	0	0	0	0	0	0	0
52284377d6c303007041b0bc0ad78243	d__Bacteria	Firmicutes	Bacilli	Erysipelotrichales	Erysipelotrichaceae	uncultured	unidentified		0	37	33	12	0	14	0	0	11	0	0	0	23	0	0	0	0	0	23	0	43	0	0	13	0	0	0	0	27	0	0	0	0	0	0	0	0	0	0	0	0
ae36f0cd816a360f704fc02e23d77b28	d__Bacteria	Firmicutes	Clostridia	Lachnospirales	Lachnospiraceae	Roseburia	Eubacterium_sp.		0	0	0	0	0	0	0	0	0	0	0	0	133	0	0	0	0	0	0	0	103	0	0	0	0	0	0	0	0	0	0	0	0	0	0	0	0	0	0	0	0
08ba5933cb112eadc3c71de7cef9d029	d__Bacteria	Firmicutes	Clostridia	Clostridia_UCG-014	Clostridia_UCG-014	Clostridia_UCG-014	unidentified		0	0	0	0	0	41	0	0	0	0	20	0	0	0	14	34	0	0	0	65	0	0	0	0	0	0	60	0	0	0	0	0	0	0	0	0	0	0	0	0	0
9a9c3aaf23f0af5c0ba3c63a3faa38df	d__Bacteria	Firmicutes	Clostridia	Lachnospirales	Lachnospiraceae	uncultured	uncultured_bacterium		0	0	0	0	48	77	0	0	0	0	45	0	0	9	36	0	0	0	0	0	0	0	0	0	0	0	0	14	0	0	0	0	0	0	0	0	0	0	5	0	0
a237e04f568b5931a043450118a3e9c1	d__Bacteria	Firmicutes	Bacilli	Erysipelotrichales	Erysipelotrichaceae				0	9	4	0	4	8	0	14	0	50	0	36	3	0	0	8	7	0	0	12	0	23	0	0	0	0	33	12	0	0	0	10	0	0	0	0	0	0	0	0	0
49edb97b0fd8027ae623e9e22df382d6	d__Bacteria	Firmicutes	Clostridia	Clostridia_UCG-014	Clostridia_UCG-014	Clostridia_UCG-014	uncultured_bacterium		0	11	0	0	0	0	40	0	0	4	0	0	0	0	8	0	0	0	0	10	0	89	0	0	0	53	0	12	0	0	6	0	0	0	0	0	0	0	0	0	0
7d122bab051cbdb634a4bf324fd0b952	d__Bacteria	Actinobacteriota	Coriobacteriia	Coriobacteriales	Eggerthellaceae	Enterorhabdus	uncultured_bacterium		0	0	23	0	0	0	18	0	0	0	0	28	0	0	0	26	0	29	0	0	15	0	0	42	0	23	0	0	0	0	0	27	0	0	0	0	0	0	0	0	0
c6f17c0eb76c8fe546c82cc32c22b2c5	d__Bacteria	Firmicutes	Clostridia	Oscillospirales	Oscillospiraceae	uncultured	unidentified		0	8	0	8	0	0	16	0	0	0	71	0	0	0	0	0	0	0	14	0	33	0	0	0	0	0	24	12	15	0	10	20	0	0	0	0	0	0	0	0	0
a3d914eee33ac12fe15876d6f09c9328	d__Bacteria	Firmicutes	Clostridia	Lachnospirales	Lachnospiraceae				0	0	0	0	0	0	0	0	0	0	0	0	0	0	0	0	0	0	0	0	0	11	38	22	0	0	0	0	0	0	0	13	43	0	4	37	33	28	0	0	0
3f3e8c016852a25e70de2f2a7ff43adf	d__Bacteria	Bacteroidota	Bacteroidia	Bacteroidales	Muribaculaceae	Muribaculaceae	uncultured_bacterium		10	0	4	0	32	6	0	42	24	6	0	4	0	0	0	6	0	0	0	0	13	0	7	4	4	0	24	0	0	36	6	0	0	0	0	0	0	0	0	0	0
8c5741a4859168daafbcbba431f5d9b1	d__Bacteria	Firmicutes	Clostridia	Lachnospirales	Lachnospiraceae	Anaerostipes	uncultured_bacterium		0	0	0	0	0	0	0	94	32	0	3	0	0	8	0	91	0	0	0	0	0	0	0	0	0	0	0	0	0	0	0	0	0	0	0	0	0	0	0	0	0
aaaf1f1fca14cff4c6613b1df6c3a23c	d__Bacteria	Bacteroidota	Bacteroidia	Bacteroidales	Muribaculaceae	Muribaculaceae	uncultured_organism		0	0	25	0	0	0	0	30	0	0	0	0	0	0	0	24	0	0	0	18	50	0	0	16	26	0	0	0	0	38	0	0	0	0	0	0	0	0	0	0	0
cc6b852ed7100fc5ca5d58df1d8e89a5	d__Bacteria								0	0	0	0	0	0	0	0	0	0	0	0	0	0	0	0	0	0	0	0	0	0	0	0	0	0	0	0	0	0	0	0	16	23	24	31	26	9	17	32	0
1ef8eb325e4c5613e7c5d580951f6217	d__Bacteria	Firmicutes	Clostridia	Clostridia_UCG-014	Clostridia_UCG-014	Clostridia_UCG-014	uncultured_Acetivibrio		7	0	40	0	0	10	0	70	0	0	0	0	0	0	0	0	0	0	36	0	0	14	0	0	0	0	13	0	16	14	0	6	0	0	0	0	0	0	0	0	0
8cef63ffe031742d411b2cf7039528d9	d__Bacteria	Firmicutes	Clostridia	Lachnospirales	Lachnospiraceae	uncultured	uncultured_bacterium		14	0	0	12	10	0	0	0	0	0	4	17	7	0	0	10	0	15	32	7	0	14	0	10	0	0	0	9	10	13	19	23	0	0	0	0	0	0	0	0	0
82d62beac2026a93c81370ae3be39703	d__Bacteria	Firmicutes	Clostridia	Lachnospirales	Lachnospiraceae	uncultured	uncultured_bacterium		10	8	21	21	0	0	0	26	0	23	56	0	0	0	0	0	0	5	0	0	0	0	4	3	10	0	0	0	4	35	0	0	0	0	0	0	0	0	0	0	0
8a8e0da8ca128eea88911ee39775e03d	d__Bacteria	Firmicutes	Clostridia	Oscillospirales	Oscillospiraceae	uncultured	Clostridium_sp.		29	0	0	0	0	0	0	0	29	0	51	0	14	0	17	0	0	0	0	0	0	13	0	12	0	0	59	0	0	0	0	0	0	0	0	0	0	0	0	0	0
143d26e50f457d01671a14213d117218	d__Bacteria	Firmicutes	Clostridia	Oscillospirales	Ruminococcaceae				8	0	14	7	0	9	10	0	0	0	4	10	7	0	0	0	7	3	27	7	9	14	0	8	7	14	7	0	15	0	7	17	0	0	0	0	0	13	0	0	0
183fe7e529396a44d1650b3b478d7314	d__Bacteria	Firmicutes	Clostridia	Lachnospirales	Lachnospiraceae				0	9	0	0	0	21	0	8	0	17	30	0	23	32	10	11	0	0	13	0	0	0	0	0	9	0	0	0	0	0	41	0	0	0	0	0	0	0	0	0	0
0eba0dfaf3894d0cb8ae783668b2816b	d__Bacteria	Firmicutes	Clostridia	Lachnospirales	Lachnospiraceae				12	7	0	12	0	5	0	0	0	9	22	0	6	0	9	8	6	31	14	7	18	0	18	11	0	11	0	0	7	0	0	10	0	0	0	0	0	0	0	0	0
d724e0ec12d4db35af40daf45f6d0a59	d__Bacteria	Firmicutes	Clostridia	Lachnospirales	Lachnospiraceae	uncultured	uncultured_bacterium		0	0	0	6	7	11	0	0	0	11	16	6	0	10	0	0	0	5	9	0	0	22	9	6	7	0	0	0	0	8	0	83	0	0	0	0	0	7	0	0	0
6b34d59835b77db6bc62c89c1eabde0b	d__Bacteria	Firmicutes	Clostridia	Monoglobales	Monoglobaceae	Monoglobus	uncultured_bacterium		20	10	5	0	6	29	0	0	0	0	5	20	0	0	0	0	0	12	38	0	8	11	0	10	0	8	7	0	32	0	0	0	0	0	0	0	0	0	0	0	0
6653c92dc7618280b132aeae2a9291cc	d__Bacteria	Firmicutes	Clostridia	Lachnospirales	Lachnospiraceae	Tuzzerella	uncultured_bacterium		6	11	9	10	0	12	10	0	0	9	36	0	3	6	0	6	9	7	0	6	7	8	0	11	5	14	0	9	5	5	10	6	0	0	0	0	0	0	0	0	0
41b3129038117b7c9e14dda9ef77dbd1	d__Bacteria	Firmicutes	Clostridia	Oscillospirales	Ruminococcaceae	Incertae_Sedis	Clostridium_sp.		9	0	0	0	12	0	0	0	0	0	0	39	0	0	0	16	23	0	0	0	32	0	0	0	0	0	27	0	0	0	0	61	0	0	0	0	0	0	0	0	0
9176430241a232b9e18f8ba10e574df1	d__Bacteria	Firmicutes	Clostridia	Clostridia_UCG-014	Clostridia_UCG-014	Clostridia_UCG-014			0	0	0	54	0	0	0	0	0	0	0	0	0	0	0	17	0	0	0	0	0	113	12	0	23	0	0	0	0	0	0	0	0	0	0	0	0	0	0	0	0
0332040e9293a690ea1ce93e4110dff9	d__Bacteria	Firmicutes	Clostridia	Lachnospirales	Lachnospiraceae	Lachnospiraceae_UCG-006	uncultured_bacterium		0	0	0	0	0	98	0	0	0	39	20	0	0	0	0	0	0	0	0	51	0	0	0	0	0	0	0	0	0	0	0	0	0	0	0	0	0	11	0	0	0
b9b10828ba7f31fb7ff57afdcdcb097a	d__Bacteria	Firmicutes	Clostridia	Oscillospirales	Oscillospiraceae	uncultured	uncultured_bacterium		9	0	19	73	0	0	12	0	0	0	38	0	0	0	0	0	0	16	14	0	0	0	14	0	9	0	0	0	0	0	14	0	0	0	0	0	0	0	0	0	0
ec15211630123fee7236b8d7a7b259e8	d__Bacteria	Firmicutes	Clostridia	Peptostreptococcales-Tissierellales	Anaerovoracaceae	Family_XIII_UCG-001	uncultured_bacterium		0	0	0	0	11	63	0	0	14	0	44	0	0	22	0	31	0	0	0	0	0	0	0	0	31	0	0	0	0	0	0	0	0	0	0	0	0	0	0	0	0
2c5cb5d13741bf41f17cd7cc6320c2a9	d__Bacteria	Firmicutes	Clostridia	Oscillospirales	Ruminococcaceae	uncultured	uncultured_bacterium		0	8	25	20	0	7	17	0	0	0	0	10	15	7	0	14	0	7	7	8	7	6	7	0	19	0	28	0	0	0	0	4	0	0	0	0	0	0	0	0	0
7fe1c81c73a3b8e0b8ca1cbc95372166	d__Bacteria	Firmicutes	Clostridia	Lachnospirales	Lachnospiraceae				0	0	0	0	12	0	0	0	11	0	0	0	0	0	0	0	11	0	0	9	0	0	0	64	0	72	0	37	0	0	0	0	0	0	0	0	0	0	0	0	0
acf739cb7c3e4560d45b57d60263eaca	d__Bacteria	Firmicutes	Clostridia	Lachnospirales	Lachnospiraceae	Lachnospiraceae_NK4A136_group	uncultured_bacterium		6	8	0	0	0	0	6	0	0	13	28	0	11	0	0	0	0	0	0	0	6	7	0	7	0	0	0	0	0	0	8	116	0	0	0	0	0	0	0	0	0
a3b72f4c6bdd977fa94c4e051ff65a51	d__Bacteria								0	0	0	0	0	0	0	0	0	0	0	0	0	0	0	0	0	0	0	0	0	0	0	0	0	0	0	0	0	0	0	0	26	0	18	18	16	7	22	58	0
21a1e0c27c5db9fe1d5d9cc3a7a044ea	d__Bacteria	Firmicutes	Clostridia	Peptostreptococcales-Tissierellales	Anaerovoracaceae	[Eubacterium]_nodatum_group			0	25	0	0	0	0	15	0	13	10	0	7	14	0	0	0	0	16	15	0	18	47	11	0	0	0	0	0	15	0	0	9	0	0	0	0	0	0	0	0	0
dba42fd5fa555c066ec22372dd68225c	d__Bacteria	Firmicutes	Clostridia	Oscillospirales	Oscillospiraceae				0	6	0	14	0	0	26	0	0	0	15	20	0	0	0	0	0	8	0	10	15	16	0	0	12	0	14	0	21	13	0	25	0	0	0	0	0	0	0	0	0
973360718cfb0d1806d43527cb25adb3	d__Bacteria	Firmicutes	Clostridia	Lachnospirales	Lachnospiraceae	Lachnoclostridium			0	0	0	0	0	0	13	0	0	0	41	14	0	21	0	0	0	0	0	0	0	8	0	0	0	22	14	49	0	9	9	15	0	0	0	0	0	0	0	0	0
7f6014bee7c27dce9aa46dbe30ee4351	d__Bacteria	Firmicutes	Clostridia	Lachnospirales	Lachnospiraceae	uncultured	uncultured_bacterium		8	30	19	0	0	0	10	11	0	0	12	20	30	0	0	0	8	6	0	0	0	0	0	9	14	0	20	0	0	10	8	0	0	0	0	0	0	0	0	0	0
30f5cbdcf081444cdc015262e58edc78	d__Bacteria	Firmicutes	Clostridia	Lachnospirales	Lachnospiraceae	uncultured			0	0	0	0	0	0	0	0	0	0	0	0	0	39	0	0	0	0	0	0	0	0	0	12	66	50	0	0	0	40	0	0	8	0	0	0	0	0	0	0	0
92b611d5736f30f99e5e446ea060e775	d__Bacteria	Firmicutes	Clostridia	Christensenellales	Christensenellaceae	Christensenellaceae_R-7_group			0	25	0	5	0	43	0	16	12	13	0	0	0	0	0	12	0	0	0	0	6	10	8	0	0	0	11	19	6	28	0	0	0	0	0	0	0	0	0	0	0
c76f665700ef7f180098d2f07e135253	d__Bacteria	Firmicutes	Clostridia	Oscillospirales	Ruminococcaceae	uncultured			0	9	8	0	0	0	10	11	6	0	8	8	15	10	0	16	5	0	12	6	12	6	9	0	8	7	10	0	6	8	0	20	0	0	0	0	0	0	3	0	0
d6021b74abb93ea09d4a786ca4a61254	d__Bacteria	Bacteroidota	Bacteroidia	Bacteroidales	Muribaculaceae	Muribaculaceae	uncultured_Bacteroidales		1	0	0	33	0	0	0	2	0	13	18	0	0	0	0	20	22	1	1	0	0	0	24	0	0	0	21	16	8	0	22	10	0	0	0	0	0	0	0	0	0
6918945b25870a167018a5130dec95ae	d__Bacteria	Firmicutes	Clostridia	Lachnospirales	Lachnospiraceae	A2	unidentified		0	0	0	0	0	0	0	0	0	91	0	0	0	0	0	0	9	0	103	0	0	0	0	0	0	0	0	0	0	9	0	0	0	0	0	0	0	0	0	0	0
3bb812298f4d4dd1f2e04001e3dffa5a	d__Bacteria	Firmicutes	Clostridia	Lachnospirales	Lachnospiraceae				0	0	0	0	0	107	0	0	0	0	0	0	0	0	0	0	0	0	0	0	0	0	0	37	0	36	0	0	0	0	0	0	0	0	0	0	0	32	0	0	0
f7cc7ed859754f0ef4a33fc47fcac9d8	d__Bacteria	Patescibacteria	Saccharimonadia	Saccharimonadales	Saccharimonadaceae	Candidatus_Saccharimonas	uncultured_bacterium		0	0	0	0	0	15	13	0	0	35	0	14	0	0	0	0	0	34	0	32	0	22	0	0	0	13	0	0	18	0	0	14	0	0	0	0	0	0	0	0	0
494e27bef2c0e387f42fafffcf944f2b	d__Bacteria	Firmicutes	Clostridia	Oscillospirales	Oscillospiraceae	UCG-003	uncultured_bacterium		0	15	0	0	0	0	0	0	16	0	28	0	0	0	0	0	0	0	90	0	0	0	0	0	0	23	0	0	38	0	0	0	0	0	0	0	0	0	0	0	0
be19dc435b8eeabb4fc0032e440284f6	d__Bacteria	Firmicutes	Clostridia	Oscillospirales	Oscillospiraceae	uncultured			0	0	0	0	0	0	88	0	0	0	0	0	0	0	0	0	0	0	0	0	0	46	0	0	74	0	0	0	0	0	0	0	0	0	0	0	0	0	0	0	0
a9dd65ee70a1db301a9340f824958497	d__Bacteria	Bacteroidota	Bacteroidia	Bacteroidales	Muribaculaceae	Muribaculaceae	uncultured_bacterium		0	38	0	7	0	8	0	21	6	0	13	7	0	0	9	2	5	3	0	0	14	5	0	0	7	0	16	9	0	29	8	0	0	0	0	0	0	0	0	0	0
3766c44517e7b8bc6789fe7bc30228a5	d__Bacteria	Firmicutes	Clostridia	Clostridia_UCG-014	Clostridia_UCG-014	Clostridia_UCG-014			0	0	0	0	0	0	0	0	0	0	0	0	0	0	0	0	0	0	0	0	0	0	24	0	0	0	0	72	0	111	0	0	0	0	0	0	0	0	0	0	0
9fd961bdeaeee0f87181f0ff9492f9fd	d__Bacteria	Bacteroidota	Bacteroidia	Bacteroidales	Bacteroidaceae	Bacteroides	Bacteroides_caecimuris		12	2	2	8	0	0	0	5	5	0	7	23	8	0	0	6	15	10	0	5	17	12	17	4	1	0	1	0	24	2	8	12	0	0	0	0	0	0	0	0	0
5ec7a25c853d5f059e53bf2dfb70bd69	d__Bacteria	Firmicutes	Clostridia	Lachnospirales	Lachnospiraceae	Lachnospiraceae_NK4A136_group	uncultured_bacterium		0	0	0	0	0	0	0	0	0	20	0	0	0	0	0	186	0	0	0	0	0	0	0	0	0	0	0	0	0	0	0	0	0	0	0	0	0	0	0	0	0
ba049349b7b31b2a76dc7f469e70a455	d__Bacteria	Firmicutes	Clostridia	Oscillospirales	Ruminococcaceae	Incertae_Sedis	Acutalibacter_muris		0	0	17	0	0	0	0	0	0	0	16	47	38	0	0	0	0	12	13	16	21	10	0	0	0	0	6	9	0	0	0	0	0	0	0	0	0	0	0	0	0
7c71d6e6927afff23ba993a8f893c578	d__Bacteria	Firmicutes	Clostridia	Monoglobales	Monoglobaceae	Monoglobus	uncultured_organism		0	0	0	0	0	0	2	0	0	0	0	0	21	10	0	9	0	12	13	7	0	51	0	0	6	0	0	0	74	0	0	0	0	0	0	0	0	0	0	0	0
48c9e882b29135c86dbd16bc9e6946a5	d__Bacteria	Firmicutes	Clostridia	Oscillospirales	Oscillospiraceae	uncultured	uncultured_bacterium		0	0	0	10	5	19	0	0	11	0	25	12	0	21	0	0	0	0	0	0	0	10	0	0	32	0	10	0	0	15	15	0	0	12	0	0	0	5	0	3	0
89a8afa620696ecc73886b7868240e38	d__Bacteria	Firmicutes	Clostridia	Oscillospirales	Ruminococcaceae	Ruminococcus			0	0	0	0	171	0	0	0	0	0	0	0	0	0	0	0	0	0	0	0	0	0	0	0	0	27	0	0	0	7	0	0	0	0	0	0	0	0	0	0	0
fbbb4ec4b63d2f50b9e298d78e3e46b7	d__Bacteria								0	0	0	0	0	0	0	0	0	0	0	0	0	0	0	0	0	0	0	0	0	0	0	0	0	0	0	0	0	0	0	0	16	13	19	10	11	33	13	46	0
d29e92a50ffd439baa770cbfac5571b4	d__Bacteria	Firmicutes	Clostridia	Oscillospirales	Oscillospiraceae	Oscillibacter	uncultured_bacterium		0	14	0	0	0	0	0	0	0	0	0	0	22	0	0	0	27	0	22	0	11	25	11	0	0	29	7	0	0	0	30	0	0	5	0	0	0	0	0	0	0
95040d4a754b7c891bd9d6fcc352ea17	d__Bacteria	Firmicutes	Clostridia	Lachnospirales	Lachnospiraceae	Lachnoclostridium	Dorea_sp.		0	0	0	0	0	37	0	0	18	0	0	0	0	0	0	0	0	0	0	0	0	0	0	0	0	0	0	0	12	0	0	0	20	13	10	35	15	19	24	0	0
338e6f8d061eb6d15b4464f42ba41b7d	d__Bacteria	Firmicutes	Clostridia	Lachnospirales	Lachnospiraceae	Roseburia	uncultured_bacterium		15	0	0	0	0	0	0	0	10	0	113	0	0	0	0	9	0	0	0	0	0	0	0	0	28	0	0	11	0	0	12	0	0	0	0	0	5	0	0	0	0
9844ed8eec53c6baf22bb5e2f55b29cc	d__Bacteria	Firmicutes	Bacilli	Lactobacillales	Lactobacillaceae	Lactobacillus	Lactobacillus_murinus		0	0	0	0	0	0	0	0	0	0	0	0	0	0	201	0	0	0	0	0	0	0	0	0	0	0	0	0	0	0	0	0	0	0	0	0	0	0	0	0	0
541c65a537fcc7ed3a9c3a8464e1e3c0	d__Bacteria	Firmicutes	Clostridia	Lachnospirales	Lachnospiraceae				0	61	0	0	0	0	0	0	0	0	0	0	0	0	0	0	51	0	0	0	0	0	0	0	0	0	0	0	0	0	0	88	0	0	0	0	0	0	0	0	0
98c46b87a04dbcf0a004201e243b0ff4	d__Bacteria	Firmicutes	Clostridia	Lachnospirales	Lachnospiraceae				0	0	0	0	0	53	0	0	0	0	50	0	0	0	0	0	37	0	0	0	6	0	0	0	0	46	0	8	0	0	0	0	0	0	0	0	0	0	0	0	0
6cb3f6fd935a831537c9052b9a4284e2	d__Bacteria	Firmicutes	Clostridia	Oscillospirales	Oscillospiraceae	uncultured	uncultured_bacterium		10	14	17	48	0	0	0	0	0	0	0	30	0	0	0	0	0	0	0	0	17	0	0	0	15	0	0	0	0	17	0	19	0	0	0	0	12	0	0	0	0
8f2364798ab2eb099a1fb386aeaf2c69	d__Bacteria	Firmicutes	Clostridia	Lachnospirales	Lachnospiraceae	Lachnospiraceae_UCG-001	uncultured_bacterium		0	0	0	0	0	0	0	0	0	0	177	0	0	0	0	0	0	0	0	0	22	0	0	0	0	0	0	0	0	0	0	0	0	0	0	0	0	0	0	0	0
ccc0f442670abad0983305bb4b6074d1	d__Bacteria	Bacteroidota	Bacteroidia	Bacteroidales	Bacteroidaceae	Bacteroides			0	15	0	43	13	0	0	0	0	0	37	0	0	0	19	0	0	12	0	0	0	29	0	0	0	0	0	0	0	0	30	0	0	0	0	0	0	0	0	0	0
516262f22659f876e1302ea7ed750b86	d__Bacteria	Bacteroidota	Bacteroidia	Bacteroidales	Muribaculaceae	Muribaculaceae			0	0	0	0	0	0	0	0	0	0	0	0	0	0	197	0	0	0	0	0	0	0	0	0	0	0	0	0	0	0	0	0	0	0	0	0	0	0	0	0	0
51b7427a93bac86defa9f1431bebd0e8	d__Bacteria	Bacteroidota	Bacteroidia	Bacteroidales	Muribaculaceae	Muribaculaceae	uncultured_Bacteroidales		0	0	0	0	0	0	0	0	0	0	0	0	0	0	0	0	0	41	0	0	0	0	46	0	74	35	0	0	0	0	0	0	0	0	0	0	0	0	0	0	0
37c7d037cc5290f799e002dbccad6b58	d__Bacteria	Firmicutes	Clostridia	Clostridia_UCG-014	Clostridia_UCG-014	Clostridia_UCG-014			0	0	0	0	0	0	0	173	0	0	0	0	0	0	0	23	0	0	0	0	0	0	0	0	0	0	0	0	0	0	0	0	0	0	0	0	0	0	0	0	0
72a166ee6d6702e852368aba8ccce325	d__Bacteria	Bacteroidota	Bacteroidia	Bacteroidales	Muribaculaceae	Muribaculaceae	uncultured_bacterium		0	0	0	0	0	30	0	0	0	0	0	0	0	0	58	16	0	0	0	0	0	0	0	0	0	0	0	0	0	91	0	0	0	0	0	0	0	0	0	0	0
dda86f332dfff549f382388ec56c7521	d__Bacteria	Firmicutes	Clostridia	Lachnospirales	Lachnospiraceae	uncultured			35	0	0	0	0	0	0	0	38	0	97	0	0	0	0	0	0	23	0	0	0	0	0	0	0	0	0	0	0	0	0	0	0	0	0	0	0	0	0	0	0
34adebf170f7edec5debcc575ce92136	d__Bacteria								0	0	0	0	0	0	0	0	0	0	0	0	0	0	0	0	0	0	0	0	0	0	0	0	0	0	0	0	0	0	0	0	13	18	24	20	19	0	18	66	0
a5e2f15ca16051f06368b83adff956e3	d__Bacteria	Firmicutes	Clostridia	Clostridia_UCG-014	Clostridia_UCG-014	Clostridia_UCG-014			0	0	0	0	100	0	0	0	0	0	0	0	0	21	0	0	61	0	0	0	0	0	9	0	0	0	0	0	0	0	0	0	0	0	0	0	0	0	0	0	0
a0c7a7945d68ec47cab4fb6d5d3c6757	d__Bacteria	Firmicutes	Clostridia	Monoglobales	Monoglobaceae	Monoglobus			0	34	0	0	15	52	4	35	0	0	18	0	0	0	0	0	9	15	0	0	0	0	0	0	0	0	0	8	0	0	0	0	0	0	0	0	0	0	0	0	0
a2dea9943b2a9ae43cafdf4239ad74ba	d__Bacteria	Firmicutes	Clostridia	Lachnospirales	Lachnospiraceae	Lachnoclostridium			0	79	0	37	0	0	0	0	0	0	0	0	0	0	0	0	0	0	0	0	36	0	0	0	0	0	38	0	0	0	0	0	0	0	0	0	0	0	0	0	0
37044cafc044a11885b013464c542d7a	d__Bacteria	Firmicutes	Clostridia	Lachnospirales	Lachnospiraceae	Roseburia	uncultured_Clostridiales		0	12	0	0	0	0	0	0	0	0	0	0	0	0	0	0	0	0	0	0	128	0	0	30	0	0	0	0	0	0	0	20	0	0	0	0	0	0	0	0	0
16c6f384c3a28228f7b68b1154c7feec	d__Bacteria	Firmicutes	Clostridia	Lachnospirales	Lachnospiraceae	uncultured	uncultured_bacterium		8	26	11	5	0	0	0	0	0	0	21	0	12	0	0	0	0	0	11	7	0	5	16	6	17	7	0	0	16	0	0	21	0	0	0	0	0	0	0	0	0
a5840a18b854afe3a12c3dff69936152	d__Bacteria	Firmicutes	Clostridia	Peptococcales	Peptococcaceae	uncultured	uncultured_bacterium		0	0	0	13	6	0	0	0	7	21	0	7	25	0	0	26	0	23	0	6	0	18	0	0	12	5	7	0	0	0	0	11	0	0	0	0	0	0	0	0	0
e159a73aa07bea1f6a87c28c004d2039	d__Bacteria	Firmicutes	Clostridia	Monoglobales	Monoglobaceae	Monoglobus	uncultured_rumen		9	0	32	0	0	0	0	11	0	52	0	38	0	0	4	0	0	23	0	0	0	0	0	10	0	0	0	0	0	0	0	8	0	0	0	0	0	0	0	0	0
5201655aa9cf2f7ace465410a878f312	d__Bacteria	Firmicutes	Clostridia	Clostridia_UCG-014	Clostridia_UCG-014	Clostridia_UCG-014	unidentified		0	0	0	0	0	0	0	0	0	0	0	0	0	0	0	187	0	0	0	0	0	0	0	0	0	0	0	0	0	0	0	0	0	0	0	0	0	0	0	0	0
ae010b10f7972e5791b44fddb0e677ee	d__Bacteria	Firmicutes	Clostridia	Lachnospirales	Lachnospiraceae	Lachnospiraceae_UCG-006			0	0	0	0	0	0	0	0	0	0	0	0	47	0	0	0	0	0	0	0	0	0	0	0	0	0	0	0	0	0	0	140	0	0	0	0	0	0	0	0	0
70ccc60eef16412b7023c4ac6641f6cd	d__Bacteria	Firmicutes	Clostridia	Peptostreptococcales-Tissierellales	Anaerovoracaceae	[Eubacterium]_nodatum_group			0	0	6	0	0	47	0	0	0	0	5	0	0	6	0	20	0	0	0	0	0	0	0	20	0	0	17	24	0	27	14	0	0	0	0	0	0	0	0	0	0
1199176237a801a5dc743cd985285431	d__Bacteria	Firmicutes	Clostridia	Clostridia_UCG-014	Clostridia_UCG-014	Clostridia_UCG-014	unidentified		8	35	0	19	0	19	0	46	0	0	0	0	0	0	0	0	0	0	0	0	0	0	0	5	0	0	0	0	0	50	0	0	0	4	0	0	0	0	0	0	0
5dd86370850146865ca572e50ae07b0e	d__Bacteria	Firmicutes	Clostridia	Lachnospirales	Lachnospiraceae	Lachnospiraceae_NK4A136_group	Clostridiales_bacterium		0	0	0	0	0	0	0	0	0	81	0	0	105	0	0	0	0	0	0	0	0	0	0	0	0	0	0	0	0	0	0	0	0	0	0	0	0	0	0	0	0
97ccb7279e702b364b30af7401d483ef	d__Bacteria	Firmicutes	Clostridia	Clostridia_UCG-014	Clostridia_UCG-014	Clostridia_UCG-014	unidentified		0	0	0	0	0	0	0	0	23	87	0	0	0	0	13	16	0	0	0	0	0	0	0	0	0	0	0	46	0	0	0	0	0	0	0	0	0	0	0	0	0
4c59b02520203eb1e4557e51208b2e6b	d__Bacteria	Firmicutes	Clostridia	Lachnospirales	Lachnospiraceae				0	0	0	0	0	0	0	0	0	12	0	0	0	0	0	31	58	0	0	0	0	23	15	16	0	5	0	0	0	0	0	19	0	0	6	0	0	0	0	0	0
e29e3959327e7097fbbbc6eebacc9f00	d__Bacteria								0	0	0	0	0	0	0	0	0	0	0	0	0	0	0	0	0	0	0	0	0	0	0	0	0	0	0	0	0	0	0	0	35	10	17	10	17	6	17	36	2
f439164ced72e355a94aec4eb12f837f	d__Bacteria	Firmicutes	Clostridia	Lachnospirales	Lachnospiraceae	Lachnoclostridium			0	0	14	0	0	0	25	0	0	0	0	34	0	0	0	0	0	0	35	0	0	29	0	29	0	18	0	0	0	0	0	0	0	0	0	0	0	0	0	0	0
ed7c23c36478a883667859c2b3c010ea	d__Bacteria	Firmicutes	Clostridia	Lachnospirales	Lachnospiraceae				0	0	0	0	0	0	73	0	24	0	0	20	0	0	0	0	0	0	0	0	0	47	0	0	0	0	0	0	0	0	0	20	0	0	0	0	0	0	0	0	0
58bd68585c9fdc9eaef9af75bad16619	d__Bacteria	Firmicutes	Clostridia	Lachnospirales	Lachnospiraceae	A2	Lachnospiraceae_bacterium		0	0	0	0	0	0	0	71	0	0	0	113	0	0	0	0	0	0	0	0	0	0	0	0	0	0	0	0	0	0	0	0	0	0	0	0	0	0	0	0	0
1f6cdef5f3bde4361af824fffb7f62c2	d__Bacteria	Firmicutes	Clostridia	Lachnospirales	Lachnospiraceae				15	0	0	0	0	0	0	0	0	15	0	15	0	0	0	14	0	0	24	0	26	0	0	0	0	0	0	0	0	0	0	75	0	0	0	0	0	0	0	0	0
c1975e287cbe37dfc6b32ea1aecb4fea	d__Bacteria	Bacteroidota	Bacteroidia	Bacteroidales	Muribaculaceae	Muribaculaceae	uncultured_bacterium		0	0	0	0	0	60	0	0	0	0	0	0	0	0	0	0	0	0	0	0	28	0	0	0	0	0	0	29	0	24	0	0	26	0	16	0	0	0	0	0	0
08da1ecef85291c80c847e1cabf70b5e	d__Bacteria	Firmicutes	Clostridia	Lachnospirales	Lachnospiraceae	Lachnospiraceae_UCG-001			0	0	0	0	0	0	0	0	0	0	0	0	0	0	0	0	0	0	40	0	0	0	65	24	54	0	0	0	0	0	0	0	0	0	0	0	0	0	0	0	0
cbf49bacdfe44bf649fc29682aed7239	d__Bacteria	Firmicutes	Clostridia	Oscillospirales	Oscillospiraceae				0	0	0	0	0	0	0	0	0	0	182	0	0	0	0	0	0	0	0	0	0	0	0	0	0	0	0	0	0	0	0	0	0	0	0	0	0	0	0	0	0
4a852169298df3f0061011dbd22375af	d__Bacteria	Firmicutes	Clostridia	Lachnospirales	Lachnospiraceae	Lachnospiraceae_NK4A136_group	uncultured_bacterium		0	0	0	0	0	0	0	0	0	0	0	0	0	0	0	164	0	0	0	0	0	0	0	0	0	0	0	18	0	0	0	0	0	0	0	0	0	0	0	0	0
560c3bc61e7052d753d002d8f8006e49	d__Bacteria	Firmicutes	Clostridia	Lachnospirales	Lachnospiraceae				0	0	0	0	5	14	7	0	0	0	30	18	0	11	0	19	0	0	0	0	59	0	0	0	0	0	5	0	0	13	0	0	0	0	0	0	0	0	0	0	0
efbf5408f30f33f0e48752a9f7f6e2f1	d__Bacteria	Firmicutes	Clostridia	Clostridia_vadinBB60_group	Clostridia_vadinBB60_group	Clostridia_vadinBB60_group	unidentified		0	0	28	35	0	0	7	0	0	0	0	0	45	20	0	0	30	0	0	0	0	0	0	0	0	0	15	0	0	0	0	0	0	0	0	0	0	0	0	0	0
f34fd15993e221eafdd334d97aebc8c9	d__Bacteria	Firmicutes	Clostridia	Lachnospirales	Lachnospiraceae				0	0	0	4	0	8	0	6	13	0	15	3	9	15	0	10	5	0	13	12	9	19	10	0	11	5	0	0	13	0	0	0	0	0	0	0	0	0	0	0	0
d6f6819315230e8d29170aa908269c34	d__Bacteria	Firmicutes	Clostridia	Lachnospirales	Lachnospiraceae	Lachnospiraceae_NK4A136_group	uncultured_bacterium		0	0	0	0	0	0	0	0	0	0	0	0	0	0	0	0	43	0	0	0	0	73	0	0	27	0	0	23	0	0	14	0	0	0	0	0	0	0	0	0	0
2a8cd5f69e7cc1290a6da2cfbb615a8d	d__Bacteria	Firmicutes	Clostridia	Oscillospirales	Butyricicoccaceae	Butyricicoccus	uncultured_bacterium		0	0	0	0	0	0	0	0	0	0	18	0	0	0	0	0	0	0	0	21	0	0	0	0	0	0	0	0	0	0	0	131	0	0	0	0	0	9	0	0	0
4fec3a3286bd12f9db32d8eae981c919	d__Bacteria	Actinobacteriota	Coriobacteriia	Coriobacteriales	Eggerthellaceae	Enterorhabdus	uncultured_bacterium		9	0	10	0	20	9	0	19	11	16	0	0	0	0	11	0	0	9	7	0	0	0	0	13	15	0	0	0	0	10	10	9	0	0	0	0	0	0	0	0	0
a92bdcd5cf3ab94dd80469590f048c8f	d__Bacteria	Firmicutes	Bacilli	Lactobacillales	Lactobacillaceae	Lactobacillus	Lactobacillus_reuteri		0	0	0	0	0	0	0	0	0	0	0	0	178	0	0	0	0	0	0	0	0	0	0	0	0	0	0	0	0	0	0	0	0	0	0	0	0	0	0	0	0
28a07e90cfaefd51127035efb4eb236d	d__Bacteria	Firmicutes	Clostridia	Clostridia_vadinBB60_group	Clostridia_vadinBB60_group	Clostridia_vadinBB60_group	uncultured_bacterium		9	0	0	6	0	0	0	0	0	0	30	20	22	0	0	68	22	0	0	0	0	0	0	0	0	0	0	0	0	0	0	0	0	0	0	0	0	0	0	0	0
ba3a9f3314fc95dbd32baa5befcaab95	d__Bacteria	Firmicutes	Clostridia	Clostridia_UCG-014	Clostridia_UCG-014	Clostridia_UCG-014			24	0	15	0	0	0	0	41	0	0	0	27	0	0	0	0	0	0	0	0	0	0	0	0	33	0	0	0	37	0	0	0	0	0	0	0	0	0	0	0	0
6effbd2be9f793ea5295f877770c51ed	d__Bacteria	Bacteroidota	Bacteroidia	Bacteroidales	Bacteroidaceae	Bacteroides	Bacteroides_caecimuris		0	0	38	0	11	0	0	0	0	0	0	0	0	0	0	0	0	0	22	28	0	43	0	0	18	0	0	0	0	0	0	16	0	0	0	0	0	0	0	0	0
0073bf0aeb313ae9cb22c117d9522ce7	d__Bacteria	Firmicutes	Clostridia	Oscillospirales	Oscillospiraceae	Colidextribacter	uncultured_bacterium		0	0	0	0	15	0	12	39	0	0	0	0	0	0	0	0	0	0	0	72	0	12	0	0	0	16	0	10	0	0	0	0	0	0	0	0	0	0	0	0	0
33fc14d313845111ce704f48301dfdae	d__Bacteria	Firmicutes	Clostridia	Clostridia_vadinBB60_group	Clostridia_vadinBB60_group	Clostridia_vadinBB60_group	unidentified		0	0	0	0	0	0	60	0	38	0	0	0	0	0	0	29	0	0	0	0	0	13	0	0	0	17	0	0	0	0	0	17	0	0	0	0	0	0	0	0	0
b1aecd94fac71673d785234cb2f11e8a	d__Bacteria	Firmicutes	Clostridia	Lachnospirales	Lachnospiraceae				0	0	0	0	0	0	0	0	0	0	0	0	0	0	0	15	0	0	0	0	60	11	0	20	0	0	0	0	0	68	0	0	0	0	0	0	0	0	0	0	0
dc8cb3b866116fdb325bc92e969f5cb5	d__Bacteria	Firmicutes	Bacilli	Erysipelotrichales	Erysipelotrichaceae	uncultured	unidentified		0	0	0	0	0	0	0	0	0	0	0	40	0	0	0	0	0	21	0	0	0	0	0	0	19	43	13	0	23	14	0	0	0	0	0	0	0	0	0	0	0
22556ad5449d2bc91ab4e8775ed18a46	d__Bacteria	Bacteroidota	Bacteroidia	Bacteroidales	Muribaculaceae	Muribaculaceae	uncultured_bacterium		12	8	22	0	15	0	0	0	10	6	0	0	0	0	0	20	0	0	10	0	21	0	0	19	0	0	0	0	0	21	9	0	0	0	0	0	0	0	0	0	0
29b283693af8f4a45269235c343940f7	d__Bacteria	Firmicutes	Clostridia	Lachnospirales	Lachnospiraceae	Roseburia	uncultured_bacterium		0	0	0	0	63	0	0	110	0	0	0	0	0	0	0	0	0	0	0	0	0	0	0	0	0	0	0	0	0	0	0	0	0	0	0	0	0	0	0	0	0
d35c62cb93823aef71e8c3a201fbe407	d__Bacteria	Bacteroidota	Bacteroidia	Bacteroidales	Rikenellaceae	Alistipes	uncultured_bacterium		6	0	0	0	0	69	0	0	16	0	0	0	0	0	0	0	0	42	0	0	0	0	0	0	0	0	39	0	0	0	0	0	0	0	0	0	0	0	0	0	0
30ec3ba01cd56e99248ced77165acb88	d__Bacteria	Firmicutes	Bacilli	Erysipelotrichales	Erysipelotrichaceae	uncultured	unidentified		0	31	26	0	0	0	0	17	0	0	0	0	0	0	0	0	0	0	0	35	0	17	0	0	0	0	15	0	30	0	0	0	0	0	0	0	0	0	0	0	0
48440f0cb423a241135975c9506076ee	d__Bacteria	Firmicutes	Clostridia	Lachnospirales	Lachnospiraceae	A2	uncultured_bacterium		0	0	0	0	0	0	0	0	0	79	0	0	0	0	0	0	17	0	58	0	0	0	0	0	0	0	0	0	0	16	0	0	0	0	0	0	0	0	0	0	0
faf31accab2461c7365cff2f5b58408e	d__Bacteria	Firmicutes	Clostridia	Lachnospirales	Lachnospiraceae				0	0	0	0	0	0	0	0	0	0	122	0	0	0	0	0	0	24	0	0	0	0	0	24	0	0	0	0	0	0	0	0	0	0	0	0	0	0	0	0	0
6e5c96dce1ac2b56f2027827165ada20	d__Bacteria	Firmicutes	Clostridia	Lachnospirales	Lachnospiraceae				0	0	0	0	0	17	0	4	0	0	0	0	0	0	12	0	0	0	0	14	0	0	0	0	0	6	0	0	0	0	0	0	16	15	16	5	9	42	14	0	0
fbedd4ec09163d7e1cc27f8cfd76ca38	d__Bacteria	Firmicutes	Clostridia	Lachnospirales	Lachnospiraceae	Lachnospiraceae_NK4A136_group			0	0	0	7	0	0	0	17	13	0	0	0	0	10	12	17	0	12	0	0	0	0	0	0	82	0	0	0	0	0	0	0	0	0	0	0	0	0	0	0	0
5a131e03b04bf97cba340e9baa663c56	d__Bacteria	Firmicutes	Clostridia	Oscillospirales	Ruminococcaceae	uncultured	[Clostridium]_leptum		0	0	17	13	0	46	0	0	0	0	27	0	0	27	0	0	0	0	0	0	0	0	0	0	0	0	17	0	0	0	0	0	0	0	0	0	0	0	22	0	0
f615ac13e0ad288606206ef6e51ff00f	d__Bacteria	Firmicutes	Clostridia	Lachnospirales	Lachnospiraceae	Roseburia	uncultured_bacterium		0	0	0	0	0	0	0	0	0	0	0	0	0	0	0	0	0	0	0	0	0	30	25	0	0	0	0	0	38	0	0	12	0	0	0	0	14	42	8	0	0
11a0294e2af6acbfa4bd54e798beae42	d__Bacteria	Firmicutes	Clostridia	Lachnospirales	Lachnospiraceae	uncultured	uncultured_bacterium		0	0	0	0	0	0	24	0	17	16	0	0	0	28	0	17	24	0	0	0	0	0	0	15	0	0	26	0	0	0	0	0	0	0	0	0	0	0	0	0	0
85fa92fe34e8f52ee2dc8622066f2e83	d__Bacteria	Firmicutes	Clostridia	Clostridia_UCG-014	Clostridia_UCG-014	Clostridia_UCG-014	unidentified		0	0	0	0	10	0	0	0	0	15	0	0	0	0	0	16	10	0	0	0	0	0	0	0	0	0	75	0	0	40	0	0	0	0	0	0	0	0	0	0	0
e11847c0b32f0c6f7a2d97d064a8094a	d__Bacteria	Firmicutes	Clostridia	Lachnospirales	Lachnospiraceae	Roseburia	Eubacterium_plexicaudatum		0	69	0	0	0	0	0	0	0	0	0	0	15	0	0	0	0	24	19	0	0	0	21	0	18	0	0	0	0	0	0	0	0	0	0	0	0	0	0	0	0
d480d7ddbe21f30c7ab5a6c56cdd3df8	d__Bacteria	Firmicutes	Clostridia	Clostridia_UCG-014	Clostridia_UCG-014	Clostridia_UCG-014			0	0	41	0	0	0	0	0	0	0	0	0	0	0	0	0	0	0	0	0	0	112	0	0	0	0	12	0	0	0	0	0	0	0	0	0	0	0	0	0	0
cbcac742ee0fe0fc0887caec139df345	d__Bacteria	Firmicutes	Clostridia	Oscillospirales	Oscillospiraceae	Oscillibacter			0	10	0	0	0	0	0	0	0	0	0	0	0	0	0	0	0	0	28	0	13	17	9	14	0	31	0	0	0	0	0	30	0	0	0	0	0	12	0	0	0
1fa863f25bafc670ddb3b8614abe5c40	d__Bacteria	Firmicutes	Clostridia	Oscillospirales	Oscillospiraceae	Oscillibacter	uncultured_bacterium		0	0	0	18	0	0	0	10	0	0	18	0	0	18	0	0	0	17	0	9	20	0	0	0	0	14	0	0	0	0	0	39	0	0	0	0	0	0	0	0	0
4d3b8c33b0aed8d786568524891a2436	d__Bacteria	Firmicutes	Clostridia	Lachnospirales	Lachnospiraceae	Lachnospiraceae_NK4A136_group	uncultured_bacterium		0	0	0	16	0	0	0	0	0	0	0	0	0	0	12	0	0	0	0	0	51	0	0	0	84	0	0	0	0	0	0	0	0	0	0	0	0	0	0	0	0
d69ec305e55c09fb5227943d19503f8b	d__Bacteria	Firmicutes	Clostridia	Lachnospirales	Lachnospiraceae	Roseburia	Clostridium_sp.		0	0	0	0	0	0	0	0	0	0	13	7	15	0	0	11	0	0	30	0	39	0	13	0	0	0	0	0	0	0	0	34	0	0	0	0	0	0	0	0	0
d04df290206d828a0ed4f82005984578	d__Bacteria	Actinobacteriota	Coriobacteriia	Coriobacteriales	Eggerthellaceae	DNF00809	uncultured_bacterium		4	10	0	0	30	12	0	10	9	0	5	10	14	0	0	0	0	13	0	0	13	0	0	6	11	0	6	3	5	0	0	0	0	0	0	0	0	0	0	0	0
aceceaeb7510165b3527d58e8ae84520	d__Bacteria	Firmicutes	Clostridia	Lachnospirales	Lachnospiraceae	uncultured	uncultured_bacterium		0	0	0	0	0	0	0	0	0	0	0	0	0	0	0	0	0	0	0	0	0	0	0	105	6	0	30	0	0	0	20	0	0	0	0	0	0	0	0	0	0
57ecaeacf97c4abf29233cbe08eef89b	d__Bacteria	Firmicutes	Clostridia	Oscillospirales	UCG-010	UCG-010	uncultured_bacterium		0	0	0	0	3	0	0	0	6	4	0	0	0	3	5	17	9	0	0	3	13	0	0	0	18	6	32	19	0	15	7	0	0	0	0	0	0	0	0	0	0
554e4f35234aebe3a3b9f94ab15401d3	d__Bacteria	Firmicutes	Clostridia	Lachnospirales	Lachnospiraceae	Roseburia	uncultured_bacterium		0	0	0	14	0	0	0	0	0	0	8	14	11	0	0	10	0	0	0	0	7	0	0	17	0	0	0	0	32	0	11	0	11	0	8	16	0	0	0	0	0
1f7fe50110d76705b612812e25966029	d__Bacteria	Firmicutes	Clostridia	Lachnospirales	Lachnospiraceae				8	0	0	0	0	19	32	16	6	0	0	0	4	0	0	6	0	43	7	0	0	0	4	0	0	0	6	8	0	0	0	0	0	0	0	0	0	0	0	0	0
0db24473d433e1b77656bd035344071a	d__Bacteria	Actinobacteriota	Coriobacteriia	Coriobacteriales	Eggerthellaceae	Enterorhabdus	uncultured_bacterium		8	17	0	0	0	17	0	0	0	22	0	0	15	0	0	0	0	9	0	11	0	0	0	45	7	0	0	0	0	6	0	0	0	0	0	0	0	0	0	0	0
5dbbfe131ecee07fdd08c27a63b909b1	d__Bacteria	Firmicutes	Clostridia	Lachnospirales	Lachnospiraceae				0	0	0	0	32	9	0	12	0	8	0	0	0	30	0	27	0	16	0	0	0	0	0	0	16	0	7	0	0	0	0	0	0	0	0	0	0	0	0	0	0
3d109a0d82c5ae9882058b8a80a360f9	d__Bacteria	Firmicutes	Clostridia	Clostridia_UCG-014	Clostridia_UCG-014	Clostridia_UCG-014			0	0	0	11	0	29	0	52	0	0	20	0	0	0	0	20	14	0	0	0	10	0	0	0	0	0	0	0	0	0	0	0	0	0	0	0	0	0	0	0	0
6a75ab1dee8fc91746ae22bc47aa722c	d__Bacteria	Firmicutes	Clostridia	Peptococcales	Peptococcaceae	uncultured	unidentified		0	0	0	0	0	0	0	25	0	0	80	0	0	0	43	0	0	0	0	0	0	0	0	0	0	7	0	0	0	0	0	0	0	0	0	0	0	0	0	0	0
c4f2c2c06f17d78aa7d52517be1877bc	d__Bacteria	Bacteroidota	Bacteroidia	Bacteroidales	Muribaculaceae	Muribaculaceae	uncultured_Bacteroidales		0	0	0	0	0	0	35	36	0	0	0	0	0	30	0	0	16	0	0	0	0	0	0	0	0	0	0	0	38	0	0	0	0	0	0	0	0	0	0	0	0
34af8802b4003bab284252b56e65f6ac	d__Bacteria	Bacteroidota	Bacteroidia	Bacteroidales	Muribaculaceae	Muribaculaceae			0	0	0	0	0	0	0	0	0	0	0	0	0	0	22	0	0	0	0	18	14	0	32	36	33	0	0	0	0	0	0	0	0	0	0	0	0	0	0	0	0
1ac26d21ffae184b4aa30672114cac5f	d__Bacteria	Firmicutes	Clostridia	Lachnospirales	Lachnospiraceae	Lachnospiraceae_NK4A136_group			0	0	0	0	8	0	0	0	0	0	0	0	0	0	0	0	0	14	0	0	0	82	0	7	5	15	0	10	0	0	14	0	0	0	0	0	0	0	0	0	0
7ecc58fc2212a0178315fd12a7b04090	d__Bacteria	Firmicutes	Clostridia	Lachnospirales	Lachnospiraceae				0	9	27	0	0	0	0	0	0	0	27	0	0	0	0	0	12	0	0	0	27	0	0	17	0	0	0	0	0	0	10	26	0	0	0	0	0	0	0	0	0
c1a65fc755168a0f2916a2433fa069b2	d__Bacteria	Firmicutes	Clostridia	Lachnospirales	Lachnospiraceae	A2	uncultured_bacterium		0	0	0	0	0	0	0	0	0	75	0	0	0	0	0	0	0	0	68	11	0	0	0	0	0	0	0	0	0	0	0	0	0	0	0	0	0	0	0	0	0
2b22e5cf7803e60dd455f8686d33cf38	d__Bacteria	Firmicutes	Clostridia	Lachnospirales	Lachnospiraceae	Lachnospiraceae_UCG-001	unidentified		0	0	0	0	0	52	0	0	0	0	0	0	0	0	0	0	0	0	0	0	0	0	0	0	0	0	0	0	0	17	0	0	36	0	0	0	0	48	0	0	0
4e6ac596d3e9a8f6167f98a6a09e9045	d__Bacteria								0	0	4	0	9	0	0	0	0	10	0	3	0	6	9	3	5	10	0	4	17	3	4	3	12	5	16	0	8	21	0	0	0	0	0	0	0	0	0	0	0
f36c4402729e750fd0ce3966433a9aeb	d__Bacteria	Firmicutes	Bacilli	Erysipelotrichales	Erysipelatoclostridiaceae	Candidatus_Stoquefichus	uncultured_bacterium		0	0	0	18	0	0	0	39	0	0	0	0	0	6	0	0	0	0	0	0	21	0	0	5	0	0	0	47	16	0	0	0	0	0	0	0	0	0	0	0	0
16d389a6f02ef11e7016e1aadc83f261	d__Bacteria	Firmicutes	Clostridia	Clostridia_UCG-014	Clostridia_UCG-014	Clostridia_UCG-014			0	0	0	0	0	0	0	0	0	0	0	0	0	31	0	0	0	0	0	0	0	0	0	0	0	0	0	121	0	0	0	0	0	0	0	0	0	0	0	0	0
ab562aadf89a7b6e0439c1309aac25c4	d__Bacteria	Firmicutes	Clostridia	Clostridia_UCG-014	Clostridia_UCG-014	Clostridia_UCG-014			0	10	14	0	0	0	0	0	0	19	10	0	17	0	15	0	14	0	0	20	0	12	7	0	0	0	0	0	0	14	0	0	0	0	0	0	0	0	0	0	0
6ea30e67bbe635644952ec53eb5ca5c5	d__Bacteria	Firmicutes	Clostridia	Lachnospirales	Lachnospiraceae	Blautia			0	0	0	0	0	0	75	0	0	0	0	0	0	0	0	0	77	0	0	0	0	0	0	0	0	0	0	0	0	0	0	0	0	0	0	0	0	0	0	0	0
64aa261a048970fe08088f8814b187bb	d__Bacteria	Firmicutes	Clostridia	Oscillospirales	Ruminococcaceae	uncultured	uncultured_bacterium		0	18	0	7	0	16	0	7	9	0	8	0	0	0	0	16	0	8	0	10	7	0	0	2	22	3	10	8	0	0	0	0	0	0	0	0	0	0	0	0	0
32b5e9bf8e6016e667c41b26d8b59dae	d__Bacteria	Firmicutes	Clostridia	Lachnospirales	Lachnospiraceae				0	0	0	12	0	0	8	0	0	0	0	0	0	96	0	0	0	0	0	35	0	0	0	0	0	0	0	0	0	0	0	0	0	0	0	0	0	0	0	0	0
19275f81fe085d3737ad26b06af57948	d__Bacteria	Firmicutes	Clostridia	Lachnospirales	Lachnospiraceae	Lachnospiraceae_NK4A136_group			0	0	0	0	0	0	0	0	0	0	0	0	0	0	0	0	0	0	0	0	0	0	0	0	0	0	0	0	0	0	32	119	0	0	0	0	0	0	0	0	0
f4d5338f43bc0d912e7865e13e5419d1	d__Bacteria	Firmicutes	Clostridia	Lachnospirales	Lachnospiraceae				28	0	13	10	0	0	0	0	0	0	15	0	0	15	0	22	0	0	0	31	0	0	10	0	0	6	0	0	0	0	0	0	0	0	0	0	0	0	0	0	0
e3a1ce78be71c193d48a59ac3788a6fc	d__Bacteria	Firmicutes	Clostridia	Lachnospirales	Lachnospiraceae	Lachnospiraceae_NK4A136_group			0	0	0	0	0	0	0	0	0	11	0	0	0	0	0	0	0	0	0	0	0	118	0	0	0	15	0	5	0	0	0	0	0	0	0	0	0	0	0	0	0
de5948c7ea9304c28dda7516d66372cc	d__Bacteria								0	0	0	0	0	0	0	0	0	0	0	0	0	0	0	0	0	0	0	0	0	0	0	0	0	0	0	0	0	0	0	0	8	21	7	6	11	11	9	44	0
cf65e799b0cbe3952baed72ae8d26a4b	d__Bacteria	Firmicutes	Clostridia	Oscillospirales	Oscillospiraceae	uncultured	Clostridium_sp.		16	0	0	34	0	0	0	0	0	0	0	0	0	0	0	0	0	10	0	17	0	0	0	0	22	0	49	0	0	0	0	0	0	0	0	0	0	0	0	0	0
340ce4c77b7841ce9ae4977c2246bc80	d__Bacteria	Firmicutes	Clostridia	Lachnospirales	Lachnospiraceae	GCA-900066575	uncultured_bacterium		0	0	19	0	0	0	17	0	0	0	0	0	0	0	0	0	0	0	0	16	0	21	0	11	39	0	0	0	0	0	25	0	0	0	0	0	0	0	0	0	0
a43a8144df2d119d9b92913496ead6b8	d__Bacteria	Firmicutes	Clostridia	Oscillospirales	Oscillospiraceae	Oscillibacter	unidentified		0	17	53	0	0	0	0	0	0	0	48	0	0	0	0	0	0	0	0	0	13	0	0	16	0	0	0	0	0	0	0	0	0	0	0	0	0	0	0	0	0
11259d0dedec30b9e5985d5d7f59bba0	d__Bacteria	Bacteroidota	Bacteroidia	Bacteroidales	Muribaculaceae	Muribaculaceae	uncultured_bacterium		0	0	0	0	0	0	0	0	0	0	0	0	0	0	72	0	0	0	0	55	0	0	0	0	20	0	0	0	0	0	0	0	0	0	0	0	0	0	0	0	0
38b7580c13cf081c9f279006c2dc70b9	d__Bacteria	Actinobacteriota	Actinobacteria	Bifidobacteriales	Bifidobacteriaceae	Bifidobacterium	Bifidobacterium_longum		0	0	4	0	7	0	0	0	0	0	0	0	0	0	0	0	0	0	0	0	0	0	0	0	0	0	0	0	0	0	0	0	0	25	27	27	0	31	0	0	0
e7ebc03f0525baa77d2e9db3493749ab	d__Bacteria	Firmicutes	Clostridia	Lachnospirales	Lachnospiraceae	Roseburia	uncultured_bacterium		0	0	0	0	0	146	0	0	0	0	0	0	0	0	0	0	0	0	0	0	0	0	0	0	0	0	0	0	0	0	0	0	0	0	0	0	0	0	0	0	0
18489763aab9f6f1249bfc894a645753	d__Bacteria	Bacteroidota	Bacteroidia	Bacteroidales	Bacteroidaceae	Bacteroides	Bacteroides_caecimuris		0	40	34	0	0	0	71	0	0	0	0	0	0	0	0	0	0	0	0	0	0	0	0	0	0	0	0	0	0	0	0	0	0	0	0	0	0	0	0	0	0
f28cdbfef181b528f8f3bb31651b3699	d__Bacteria	Bacteroidota	Bacteroidia	Bacteroidales	Muribaculaceae	Muribaculaceae	uncultured_bacterium		0	0	0	12	0	24	0	59	6	0	0	0	0	0	3	0	0	0	0	0	0	0	0	10	10	0	0	0	0	17	0	0	0	0	0	0	0	0	3	0	0
5e2c84da2fa22cbe55e2ac52db66270e	d__Bacteria	Firmicutes	Clostridia	Lachnospirales	Lachnospiraceae	Lachnospiraceae_NK4A136_group	Lachnospiraceae_bacterium		0	0	0	0	0	0	0	0	0	0	0	0	100	0	0	0	44	0	0	0	0	0	0	0	0	0	0	0	0	0	0	0	0	0	0	0	0	0	0	0	0
b45c0e82175f369739964539feadab0d	d__Bacteria	Firmicutes	Bacilli	Lactobacillales	Lactobacillaceae	Lactobacillus	Lactobacillus_murinus		0	0	0	0	0	0	0	0	0	0	0	0	0	0	0	0	0	0	0	0	0	0	0	117	0	0	0	0	0	0	0	0	0	0	0	0	0	24	0	0	0
374fced2de6dd515a1a3b1bc551e96de	d__Bacteria	Firmicutes	Clostridia	Clostridia_UCG-014	Clostridia_UCG-014	Clostridia_UCG-014	unidentified		0	0	17	0	0	0	0	30	20	0	0	0	0	5	0	0	0	0	0	0	0	0	0	0	29	0	27	0	0	12	0	0	0	0	0	0	0	0	0	0	0
bf27d53a90b04509c73318e3a3ba5188	d__Bacteria	Firmicutes	Clostridia	Lachnospirales	Lachnospiraceae	uncultured	uncultured_bacterium		0	0	0	0	0	0	0	0	0	0	0	0	0	0	0	6	0	0	0	0	0	0	0	0	0	121	7	0	0	6	0	0	0	0	0	0	0	0	0	0	0
0386fed82338660eca5fc94fb33c565e	d__Bacteria								0	0	0	0	0	0	0	0	0	0	0	0	0	0	0	0	0	0	0	0	0	0	0	0	0	0	0	0	0	0	0	0	11	9	15	18	18	0	13	28	5
e8f71b40dc15ddb4c248f70b6b7c52ce	d__Bacteria	Bacteroidota	Bacteroidia	Bacteroidales	Muribaculaceae	Muribaculaceae	uncultured_bacterium		0	0	0	0	0	0	0	0	41	0	30	0	0	48	14	0	0	0	0	6	0	0	0	0	0	0	0	0	0	0	0	0	0	0	0	0	0	0	0	0	0
03294e55cd215716986371c941f082a2	d__Bacteria	Firmicutes	Clostridia	Lachnospirales	Lachnospiraceae	Lachnospiraceae_NK4A136_group	uncultured_bacterium		0	0	8	40	0	0	0	14	0	0	0	0	0	0	0	0	0	23	0	0	0	8	0	21	12	0	13	0	0	0	0	0	0	0	0	0	0	0	0	0	0
faccb0ac83b33d17ce6dc63ce3f10867	d__Bacteria	Firmicutes	Clostridia	Oscillospirales	Butyricicoccaceae	Butyricicoccus	uncultured_bacterium		0	0	0	0	0	28	0	0	0	0	0	0	6	15	0	0	6	0	0	0	0	0	11	27	0	14	0	0	25	6	0	0	0	0	0	0	0	0	0	0	0
9c7bd185ed83458005e4f6cfd7f9a096	d__Bacteria	Firmicutes	Clostridia	Clostridia_UCG-014	Clostridia_UCG-014	Clostridia_UCG-014	unidentified		0	0	18	0	0	0	0	0	0	0	0	0	0	0	0	0	0	0	0	30	0	49	0	0	0	0	0	41	0	0	0	0	0	0	0	0	0	0	0	0	0
6106f30ea6f7369d6e1a2a59d87885e3	d__Bacteria	Actinobacteriota	Coriobacteriia	Coriobacteriales	Eggerthellaceae	Enterorhabdus			8	0	0	0	0	0	0	0	0	23	0	0	23	0	0	0	0	0	10	0	19	31	0	0	0	0	0	0	15	8	0	0	0	0	0	0	0	0	0	0	0
22d2138f5b0ae87fcbfc45b84d2a9beb	d__Bacteria	Firmicutes	Clostridia	Oscillospirales	Ruminococcaceae	Incertae_Sedis	uncultured_bacterium		0	0	0	21	0	40	0	57	0	0	0	0	0	0	8	0	0	0	0	0	0	0	0	0	0	0	0	0	10	0	0	0	0	0	0	0	0	0	0	0	0
ce61044766365142f1db3767a80e19a1	d__Bacteria	Bacteroidota	Bacteroidia	Bacteroidales	Muribaculaceae	Muribaculaceae	uncultured_bacterium		11	0	24	5	5	1	0	4	2	2	1	0	0	4	0	3	1	3	0	8	4	0	1	7	5	0	3	1	3	8	30	0	0	0	0	0	0	0	0	0	0
11c85de43c479e9ef45a9938959edea4	d__Bacteria	Bacteroidota	Bacteroidia	Bacteroidales	Prevotellaceae	Prevotellaceae_UCG-001			0	0	0	0	0	0	0	0	0	0	0	0	0	0	0	0	0	82	0	0	0	0	0	53	0	0	0	0	0	0	0	0	0	0	0	0	0	0	0	0	0
76130162b8af1cec6a2efaffcf0e9154	d__Bacteria	Firmicutes	Clostridia	Oscillospirales	Butyricicoccaceae	Butyricicoccus	uncultured_bacterium		0	0	0	33	0	0	0	0	0	0	0	0	43	0	0	0	0	0	59	0	0	0	0	0	0	0	0	0	0	0	0	0	0	0	0	0	0	0	0	0	0
6964c9487e902915927da36bcfe47444	d__Bacteria	Firmicutes	Clostridia	Oscillospirales	Oscillospiraceae	uncultured	Clostridium_sp.		0	0	15	9	9	0	0	0	0	0	0	12	0	20	0	0	0	70	0	0	0	0	0	0	0	0	0	0	0	0	0	0	0	0	0	0	0	0	0	0	0
db3a689791c375007dd5b4975e98c481	d__Bacteria	Firmicutes	Clostridia	Lachnospirales	Lachnospiraceae	Lachnoclostridium			0	0	0	0	0	0	0	0	0	0	48	0	0	0	0	0	0	0	50	0	0	37	0	0	0	0	0	0	0	0	0	0	0	0	0	0	0	0	0	0	0
2c1ca646f21790c9fd0d628144304151	d__Bacteria	Firmicutes	Clostridia	Lachnospirales	Lachnospiraceae	uncultured	Clostridium_sp.		25	0	16	0	0	0	0	0	0	0	0	0	0	0	0	0	18	0	0	14	26	19	0	15	0	0	0	0	0	0	0	0	0	0	0	0	0	0	0	0	0
31d9f234d3ca7888405935c134bb6858	d__Bacteria	Firmicutes	Clostridia	Lachnospirales	Lachnospiraceae	uncultured	uncultured_bacterium		0	0	0	0	0	0	0	0	10	0	25	0	0	0	0	0	0	0	0	0	0	0	23	28	26	20	0	0	0	0	0	0	0	0	0	0	0	0	0	0	0
5d06951cab74f080ed1f8581c7cbfdf6	d__Bacteria	Firmicutes	Clostridia	Clostridia_vadinBB60_group	Clostridia_vadinBB60_group	Clostridia_vadinBB60_group	unidentified		0	0	0	0	0	0	22	0	0	0	0	0	0	0	8	47	21	0	0	0	0	10	0	0	0	14	0	9	0	0	0	0	0	0	0	0	0	0	0	0	0
04f7a83a92c9ab57b3043876e1df6ce2	d__Bacteria	Firmicutes	Clostridia	Oscillospirales	Oscillospiraceae	Colidextribacter			0	0	0	0	0	0	0	0	0	0	90	0	15	0	0	0	0	0	0	0	0	0	0	0	0	0	0	0	26	0	0	0	0	0	0	0	0	0	0	0	0
0bedbb9b03b65e8198fb875c26ee4cfb	d__Bacteria	Firmicutes	Clostridia	Lachnospirales	Lachnospiraceae	Lachnospiraceae_NK4A136_group	uncultured_bacterium		0	0	6	0	0	0	10	0	0	0	0	0	8	0	0	8	0	0	31	13	0	0	11	0	0	0	0	0	12	12	0	20	0	0	0	0	0	0	0	0	0
3b4dfc3baf470ab43df8f6bc522e2074	d__Bacteria	Firmicutes	Clostridia	Lachnospirales	Lachnospiraceae				0	0	0	0	0	0	0	0	0	0	0	0	0	56	27	0	0	0	0	47	0	0	0	0	0	0	0	0	0	0	0	0	0	0	0	0	0	0	0	0	0
020ca4adcb073ff40425f6aae6d589e1	d__Bacteria	Firmicutes	Clostridia	Oscillospirales	Oscillospiraceae	Colidextribacter			0	0	0	36	0	22	0	0	0	0	32	0	0	22	0	0	0	0	0	0	0	0	0	0	0	0	0	0	0	0	0	0	17	0	0	0	0	0	0	0	0
ed9b4b764e352bbceae25babfc6f6acb	d__Bacteria	Firmicutes	Clostridia	Lachnospirales	Lachnospiraceae	Lachnospiraceae_NK4A136_group			16	0	0	0	0	0	9	56	0	0	0	0	18	0	0	0	0	0	0	0	7	0	16	7	0	0	0	0	0	0	0	0	0	0	0	0	0	0	0	0	0
a7a3757df1cc2c6c776b071cc2bb45e3	d__Bacteria	Firmicutes	Clostridia	Oscillospirales	Ruminococcaceae	Incertae_Sedis			0	39	0	0	0	0	0	0	0	0	0	0	0	0	0	0	34	0	0	0	0	20	0	0	24	0	0	0	11	0	0	0	0	0	0	0	0	0	0	0	0
7604f4f89594f923ac1cf31a38880c5e	d__Bacteria	Firmicutes	Clostridia	Oscillospirales	Oscillospiraceae				0	7	0	8	0	0	0	0	0	0	9	0	0	14	10	0	9	10	0	10	0	0	0	10	0	0	0	0	17	10	14	0	0	0	0	0	0	0	0	0	0
d50aba8e150bccc5783a2da999ce269f	d__Bacteria	Firmicutes	Clostridia	Clostridia_UCG-014	Clostridia_UCG-014	Clostridia_UCG-014			0	0	0	0	0	0	0	0	0	0	0	0	0	0	0	64	31	0	32	0	0	0	0	0	0	0	0	0	0	0	0	0	0	0	0	0	0	0	0	0	0
d2ddc9fc3f7729629371800f526b0428	d__Bacteria	Firmicutes	Clostridia	Lachnospirales	Lachnospiraceae	Lachnospiraceae_NK4A136_group			59	0	0	0	0	0	30	0	0	0	0	0	0	19	0	19	0	0	0	0	0	0	0	0	0	0	0	0	0	0	0	0	0	0	0	0	0	0	0	0	0
c64becc24d4e22807392639b34f6a590	d__Bacteria	Firmicutes	Clostridia	Lachnospirales	Lachnospiraceae				10	0	0	0	7	18	0	13	13	0	13	0	0	0	10	0	0	0	8	0	0	0	0	15	0	10	0	0	0	10	0	0	0	0	0	0	0	0	0	0	0
8f1c32972055e8763c9b8c360f2bf17f	d__Bacteria	Firmicutes	Clostridia	Oscillospirales	Oscillospiraceae	Colidextribacter			0	0	0	65	0	0	0	0	0	0	0	0	0	0	0	0	0	0	0	0	0	0	0	0	0	33	0	0	0	0	0	28	0	0	0	0	0	0	0	0	0
becb819ed66f2ddb13ab8fdf764b57b6	d__Bacteria	Bacteroidota	Bacteroidia	Bacteroidales	Muribaculaceae	Muribaculaceae	uncultured_bacterium		0	29	0	12	26	0	0	42	0	0	0	0	0	0	0	0	17	0	0	0	0	0	0	0	0	0	0	0	0	0	0	0	0	0	0	0	0	0	0	0	0
62e1cceae2491bc3d72846eb6044950b	d__Bacteria								0	0	0	0	0	0	0	0	0	0	0	0	0	0	0	0	0	0	0	0	0	0	0	0	0	0	0	0	0	0	0	0	10	6	14	13	11	11	4	29	0
15e05255b2aa8ee3524ca61eb207bb18	d__Bacteria	Actinobacteriota	Coriobacteriia	Coriobacteriales	Coriobacteriaceae	Collinsella			0	0	0	0	0	0	0	0	0	0	0	0	0	0	3	0	0	0	0	0	0	0	0	0	0	0	0	0	2	0	0	0	4	0	35	10	28	17	0	0	0
bcdb6be9035d7c2009cf5ba7e80bcd30	d__Bacteria	Firmicutes	Clostridia	Lachnospirales	Lachnospiraceae	ASF356	uncultured_bacterium		0	0	0	25	0	11	0	0	0	0	23	0	0	0	0	0	0	0	0	0	0	17	0	0	0	0	0	0	31	0	0	17	0	0	0	0	0	0	0	0	0
c09fd68362d5c1a3397577ddd7264422	d__Bacteria	Firmicutes	Clostridia	Oscillospirales	Butyricicoccaceae	Butyricicoccus	uncultured_bacterium		10	22	13	22	0	0	17	6	0	0	0	0	0	0	0	0	0	0	0	0	18	0	0	0	0	0	0	15	0	0	0	0	0	0	0	0	0	0	0	0	0
68ae0e6cdabed687c77c731191af8965	d__Bacteria	Firmicutes	Clostridia	Oscillospirales	Oscillospiraceae	uncultured	unidentified		0	23	24	15	0	0	0	13	0	0	0	0	0	8	0	0	0	21	0	0	0	0	0	0	0	0	0	0	19	0	0	0	0	0	0	0	0	0	0	0	0
d3f82421c8ff2dfedc1ccf5dee48f5ec	d__Bacteria	Firmicutes	Clostridia	Lachnospirales	Lachnospiraceae	ASF356	uncultured_bacterium		0	5	2	10	0	0	0	24	0	0	1	3	0	0	0	0	1	8	0	0	6	0	0	1	0	16	7	10	2	0	24	3	0	0	0	0	0	0	0	0	0
433a276341677cefcb2fc7f720e18d26	d__Bacteria	Firmicutes	Clostridia	Clostridia_UCG-014	Clostridia_UCG-014	Clostridia_UCG-014			0	0	0	0	0	0	0	0	0	0	0	0	0	0	0	0	0	0	0	0	0	69	0	0	54	0	0	0	0	0	0	0	0	0	0	0	0	0	0	0	0
e894528dce3fce0897b32dd8ce7cb5c0	d__Bacteria	Firmicutes	Bacilli	Lactobacillales	Lactobacillaceae	Lactobacillus	Lactobacillus_reuteri		0	0	0	0	0	0	0	0	0	0	0	0	123	0	0	0	0	0	0	0	0	0	0	0	0	0	0	0	0	0	0	0	0	0	0	0	0	0	0	0	0
bc63e5b00e4990cdf6d44f6c05bed317	d__Bacteria								0	0	0	0	0	0	0	0	0	0	0	0	0	0	0	0	0	0	0	0	0	0	0	0	0	0	0	0	0	0	0	0	16	11	15	6	10	5	11	29	0
4247db336a228abeebf680f0d5281da8	d__Bacteria	Firmicutes	Clostridia	Oscillospirales	Oscillospiraceae	uncultured			0	0	6	0	0	0	5	4	5	0	4	8	4	0	7	8	7	4	4	10	5	9	5	0	9	0	6	0	8	4	0	0	0	0	0	0	0	0	0	0	0
9dd3157964d0b085189d30a1bc2471ec	d__Bacteria	Firmicutes	Clostridia	Lachnospirales	Lachnospiraceae				0	0	0	0	0	0	0	0	0	40	0	0	0	0	0	0	0	0	0	21	0	0	18	0	43	0	0	0	0	0	0	0	0	0	0	0	0	0	0	0	0
04dce75a6c425e5be859d414799247b3	d__Bacteria	Firmicutes	Clostridia	Lachnospirales	Lachnospiraceae				0	0	0	0	0	71	0	0	0	0	0	0	0	0	19	0	0	0	0	32	0	0	0	0	0	0	0	0	0	0	0	0	0	0	0	0	0	0	0	0	0
934e144992d9c9dc0e01a39fbd8be702	d__Bacteria	Actinobacteriota	Coriobacteriia	Coriobacteriales	Eggerthellaceae	Enterorhabdus	uncultured_bacterium		0	0	18	0	0	0	32	0	0	0	18	0	0	0	0	12	0	0	0	0	0	0	0	0	24	0	0	6	10	0	0	0	0	0	0	0	0	0	0	0	0
357c266b30c79056fb0e140f1855d074	d__Bacteria	Firmicutes	Clostridia	Lachnospirales	Lachnospiraceae	Roseburia	uncultured_bacterium		0	0	0	0	0	0	110	0	0	0	0	0	0	0	0	0	0	0	0	0	0	10	0	0	0	0	0	0	0	0	0	0	0	0	0	0	0	0	0	0	0
bea96f9fd6f688c537dbb1f624795874	d__Bacteria	Firmicutes	Clostridia	Lachnospirales	Lachnospiraceae	Roseburia	mouse_gut		0	0	0	0	0	0	0	0	0	0	0	0	0	0	0	0	0	0	0	16	0	0	11	18	0	14	0	0	0	0	0	61	0	0	0	0	0	0	0	0	0
1724cc3dbd74a1d31cf1146e5068f6bf	d__Bacteria	Firmicutes	Bacilli	Erysipelotrichales	Erysipelatoclostridiaceae	Erysipelatoclostridium	unidentified		0	13	0	0	0	9	0	28	0	8	0	8	0	0	0	0	0	0	0	0	0	13	0	0	0	0	0	26	6	0	0	8	0	0	0	0	0	0	0	0	0
c29919216bd6a6713038fd18691cc505	d__Bacteria	Actinobacteriota	Actinobacteria	Bifidobacteriales	Bifidobacteriaceae	Bifidobacterium			2	0	0	0	0	4	0	0	0	0	0	0	0	0	0	0	0	0	0	0	0	4	0	0	0	0	0	0	0	0	0	0	0	9	19	0	26	18	18	0	0
2054623dca169be01712567bf99c0543	d__Bacteria	Firmicutes	Clostridia	Oscillospirales	Oscillospiraceae	Oscillibacter	uncultured_bacterium		7	22	0	0	0	0	13	0	0	0	0	0	0	0	0	0	0	0	17	0	0	0	0	11	13	0	0	18	0	0	8	0	0	0	0	0	9	0	0	0	0
12697dec931e38af63ab2e00bef41c03	d__Bacteria	Firmicutes	Clostridia	Oscillospirales	Ruminococcaceae	Harryflintia	uncultured_bacterium		0	0	17	21	0	6	0	0	0	0	17	19	0	4	0	0	0	0	0	0	17	0	0	0	0	6	0	0	11	0	0	0	0	0	0	0	0	0	0	0	0
8a277b2ad67397ceaedcaba78c4d5027	d__Bacteria	Firmicutes	Clostridia	Lachnospirales	Lachnospiraceae	Acetatifactor	uncultured_bacterium		0	7	0	0	0	0	0	0	0	0	39	0	0	0	0	0	0	0	0	4	0	0	41	5	9	6	0	0	0	0	0	6	0	0	0	0	0	0	0	0	0
d2fa7e16038f42cb89cf42b15d8efd39	d__Bacteria	Bacteroidota	Bacteroidia	Bacteroidales	Muribaculaceae	Muribaculaceae	uncultured_bacterium		0	0	68	0	0	0	0	0	0	0	0	0	0	0	0	0	0	0	0	0	48	0	0	0	0	0	0	0	0	0	0	0	0	0	0	0	0	0	0	0	0
e175ffa8dcd0c86ee36d1cf2e0bb16e0	d__Bacteria	Firmicutes	Clostridia	Lachnospirales	Lachnospiraceae				29	0	0	0	0	0	0	0	0	0	0	0	0	0	0	0	0	0	0	0	51	0	0	0	36	0	0	0	0	0	0	0	0	0	0	0	0	0	0	0	0
ae42b5687bfccb829fb7c1c5fdeaf4de	d__Bacteria	Firmicutes	Clostridia	Lachnospirales	Lachnospiraceae	uncultured	uncultured_bacterium		0	0	0	0	0	0	0	0	0	0	95	0	0	0	0	7	0	0	0	0	0	0	0	0	0	0	0	14	0	0	0	0	0	0	0	0	0	0	0	0	0
e399a15427ead6c8a6557f052e0fcd32	d__Bacteria	Firmicutes	Clostridia	Clostridia_UCG-014	Clostridia_UCG-014	Clostridia_UCG-014			0	0	0	0	0	0	0	0	0	0	0	0	0	0	0	0	47	17	0	0	18	0	0	0	33	0	0	0	0	0	0	0	0	0	0	0	0	0	0	0	0
990bd75e50896e6dbfacf76de42c43e2	d__Bacteria	Firmicutes	Clostridia	Clostridia_vadinBB60_group	Clostridia_vadinBB60_group	Clostridia_vadinBB60_group	uncultured_bacterium		0	0	16	17	4	0	0	0	0	3	13	0	22	0	0	19	9	0	11	0	0	0	0	0	0	0	0	0	0	0	0	0	0	0	0	0	0	0	0	0	0
87ee3dd509643fbb14d3aae32b205ba0	d__Bacteria	Firmicutes	Clostridia	Oscillospirales	Butyricicoccaceae	Butyricicoccus	uncultured_bacterium		0	0	0	0	0	0	31	0	0	0	0	0	0	0	0	0	0	0	9	0	0	7	0	0	0	67	0	0	0	0	0	0	0	0	0	0	0	0	0	0	0
1bcc8306e8924428b96b4731de22e4cc	d__Bacteria	Firmicutes	Clostridia	Oscillospirales	Ruminococcaceae	Negativibacillus	unidentified		0	3	6	0	0	0	4	8	9	12	7	0	3	10	0	11	0	0	6	5	4	8	0	5	10	3	0	0	0	0	0	0	0	0	0	0	0	0	0	0	0
50277861d6f4ff46b7d049b508e50f7c	d__Bacteria	Firmicutes	Bacilli	Lactobacillales	Lactobacillaceae	Lactobacillus	Lactobacillus_reuteri		0	0	0	0	0	114	0	0	0	0	0	0	0	0	0	0	0	0	0	0	0	0	0	0	0	0	0	0	0	0	0	0	0	0	0	0	0	0	0	0	0
4156d817a136aa1bea7f88552c10e501	d__Bacteria	Firmicutes	Clostridia	Lachnospirales	Lachnospiraceae	Roseburia	mouse_gut		0	0	0	0	0	0	0	0	0	0	0	0	0	0	0	0	0	0	43	0	0	0	0	0	0	0	0	0	0	0	0	71	0	0	0	0	0	0	0	0	0
7dd806a73ef03bf438cc4a2cefc5ac77	d__Bacteria	Firmicutes	Clostridia	Oscillospirales	Ruminococcaceae	Incertae_Sedis	Clostridium_sp.		0	0	17	17	0	0	16	0	24	0	39	0	0	0	0	0	0	0	0	0	0	0	0	0	0	0	0	0	0	0	0	0	0	0	0	0	0	0	0	0	0
2c57909e08b8992f15b033bab554e70a	d__Bacteria	Bacteroidota	Bacteroidia	Bacteroidales	Muribaculaceae	Muribaculaceae	uncultured_Bacteroidales		0	1	0	2	0	0	1	1	1	16	20	0	1	0	19	1	0	0	0	1	0	2	7	0	0	1	19	12	7	1	0	0	0	0	0	0	0	0	0	0	0
f71661b694bc16af00379c3b83e908f0	d__Bacteria	Firmicutes	Clostridia	Lachnospirales	Lachnospiraceae	Lachnospiraceae_NK4A136_group	uncultured_bacterium		0	0	0	0	0	0	0	0	0	0	0	0	0	112	0	0	0	0	0	0	0	0	0	0	0	0	0	0	0	0	0	0	0	0	0	0	0	0	0	0	0
45dc0481ba4dbced22f47ab335f3933a	d__Bacteria	Firmicutes	Clostridia	Lachnospirales	Lachnospiraceae				0	0	9	0	0	12	0	0	0	0	0	15	0	0	17	15	0	0	0	0	15	18	0	0	0	10	0	0	0	0	0	0	0	0	0	0	0	0	0	0	0
26103a81208676eeeed8ad33b201d1d7	d__Bacteria	Firmicutes	Clostridia	Oscillospirales	Oscillospiraceae	UCG-003	uncultured_bacterium		0	2	5	0	0	18	0	0	0	0	10	0	0	0	0	0	0	0	8	0	1	0	0	0	0	6	16	24	0	20	0	0	0	0	0	0	0	0	0	0	0
c0a472775f09ea4c7c8618c1cccaddfd	d__Bacteria	Firmicutes	Clostridia	Lachnospirales	Lachnospiraceae	A2	uncultured_bacterium		0	0	12	25	0	0	0	0	0	0	0	0	0	0	0	0	0	0	36	7	0	0	8	0	7	7	8	0	0	0	0	0	0	0	0	0	0	0	0	0	0
a6ed75100f371aed4158567b9eeda53b	d__Bacteria	Firmicutes	Clostridia	Lachnospirales	Lachnospiraceae	Lachnospiraceae_NK4A136_group	Lachnospiraceae_bacterium		0	0	0	0	0	0	0	0	0	0	110	0	0	0	0	0	0	0	0	0	0	0	0	0	0	0	0	0	0	0	0	0	0	0	0	0	0	0	0	0	0
cd62860928c1f02ede7e54a029cd3baa	d__Bacteria	Firmicutes	Clostridia	Lachnospirales	Lachnospiraceae	Lachnospiraceae_NK4A136_group	uncultured_bacterium		0	0	0	0	0	79	0	0	0	0	0	0	0	0	19	0	0	0	0	0	0	0	0	0	0	0	0	0	0	0	0	0	0	0	0	6	0	0	6	0	0
94b9b627739e3abb852e67fbb3c857c2	d__Bacteria	Firmicutes	Clostridia	Oscillospirales	Oscillospiraceae	uncultured	uncultured_bacterium		0	15	0	0	0	0	0	0	0	0	0	0	0	25	0	0	0	0	27	0	0	29	0	0	0	0	0	0	0	13	0	0	0	0	0	0	0	0	0	0	0
0ffc4894e1570b7187e79b03a78ae1cd	d__Bacteria	Firmicutes	Clostridia	Lachnospirales	Lachnospiraceae	uncultured	uncultured_bacterium		0	6	19	0	0	0	14	0	0	0	14	0	0	0	0	0	0	11	26	0	0	0	0	9	0	0	0	0	0	0	0	10	0	0	0	0	0	0	0	0	0
c4fb58da9aff3c83c971c488ebd3cb70	d__Bacteria	Firmicutes	Clostridia	Lachnospirales	Lachnospiraceae	GCA-900066575	uncultured_bacterium		0	0	0	0	0	0	51	0	0	0	0	20	0	0	0	16	0	0	0	0	0	0	0	0	0	0	0	0	0	0	0	22	0	0	0	0	0	0	0	0	0
c3262a6939558979eb8f52f21d419eef	d__Bacteria	Firmicutes	Clostridia	Lachnospirales	Lachnospiraceae	uncultured			19	0	0	0	0	37	0	0	0	0	0	0	0	17	0	16	0	0	0	0	0	0	0	0	20	0	0	0	0	0	0	0	0	0	0	0	0	0	0	0	0
4d99f42228b14de644d22474b395a91d	d__Bacteria	Firmicutes	Clostridia	Lachnospirales	Lachnospiraceae	Lachnospiraceae_NK4A136_group			0	0	0	0	0	20	0	0	0	0	0	0	0	0	0	0	0	0	0	0	0	75	0	0	0	0	0	0	0	0	0	0	0	0	13	0	0	0	0	0	0
1b1866acfc4e964443f0a1ab12a7216d	d__Bacteria	Firmicutes	Clostridia	Peptococcales	Peptococcaceae	uncultured	uncultured_bacterium		6	0	0	0	0	19	8	22	0	0	15	0	0	0	0	0	9	0	0	0	9	0	0	0	0	0	0	0	5	13	0	0	0	0	0	0	0	0	0	0	0
9db2817f5c42be6a7bcbca662959982d	d__Bacteria	Proteobacteria	Alphaproteobacteria	Rhizobiales	Xanthobacteraceae	Bradyrhizobium			0	0	0	0	0	0	0	0	0	0	0	0	0	0	0	0	0	0	0	0	0	0	0	0	0	0	0	0	0	0	0	0	0	6	23	25	17	25	9	0	0
a176ffaafdc8f417fc9c2270797b2f8a	d__Bacteria	Firmicutes	Clostridia	Oscillospirales	Oscillospiraceae	uncultured	Clostridium_sp.		0	0	0	0	0	0	0	0	10	0	11	0	0	0	0	18	0	0	0	0	13	0	0	0	36	0	11	0	0	6	0	0	0	0	0	0	0	0	0	0	0
b2febe58ef892922ccfa85bf182c5d1e	d__Bacteria	Firmicutes	Clostridia	Clostridia_UCG-014	Clostridia_UCG-014	Clostridia_UCG-014			0	0	0	0	0	0	0	0	0	0	0	12	0	0	0	0	0	0	0	0	0	0	0	0	0	0	22	0	0	0	71	0	0	0	0	0	0	0	0	0	0
28c8823588cb4b3946d2de7685605e61	d__Bacteria	Firmicutes	Clostridia	Clostridia_UCG-014	Clostridia_UCG-014	Clostridia_UCG-014	unidentified		31	0	0	0	0	0	0	0	0	0	0	0	0	0	0	0	0	23	0	33	7	0	10	0	0	0	0	0	0	0	0	0	0	0	0	0	0	0	0	0	0
418516f907a044dc4a050a956456a790	d__Bacteria	Firmicutes	Clostridia	Lachnospirales	Lachnospiraceae	Lachnospiraceae_NK4A136_group	uncultured_bacterium		0	0	28	0	0	0	0	0	0	0	35	0	0	0	0	0	0	0	0	0	0	41	0	0	0	0	0	0	0	0	0	0	0	0	0	0	0	0	0	0	0
73e23214d02e1714d612b3f8694c7989	d__Bacteria	Firmicutes	Clostridia	Lachnospirales	Lachnospiraceae				0	0	0	0	0	0	0	0	0	0	26	0	0	0	8	0	0	0	0	27	20	0	23	0	0	0	0	0	0	0	0	0	0	0	0	0	0	0	0	0	0
4773e8f473ddded68d849cae0a5cf8ae	d__Bacteria	Bacteroidota	Bacteroidia	Bacteroidales	Muribaculaceae	Muribaculaceae	uncultured_bacterium		4	0	0	0	18	0	0	8	0	0	0	0	0	8	0	7	0	0	0	7	10	0	7	11	5	0	5	13	0	0	0	0	0	0	0	0	0	0	0	0	0
f17a432d453766621511d977f2055939	d__Bacteria	Firmicutes	Clostridia	Clostridia_vadinBB60_group	Clostridia_vadinBB60_group	Clostridia_vadinBB60_group	uncultured_bacterium		0	0	0	0	0	0	0	0	0	0	0	0	0	10	0	45	0	0	0	0	0	0	0	0	40	7	0	0	0	0	0	0	0	0	0	0	0	0	0	0	0
a9aa73708cd5bd401782a7bb8b06fa67	d__Bacteria	Bacteroidota	Bacteroidia	Bacteroidales	Muribaculaceae	Muribaculaceae	uncultured_bacterium		0	0	0	0	0	0	0	0	0	0	7	0	0	34	41	0	0	0	0	0	0	0	0	0	0	0	0	11	9	0	0	0	0	0	0	0	0	0	0	0	0
a5bc8d975e37ce2bc5bc365bac2beec8	d__Bacteria	Firmicutes	Clostridia	Lachnospirales	Lachnospiraceae				0	0	0	36	0	0	0	0	0	0	0	0	0	0	48	0	0	0	0	0	0	0	0	0	0	0	0	18	0	0	0	0	0	0	0	0	0	0	0	0	0
85d9111319eca0ca86d9ae25f5a3f7fe	d__Bacteria	Firmicutes	Clostridia	Lachnospirales	Lachnospiraceae				0	0	0	0	0	0	0	2	0	0	0	0	0	0	0	0	0	0	0	0	0	0	0	0	0	0	0	0	0	96	0	4	0	0	0	0	0	0	0	0	0
f06bed68bb711aec8ca332cb6a545ecc	d__Bacteria								0	0	0	0	0	0	0	0	0	0	0	0	0	0	0	0	0	0	0	0	0	0	0	0	0	0	0	0	0	0	0	0	12	0	8	12	17	8	9	16	0
615ebbd0697b05e4d2075c972aa338bc	d__Bacteria	Firmicutes	Clostridia	Oscillospirales	Oscillospiraceae	Colidextribacter			0	0	0	0	0	0	0	0	0	0	40	0	0	0	0	0	0	0	0	0	22	0	0	0	0	0	0	0	0	0	0	37	0	0	0	0	0	0	0	0	0
6590a101702d21bb587c722ba926ebcb	d__Bacteria	Firmicutes	Clostridia	Lachnospirales	Lachnospiraceae	uncultured			0	0	0	0	0	0	6	0	8	0	56	0	0	0	0	0	0	0	0	0	0	0	0	0	29	0	0	0	0	0	0	0	0	0	0	0	0	0	0	0	0
851e5232eb7b349147288db209486f5f	d__Bacteria	Firmicutes	Clostridia	Lachnospirales	Lachnospiraceae	Lachnospiraceae_NK4A136_group			0	0	0	0	0	0	0	0	0	0	0	0	0	0	0	0	0	0	0	0	0	98	0	0	0	0	0	0	0	0	0	0	0	0	0	0	0	0	0	0	0
d0f41727c87529f0b22ed5754324f937	d__Bacteria	Firmicutes	Clostridia	Lachnospirales	Lachnospiraceae	Lachnospiraceae_NK4A136_group	uncultured_bacterium		0	0	0	0	0	0	0	0	0	0	0	0	0	0	0	0	0	18	0	0	0	56	0	0	0	0	0	0	0	0	0	24	0	0	0	0	0	0	0	0	0
d2b123302fb5a94596cb2fe094c8dad7	d__Bacteria	Firmicutes	Clostridia	Lachnospirales	Lachnospiraceae	uncultured	uncultured_bacterium		0	0	0	0	0	15	0	7	0	0	0	0	10	0	0	0	4	0	0	0	0	9	26	11	8	8	0	0	0	0	0	0	0	0	0	0	0	0	0	0	0
a16b3dd0f0837f58d30390b8ef9ae0e6	d__Bacteria	Bacteroidota	Bacteroidia	Bacteroidales	Muribaculaceae	Muribaculaceae	uncultured_bacterium		0	21	0	0	8	0	0	19	0	0	0	0	0	0	6	0	0	0	0	0	4	0	0	0	0	6	9	8	0	16	0	0	0	0	0	0	0	0	0	0	0
bb5c8e2d8314e8a6e96878d5c4eab4df	d__Bacteria	Firmicutes	Clostridia	Lachnospirales	Lachnospiraceae	uncultured	uncultured_bacterium		0	0	0	0	0	0	0	0	0	0	0	0	0	0	0	0	0	23	71	0	0	0	0	0	0	0	0	3	0	0	0	0	0	0	0	0	0	0	0	0	0
6da92929a57f66fa96adcf4160f04ef2	d__Bacteria	Firmicutes	Clostridia	Lachnospirales	Lachnospiraceae	Lachnoclostridium			0	0	0	0	0	0	0	0	0	0	0	0	0	96	0	0	0	0	0	0	0	0	0	0	0	0	0	0	0	0	0	0	0	0	0	0	0	0	0	0	0
c822184153216db4213d6e18127baded	d__Bacteria	Firmicutes	Clostridia	Clostridia_UCG-014	Clostridia_UCG-014	Clostridia_UCG-014			0	0	0	0	6	0	0	0	74	0	5	0	0	0	0	0	0	10	0	0	0	0	0	0	0	0	0	0	0	0	0	0	0	0	0	0	0	0	0	0	0
87a6aea962e559d41ef7b78eec42319c	d__Bacteria	Firmicutes	Clostridia	Lachnospirales	Lachnospiraceae	uncultured	uncultured_bacterium		26	0	0	0	0	0	6	0	0	0	0	0	0	0	0	0	0	0	0	0	0	0	0	0	0	63	0	0	0	0	0	0	0	0	0	0	0	0	0	0	0
29110f84bdb2846c0e8e72cd1a91fe0f	d__Bacteria	Firmicutes	Clostridia	Lachnospirales	Lachnospiraceae	A2	uncultured_bacterium		0	0	0	0	0	0	0	0	0	0	0	0	53	0	5	0	0	0	8	27	0	0	0	0	0	0	0	0	0	0	0	0	0	0	0	0	0	0	0	0	0
44cf6fcb8475bf3450f2c54bd7b7cbed	d__Bacteria	Firmicutes	Clostridia	Lachnospirales	Lachnospiraceae	Lachnospiraceae_NK4A136_group			0	0	0	0	0	0	0	0	0	0	0	0	0	0	0	0	6	0	0	0	0	7	0	7	0	17	17	0	0	28	13	0	0	0	0	0	0	0	0	0	0
2fa437bdcaad5b499ea48648d66765ae	d__Bacteria	Firmicutes	Clostridia	Lachnospirales	Lachnospiraceae	Lachnospiraceae_NK4A136_group			0	0	0	0	0	0	0	0	0	0	17	0	0	0	15	0	0	0	0	0	0	7	0	56	0	0	0	0	0	0	0	0	0	0	0	0	0	0	0	0	0
a52fed71098d965088f0744f6f5f4833	d__Bacteria								0	0	0	0	0	0	0	0	0	0	0	0	0	0	0	0	0	0	0	0	0	0	0	0	0	0	0	0	0	0	0	0	10	6	6	8	8	2	4	18	2
43c0fc4c910b2b2e814cc513fa1216cf	d__Bacteria	Firmicutes	Clostridia	Monoglobales	Monoglobaceae	Monoglobus	uncultured_rumen		0	0	0	0	0	0	8	0	0	0	0	0	35	0	0	0	0	0	20	0	4	0	4	0	0	6	0	0	17	0	0	0	0	0	0	0	0	0	0	0	0
afc654ebd899eb732be0ecb20cb08486	d__Bacteria	Firmicutes	Clostridia	Lachnospirales	Lachnospiraceae	uncultured	uncultured_bacterium		0	15	0	0	0	16	0	0	0	0	0	0	0	0	0	0	0	0	0	0	9	0	0	29	0	25	0	0	0	0	0	0	0	0	0	0	0	0	0	0	0
6d517bdc861ecf8319159ab3a9528c19	d__Bacteria								0	0	0	0	0	0	0	0	0	0	0	0	0	0	0	0	0	0	0	0	0	0	0	0	0	0	0	0	0	0	0	0	12	18	0	0	10	14	8	27	0
bb3c148828343e9bbf5b78e6337a6159	d__Bacteria	Patescibacteria	Saccharimonadia	Saccharimonadales	Saccharimonadaceae	Candidatus_Saccharimonas	uncultured_bacterium		0	0	0	0	0	0	0	93	0	0	0	0	0	0	0	0	0	0	0	0	0	0	0	0	0	0	0	0	0	0	0	0	0	0	0	0	0	0	0	0	0
d2ad3fb50f4f95cd4594352f621c9d43	d__Bacteria	Firmicutes	Clostridia	Clostridia_vadinBB60_group	Clostridia_vadinBB60_group	Clostridia_vadinBB60_group	unidentified		0	0	0	0	0	0	0	4	0	0	0	8	9	0	0	12	0	0	0	0	0	0	0	0	21	0	29	0	10	0	0	0	0	0	0	0	0	0	0	0	0
72fc83376ab79b7f6bc3bc9902f8da11	d__Bacteria	Firmicutes	Clostridia	Lachnospirales	Lachnospiraceae				0	0	0	0	0	0	0	0	0	0	0	0	0	0	0	0	0	0	0	0	0	49	0	0	42	0	0	0	0	0	0	0	0	0	0	0	0	0	0	0	0
8146deefacadef2055916d06c19a3abd	d__Bacteria	Firmicutes	Bacilli	Staphylococcales	Staphylococcaceae	Jeotgalicoccus			0	3	0	0	0	0	0	0	0	0	6	0	0	0	0	0	12	0	18	0	3	0	0	0	0	0	0	0	0	0	0	0	0	0	0	0	0	0	0	0	0
4857a539e8f87dbc8f67d0ea4d5f282a	d__Bacteria	Firmicutes	Clostridia	Lachnospirales	Lachnospiraceae	Lachnospiraceae_NK4A136_group			0	0	0	0	0	0	0	0	0	0	0	0	0	0	0	0	0	0	0	0	0	0	0	0	90	0	0	0	0	0	0	0	0	0	0	0	0	0	0	0	0
657953ac6f0ae1f6f3c68033b90f7f29	d__Bacteria	Firmicutes	Clostridia	Lachnospirales	Lachnospiraceae	uncultured	uncultured_bacterium		0	0	14	0	0	0	0	0	0	0	0	0	0	7	0	0	0	23	0	0	0	0	0	20	0	0	0	0	0	0	0	22	4	0	0	0	0	0	0	0	0
a439fcf41ef48a881e514d4c96719866	d__Bacteria	Firmicutes	Clostridia	Oscillospirales	Oscillospiraceae	uncultured	uncultured_bacterium		0	0	0	16	5	0	0	0	6	0	48	0	0	3	0	0	0	0	0	0	0	0	0	0	0	0	10	0	0	0	0	0	0	0	0	0	0	0	0	0	0
5ecd67ac3f4e7900cda82aeeee776453	d__Bacteria	Firmicutes	Clostridia	Clostridia_UCG-014	Clostridia_UCG-014	Clostridia_UCG-014			0	0	0	0	0	0	0	0	0	0	0	0	0	0	0	0	0	0	0	0	0	0	0	10	0	64	0	0	14	0	0	0	0	0	0	0	0	0	0	0	0
cd114aca36c0ab9fb16a2997f084a07b	d__Bacteria	Firmicutes	Clostridia	Lachnospirales	Lachnospiraceae				0	0	0	0	0	7	0	0	0	0	0	0	0	0	0	0	0	0	0	0	0	0	0	39	0	0	0	0	42	0	0	0	0	0	0	0	0	0	0	0	0
38d799c9519d326d33ffbbaeb5940a2b	d__Bacteria	Firmicutes	Clostridia	Oscillospirales	Oscillospiraceae	uncultured			0	0	0	0	0	0	0	0	0	0	0	0	0	0	0	0	0	0	0	9	0	23	0	0	24	0	31	0	0	0	0	0	0	0	0	0	0	0	0	0	0
2ae38d8f5ab74d45448332897ff7f7d7	d__Bacteria	Firmicutes	Clostridia	Oscillospirales	Oscillospiraceae	UCG-005			0	6	11	14	0	0	0	0	0	0	0	18	18	7	0	0	0	3	0	0	0	0	0	0	0	0	3	0	0	0	0	7	0	0	0	0	0	0	0	0	0
30521629940d751a27e790f738c174a5	d__Bacteria	Proteobacteria	Alphaproteobacteria	Rhodospirillales	uncultured	uncultured			0	0	0	0	0	0	0	0	11	0	0	0	0	0	0	0	0	0	0	0	0	0	0	0	0	0	0	75	0	0	0	0	0	0	0	0	0	0	0	0	0
b15d7a4b2fbf7682696a9ba03f953641	d__Bacteria	Firmicutes	Clostridia	Oscillospirales	Ruminococcaceae	Incertae_Sedis			0	0	0	0	0	0	0	0	0	0	0	14	18	0	0	8	0	0	18	0	0	0	0	0	0	0	8	0	14	0	0	0	0	6	0	0	0	0	0	0	0
dc7d3afe612555373113dec68a7a580e	d__Bacteria	Actinobacteriota	Coriobacteriia	Coriobacteriales	Eggerthellaceae	Enterorhabdus	uncultured_bacterium		0	0	9	0	0	0	0	0	0	0	0	0	8	0	0	0	0	46	14	0	0	0	0	0	9	0	0	0	0	0	0	0	0	0	0	0	0	0	0	0	0
25c3a3a676b4fb57ae1b0e345d0a4f19	d__Bacteria	Firmicutes	Clostridia	Lachnospirales	Lachnospiraceae	Lachnospiraceae_NK4A136_group	uncultured_bacterium		0	0	0	0	0	0	0	14	0	0	0	0	0	0	0	72	0	0	0	0	0	0	0	0	0	0	0	0	0	0	0	0	0	0	0	0	0	0	0	0	0
1b45df59ce0bdd6df0024309ea09514c	d__Bacteria	Firmicutes	Clostridia	Lachnospirales	Lachnospiraceae				0	9	0	0	0	0	0	0	0	0	0	0	0	0	0	0	0	0	29	0	0	0	12	16	0	20	0	0	0	0	0	0	0	0	0	0	0	0	0	0	0
85ed3d8c30f1cf7ad10a011d18724cab	d__Bacteria	Firmicutes	Clostridia	Lachnospirales	Lachnospiraceae				0	0	0	0	0	0	0	7	0	0	28	0	36	0	0	0	0	0	0	0	0	0	0	0	0	0	0	0	0	0	15	0	0	0	0	0	0	0	0	0	0
e14b1bbced6daac1d040fce3d1b5b66d	d__Bacteria	Bacteroidota	Bacteroidia	Bacteroidales	Muribaculaceae	Muribaculaceae	uncultured_Bacteroidales		0	2	0	1	1	11	1	0	3	0	0	16	0	1	0	1	4	1	0	0	0	0	0	16	21	0	0	0	0	3	0	2	0	0	0	0	0	0	0	0	0
bc870ddc91fc262ea74d6247a1d07076	d__Bacteria	Firmicutes	Bacilli	Lactobacillales	Streptococcaceae	Streptococcus	Streptococcus_danieliae		0	0	0	0	0	0	0	31	8	0	0	0	8	6	0	0	9	0	0	0	0	13	0	0	0	4	0	0	0	5	0	0	0	0	0	0	0	0	0	0	0
49ef9259c2311579bd3f3f9fb115047a	d__Bacteria	Firmicutes	Clostridia	Lachnospirales	Lachnospiraceae	Roseburia	uncultured_bacterium		0	0	0	7	0	0	23	0	0	0	11	0	0	0	0	0	18	0	0	0	0	0	8	0	0	0	6	0	0	0	0	11	0	0	0	0	0	0	0	0	0
2d87b50e9a6625eeb4292a55d460ffb4	d__Bacteria	Firmicutes	Clostridia	Lachnospirales	Lachnospiraceae				0	0	0	0	0	0	0	0	0	0	0	0	0	0	0	0	51	0	0	0	13	0	0	0	0	0	0	0	0	0	0	0	12	0	0	0	0	8	0	0	0
6c3858105f8f47d4e95f7a045695dce2	d__Bacteria	Firmicutes	Clostridia	Lachnospirales	Lachnospiraceae				0	0	0	0	0	0	40	44	0	0	0	0	0	0	0	0	0	0	0	0	0	0	0	0	0	0	0	0	0	0	0	0	0	0	0	0	0	0	0	0	0
a76ef1b0ec7edffddcc58ed6a8d7f8d8	d__Bacteria	Firmicutes	Clostridia	Lachnospirales	Lachnospiraceae	[Eubacterium]_xylanophilum_group	uncultured_bacterium		0	0	0	0	0	0	0	0	0	0	0	0	0	0	0	84	0	0	0	0	0	0	0	0	0	0	0	0	0	0	0	0	0	0	0	0	0	0	0	0	0
555a644bf2e739eed0e29b1eb3421041	d__Bacteria	Firmicutes	Clostridia	Peptostreptococcales-Tissierellales	Anaerovoracaceae	Family_XIII_AD3011_group			3	0	0	6	0	19	0	15	0	0	0	0	0	0	0	5	3	0	0	0	5	0	0	0	9	7	6	0	5	0	0	0	0	0	0	0	0	0	0	0	0
b3dcc0fd3cd0c82ded1f95e29eb47ffe	d__Bacteria	Firmicutes	Clostridia	Peptococcales	Peptococcaceae	Peptococcus	uncultured_bacterium		4	7	5	0	0	0	6	0	4	6	10	0	7	0	0	0	0	6	0	0	0	0	0	10	0	0	0	0	5	4	0	9	0	0	0	0	0	0	0	0	0
1dc8d7e787545815a765da6658413c4b	d__Bacteria	Firmicutes	Clostridia	Oscillospirales	Oscillospiraceae	Oscillibacter			0	0	15	0	0	0	0	0	0	0	0	0	0	0	0	0	0	0	28	0	12	0	0	0	0	0	0	0	0	0	9	19	0	0	0	0	0	0	0	0	0
5459a8495498686c8328c5c57a78ece7	d__Bacteria	Firmicutes	Clostridia	Clostridia_UCG-014	Clostridia_UCG-014	Clostridia_UCG-014			0	0	0	0	0	0	0	0	0	0	0	0	0	0	0	0	0	0	0	0	0	0	0	0	0	0	0	28	55	0	0	0	0	0	0	0	0	0	0	0	0
50547857151a251e0857e14779005367	d__Bacteria	Firmicutes	Clostridia	Clostridia_UCG-014	Clostridia_UCG-014	Clostridia_UCG-014			0	0	0	0	0	0	0	0	0	0	0	0	0	0	0	0	0	0	0	0	0	0	0	0	0	0	0	0	0	83	0	0	0	0	0	0	0	0	0	0	0
ec0d916fcd6e22130801cd8f22d3fc19	d__Bacteria	Firmicutes	Clostridia	Oscillospirales	UCG-010	UCG-010			0	14	0	0	0	0	0	0	0	0	0	0	0	9	0	0	13	0	0	0	0	0	0	3	10	4	17	0	0	0	9	0	0	0	0	0	0	0	3	0	0
72b879bf6aff02e074704bf2aca8142c	d__Bacteria	Firmicutes	Clostridia	Oscillospirales	Oscillospiraceae	uncultured			0	15	0	0	0	0	0	10	0	0	1	0	0	0	0	0	0	0	0	0	0	0	0	0	18	32	0	0	0	0	0	0	0	0	0	0	0	6	0	0	0
ef14bca2d48add8a0a2c6ed6d82df58c	d__Bacteria	Firmicutes	Clostridia	Lachnospirales	Lachnospiraceae	Lachnoclostridium			0	0	22	0	0	0	0	0	28	0	0	0	0	0	0	0	0	0	0	0	0	32	0	0	0	0	0	0	0	0	0	0	0	0	0	0	0	0	0	0	0
f497a93015746d6ac4743842c468daaf	d__Bacteria	Firmicutes	Clostridia	Lachnospirales	Lachnospiraceae	Lachnospiraceae_NK4A136_group			0	0	0	0	0	0	0	0	0	0	0	0	0	0	0	0	0	0	0	0	0	72	0	0	0	0	0	0	0	0	0	0	0	0	0	0	0	0	10	0	0
f13cfd26083a17ca9a47f3c4760fc819	d__Bacteria	Firmicutes	Bacilli	Lactobacillales	Enterococcaceae	Enterococcus			0	0	0	0	0	0	0	0	0	0	0	0	0	0	0	0	0	0	0	0	0	0	0	0	0	0	0	0	0	0	0	0	0	0	0	0	0	0	0	0	15
f470ba906e4fd78374331e91033f93ea	d__Bacteria	Firmicutes	Clostridia	Lachnospirales	Lachnospiraceae				16	0	0	0	0	0	0	3	0	0	0	0	0	0	0	0	0	0	0	0	0	14	0	43	0	0	0	0	0	0	0	5	0	0	0	0	0	0	0	0	0
5741bc0a461d7a0840a8f23288a1dae9	d__Bacteria	Actinobacteriota	Actinobacteria	Bifidobacteriales	Bifidobacteriaceae	Bifidobacterium	Bifidobacterium_pseudolongum		0	0	0	0	0	0	0	0	0	0	0	0	0	0	0	0	0	0	0	0	0	0	0	0	0	0	0	0	80	0	0	0	0	0	0	0	0	0	0	0	0
9668affd7a4063bfb0c8f27108a58350	d__Bacteria	Bacteroidota	Bacteroidia	Bacteroidales	Prevotellaceae	Prevotellaceae_NK3B31_group	uncultured_bacterium		0	0	0	0	0	0	0	0	0	0	0	0	0	0	0	0	0	0	0	0	0	0	0	0	80	0	0	0	0	0	0	0	0	0	0	0	0	0	0	0	0
370eb84f3691fcbda1d57eab60bd021a	d__Bacteria	Firmicutes	Clostridia	Lachnospirales	Lachnospiraceae				0	6	0	0	0	0	6	0	0	6	7	0	13	0	0	0	0	0	0	8	0	0	4	0	0	11	0	0	0	3	0	16	0	0	0	0	0	0	0	0	0
27d2501345f9a22e0213e7153aff425e	d__Bacteria	Firmicutes	Clostridia	Lachnospirales	Lachnospiraceae	Roseburia	uncultured_bacterium		4	0	0	0	0	0	0	0	0	0	0	0	37	0	0	0	31	0	0	0	0	0	0	0	8	0	0	0	0	0	0	0	0	0	0	0	0	0	0	0	0
cfbbcb7aebe546b7f7da48ddd5b7bd5b	d__Bacteria	Firmicutes	Clostridia	Lachnospirales	Lachnospiraceae	uncultured			0	0	0	0	0	0	0	0	0	0	0	0	0	0	0	0	0	0	41	0	0	0	0	0	0	0	0	0	0	0	0	39	0	0	0	0	0	0	0	0	0
d62663f57e072858c1fadd22727e1f9a	d__Bacteria	Firmicutes	Clostridia	Lachnospirales	Lachnospiraceae	uncultured	uncultured_bacterium		0	0	0	0	0	0	10	0	0	12	16	0	0	0	0	0	0	0	0	0	0	21	0	0	0	0	0	0	0	0	0	21	0	0	0	0	0	0	0	0	0
26239594f4e10b2529c7b578fe03a13d	d__Bacteria	Firmicutes	Clostridia	Oscillospirales	Oscillospiraceae	uncultured			0	0	79	0	0	0	0	0	0	0	0	0	0	0	0	0	0	0	0	0	0	0	0	0	0	0	0	0	0	0	0	0	0	0	0	0	0	0	0	0	0
140d9427ae47cc81116fdfac561ded77	d__Bacteria	Firmicutes	Clostridia	Oscillospirales	Ruminococcaceae	Harryflintia	uncultured_bacterium		0	0	0	0	0	0	0	0	0	0	8	0	9	0	0	3	5	5	10	0	7	0	0	0	5	0	9	0	0	0	8	10	0	0	0	0	0	0	0	0	0
3fe7f9a0ca4c39ba9f23d94de0f4e16c	d__Bacteria	Firmicutes	Clostridia	Oscillospirales	Ruminococcaceae	Ruminococcus			0	0	0	0	0	0	0	0	79	0	0	0	0	0	0	0	0	0	0	0	0	0	0	0	0	0	0	0	0	0	0	0	0	0	0	0	0	0	0	0	0
0a5d2caece2f739488dfc2d3ba26e544	d__Bacteria	Firmicutes	Clostridia	Lachnospirales	Lachnospiraceae	Lachnospiraceae_NK4A136_group	uncultured_bacterium		0	0	0	9	0	54	0	0	0	0	0	0	0	16	0	0	0	0	0	0	0	0	0	0	0	0	0	0	0	0	0	0	0	0	0	0	0	0	0	0	0
b3fa7acf89001d01eaa8dd5691edef10	d__Bacteria	Actinobacteriota	Coriobacteriia	Coriobacteriales	Eggerthellaceae	Enterorhabdus			0	0	15	0	0	0	0	0	0	36	0	0	0	0	0	0	0	0	0	0	0	27	0	0	0	0	0	0	0	0	0	0	0	0	0	0	0	0	0	0	0
4b2a6860ec5e2677d8cb8114e3a58366	d__Bacteria	Firmicutes	Clostridia	Oscillospirales	Oscillospiraceae	uncultured	uncultured_bacterium		0	0	0	0	0	0	0	0	0	0	23	0	0	0	0	0	27	0	0	0	14	0	0	0	0	0	0	0	0	14	0	0	0	0	0	0	0	0	0	0	0
5ac019b3b36d7a79722a10ab043c4bef	d__Bacteria	Firmicutes	Clostridia	Lachnospirales	Lachnospiraceae	Lachnospiraceae_UCG-010	uncultured_bacterium		0	0	3	3	0	10	2	0	5	0	14	0	5	0	0	0	0	4	0	8	0	7	2	4	0	4	0	0	3	0	0	0	0	0	0	0	0	0	4	0	0
44ae901157d54424d8ae08e9a9ae9704	d__Bacteria	Firmicutes	Clostridia	Clostridia_UCG-014	Clostridia_UCG-014	Clostridia_UCG-014			0	0	0	0	0	0	0	0	0	0	0	0	0	0	0	0	0	0	0	64	0	0	0	0	0	0	0	0	0	14	0	0	0	0	0	0	0	0	0	0	0
ef5acef20252c245476a4af7210c789b	d__Bacteria	Firmicutes	Clostridia	Lachnospirales	Lachnospiraceae	Lachnospiraceae_NK4A136_group			55	0	0	0	0	0	15	0	0	0	0	0	0	8	0	0	0	0	0	0	0	0	0	0	0	0	0	0	0	0	0	0	0	0	0	0	0	0	0	0	0
6589af0df3f201dcf8ecfe8ec4090880	d__Bacteria	Firmicutes	Clostridia	Lachnospirales	Lachnospiraceae	[Eubacterium]_xylanophilum_group	uncultured_bacterium		0	0	0	0	0	78	0	0	0	0	0	0	0	0	0	0	0	0	0	0	0	0	0	0	0	0	0	0	0	0	0	0	0	0	0	0	0	0	0	0	0
b2de13e0f0132473aceddd8d47462735	d__Bacteria	Bacteroidota	Bacteroidia	Bacteroidales	Bacteroidaceae	Bacteroides			0	1	7	1	0	5	6	3	0	0	1	0	0	0	0	5	0	0	4	6	3	0	6	7	0	4	0	7	5	6	0	0	0	0	0	0	0	0	0	0	0
5869a42e31899d7780629f0716109cf5	d__Bacteria	Firmicutes	Clostridia	Lachnospirales	Lachnospiraceae	uncultured	uncultured_bacterium		0	0	0	0	0	0	0	0	0	0	0	0	8	0	0	0	0	0	0	0	9	42	0	0	0	0	0	0	0	0	0	0	0	0	0	0	16	0	0	0	0
c09e2f251a9969ad155756be008b91f7	d__Bacteria	Firmicutes	Clostridia	Lachnospirales	Lachnospiraceae				0	0	0	0	5	23	0	8	0	0	34	0	0	0	0	0	0	7	0	0	0	0	0	0	0	0	0	0	0	0	0	0	0	0	0	0	0	0	0	0	0
e2860a4e2214144df9358c286ee512d1	d__Bacteria	Firmicutes	Clostridia	Oscillospirales	Oscillospiraceae	Oscillibacter	uncultured_bacterium		0	0	0	26	0	0	0	0	0	0	17	0	0	0	0	0	0	0	0	11	0	0	0	0	14	8	0	0	0	0	0	0	0	0	0	0	0	0	0	0	0
8eb5ec6af9823b04ec075e3068fe9d56	d__Bacteria	Firmicutes	Clostridia	Oscillospirales	Ruminococcaceae	uncultured			0	0	8	0	0	0	15	0	0	0	0	0	5	0	0	6	8	0	0	4	0	11	0	0	7	0	0	0	0	0	0	12	0	0	0	0	0	0	0	0	0
dc5f9e3b409d2809f0824ef0715662e0	d__Bacteria	Firmicutes	Clostridia	Oscillospirales	Ruminococcaceae	Anaerotruncus	uncultured_bacterium		0	4	0	6	0	5	0	0	0	0	5	0	0	0	0	0	0	6	5	0	0	0	0	0	3	9	0	3	10	0	0	11	0	0	0	9	0	0	0	0	0
f0a2f7890f316a511452f3875a37413d	d__Bacteria	Firmicutes	Clostridia	Lachnospirales	Lachnospiraceae	ASF356	uncultured_bacterium		0	0	48	0	0	0	0	0	0	0	28	0	0	0	0	0	0	0	0	0	0	0	0	0	0	0	0	0	0	0	0	0	0	0	0	0	0	0	0	0	0
8bf5d697d749f568e970fad299a15d5c	d__Bacteria	Firmicutes	Clostridia	Clostridia_UCG-014	Clostridia_UCG-014	Clostridia_UCG-014			0	0	16	0	0	0	0	18	0	0	0	0	18	0	0	0	0	15	0	9	0	0	0	0	0	0	0	0	0	0	0	0	0	0	0	0	0	0	0	0	0
3384b5de66d36f67806c4a5992dafda4	d__Bacteria	Firmicutes	Clostridia	Lachnospirales	Lachnospiraceae	uncultured	uncultured_bacterium		0	0	0	0	0	0	0	0	0	0	43	0	0	19	0	0	0	0	0	0	0	8	0	0	6	0	0	0	0	0	0	0	0	0	0	0	0	0	0	0	0
54b5f79845272cc84ac36018e7dd46a4	d__Bacteria	Firmicutes	Clostridia	Lachnospirales	Lachnospiraceae				0	0	0	0	0	0	0	0	0	0	0	0	0	0	0	0	0	0	0	0	0	0	0	0	0	0	0	0	0	0	0	76	0	0	0	0	0	0	0	0	0
e84c36c1e1bcb04789dd26360cf911e2	d__Bacteria	Firmicutes	Clostridia	Oscillospirales	Ruminococcaceae	uncultured			6	8	4	5	0	4	0	0	0	0	6	17	0	0	0	8	0	0	0	0	0	0	0	0	12	5	0	0	0	0	0	0	0	0	0	0	0	0	0	0	0
c9561c4089d58c4a4c1f165319b01ce9	d__Bacteria	Firmicutes	Clostridia	Lachnospirales	Lachnospiraceae	Roseburia	uncultured_bacterium		0	0	0	0	0	0	0	46	0	0	0	0	0	0	0	29	0	0	0	0	0	0	0	0	0	0	0	0	0	0	0	0	0	0	0	0	0	0	0	0	0
2a40eec1383b6ff18de8e8fe92fa4b5a	d__Bacteria	Firmicutes	Clostridia	Lachnospirales	Lachnospiraceae				0	9	0	0	0	0	0	0	9	0	35	0	0	0	0	0	0	0	0	0	0	0	0	0	0	0	0	0	0	22	0	0	0	0	0	0	0	0	0	0	0
e99c1785b7e13c4bbbc2102a4990b8d6	d__Bacteria	Firmicutes	Clostridia	Oscillospirales	Oscillospiraceae				0	0	0	0	0	0	0	0	0	0	74	0	0	0	0	0	0	0	0	0	0	0	0	0	0	0	0	0	0	0	0	0	0	0	0	0	0	0	0	0	0
d14eb340f521f7037bade428fe46bd62	d__Bacteria	Firmicutes	Clostridia	Lachnospirales	Lachnospiraceae				0	0	0	13	25	0	0	0	0	0	0	0	0	0	14	0	0	0	0	0	0	0	0	0	0	0	0	0	0	0	0	0	22	0	0	0	0	0	0	0	0
a463c0cbb9a5c4c8b9ad48d39fe43a0f	d__Bacteria	Firmicutes	Clostridia	Lachnospirales	Lachnospiraceae	Lachnospiraceae_NK4A136_group	uncultured_Clostridiales		0	0	0	0	0	0	0	0	0	0	0	0	0	0	0	0	0	58	16	0	0	0	0	0	0	0	0	0	0	0	0	0	0	0	0	0	0	0	0	0	0
7c0d9d45d7e714e74eec85bd85465bfb	d__Bacteria	Firmicutes	Clostridia	Lachnospirales	Lachnospiraceae	Lachnospiraceae_NK4A136_group			0	0	0	0	0	40	0	0	0	0	21	0	0	0	0	0	0	0	13	0	0	0	0	0	0	0	0	0	0	0	0	0	0	0	0	0	0	0	0	0	0
1dfb29eee72e4dd6e47a4abedf95e270	d__Bacteria	Firmicutes	Clostridia	Lachnospirales	Lachnospiraceae				0	0	0	0	0	0	17	0	10	0	0	0	0	0	0	0	0	0	0	0	0	0	0	0	0	0	0	0	0	0	0	47	0	0	0	0	0	0	0	0	0
637d09cf6729be2b54fcfd58dd53fb90	d__Bacteria	Firmicutes	Clostridia	Lachnospirales	Lachnospiraceae	Lachnospiraceae_NK4A136_group			0	0	0	0	0	0	0	0	0	0	32	0	0	0	0	0	0	0	0	0	0	42	0	0	0	0	0	0	0	0	0	0	0	0	0	0	0	0	0	0	0
b02a8d33d018119dedb2db15db887bfd	d__Bacteria	Actinobacteriota	Actinobacteria	Propionibacteriales	Propionibacteriaceae	Cutibacterium	Cutibacterium_acnes		0	0	0	0	0	0	0	0	0	0	0	0	0	0	0	0	0	0	0	0	0	0	0	0	0	0	0	0	0	0	0	0	5	6	12	0	12	22	14	0	0
2966d3d9cabacc7ccdf381df7a9848a4	d__Bacteria	Bacteroidota	Bacteroidia	Bacteroidales	Rikenellaceae	Alistipes	uncultured_bacterium		0	0	0	0	0	1	0	0	17	0	0	0	10	0	1	1	0	0	0	1	0	0	0	0	0	0	0	0	0	41	0	0	0	0	0	0	0	0	0	0	0
44ab8d1645ca27ae96ce51fa23ecbacc	d__Bacteria	Firmicutes	Clostridia	Lachnospirales	Lachnospiraceae	Lachnospiraceae_NK4A136_group	uncultured_bacterium		0	0	0	0	0	0	0	0	0	0	72	0	0	0	0	0	0	0	0	0	0	0	0	0	0	0	0	0	0	0	0	0	0	0	0	0	0	0	0	0	0
ef157b326a0949757d1fb11282082f74	d__Bacteria	Firmicutes	Clostridia	Lachnospirales	Lachnospiraceae	Tyzzerella	unidentified		4	0	0	0	0	13	6	0	0	0	6	0	0	0	5	0	0	0	6	0	0	0	0	3	6	0	0	0	0	0	0	14	0	0	0	8	0	0	0	0	0
d249dce0fca1e036ff5886c84cc377de	d__Bacteria	Firmicutes	Clostridia	Oscillospirales	Ruminococcaceae	uncultured	uncultured_bacterium		0	0	0	20	0	17	0	0	0	0	14	0	0	0	0	11	0	0	0	0	0	0	0	0	0	0	9	0	0	0	0	0	0	0	0	0	0	0	0	0	0
c1a63e2da7ca4e2a04fed8822dee335b	d__Bacteria	Firmicutes	Clostridia	Clostridia_UCG-014	Clostridia_UCG-014	Clostridia_UCG-014			0	0	0	0	0	0	0	0	0	0	0	0	0	0	0	0	0	0	0	0	0	50	6	0	7	8	0	0	0	0	0	0	0	0	0	0	0	0	0	0	0
0391c9b1d76f21dbf71c99b53ae50d7c	d__Bacteria	Firmicutes	Clostridia	Clostridia_UCG-014	Clostridia_UCG-014	Clostridia_UCG-014			0	0	0	0	0	0	0	0	0	0	0	0	0	0	0	0	0	0	0	0	9	0	0	0	0	20	42	0	0	0	0	0	0	0	0	0	0	0	0	0	0
f69fae830bc9eac87ce1b70a247c34c5	d__Bacteria	Firmicutes	Clostridia	Clostridia_UCG-014	Clostridia_UCG-014	Clostridia_UCG-014	unidentified		0	0	0	0	0	0	0	0	0	0	0	0	0	0	0	0	0	0	0	0	7	52	0	0	0	0	0	0	12	0	0	0	0	0	0	0	0	0	0	0	0
8c8cd1cc4122ee8bbed77056f0065457	d__Bacteria	Firmicutes	Clostridia	Lachnospirales	Lachnospiraceae	uncultured			0	16	0	0	0	0	13	0	0	0	12	0	0	0	0	0	0	0	0	0	0	0	0	10	0	0	0	0	0	0	20	0	0	0	0	0	0	0	0	0	0
ee64017ad0a380b4145ec82797109cfd	d__Bacteria	Firmicutes	Clostridia	Lachnospirales	Lachnospiraceae				0	0	0	0	6	32	0	32	0	0	0	0	0	0	0	0	0	0	0	0	0	0	0	0	0	0	0	0	0	0	0	0	0	0	0	0	0	0	0	0	0
f53174fffbf52bbfbb04f2159a603ee0	d__Bacteria	Firmicutes	Clostridia	Lachnospirales	Lachnospiraceae	uncultured	uncultured_bacterium		0	0	0	0	0	0	0	0	9	0	36	0	0	0	0	0	0	0	0	13	0	0	0	0	0	12	0	0	0	0	0	0	0	0	0	0	0	0	0	0	0
2059d607dbe524aef0cf84ab206011f3	d__Bacteria	Firmicutes	Clostridia	Lachnospirales	Lachnospiraceae	uncultured	uncultured_bacterium		0	0	0	0	0	0	0	0	0	0	0	0	0	0	4	0	0	0	0	0	0	0	0	47	0	0	19	0	0	0	0	0	0	0	0	0	0	0	0	0	0
01d2339e33c53dfb3e90191f8706855e	d__Bacteria	Firmicutes	Clostridia	Lachnospirales	Lachnospiraceae				3	0	0	0	0	0	0	0	0	0	6	33	0	0	0	0	7	0	0	0	0	0	0	0	8	0	0	0	5	0	0	7	0	0	0	0	0	0	0	0	0
fe3932c155e9d06370740434d53dd491	d__Bacteria	Firmicutes	Clostridia	Lachnospirales	Lachnospiraceae	uncultured			0	0	8	16	0	0	0	0	0	0	30	0	0	0	0	0	0	0	0	0	0	0	0	15	0	0	0	0	0	0	0	0	0	0	0	0	0	0	0	0	0
28dc3a7ed30bc0a5218b4d1ba8a85f20	d__Bacteria								0	0	0	0	0	0	0	0	0	0	0	0	0	0	0	0	0	0	0	0	0	0	0	0	0	0	0	0	0	0	0	0	7	13	7	11	9	4	0	14	0
9b8f9a17ffc511bd69520c0890c52b1b	d__Bacteria	Cyanobacteria	Vampirivibrionia	Gastranaerophilales	Gastranaerophilales	Gastranaerophilales			0	0	0	0	0	0	0	0	10	6	0	0	9	0	0	0	12	14	0	0	0	0	0	0	0	8	0	5	0	0	2	0	0	0	0	0	0	0	0	0	0
c8cc0a4af9f1ee1b6d4851fb73ed6912	d__Bacteria	Firmicutes	Clostridia	Oscillospirales	Oscillospiraceae	uncultured	uncultured_bacterium		0	0	0	0	0	0	0	0	0	0	0	0	12	0	0	0	0	0	10	0	0	0	0	0	13	16	0	0	0	10	0	7	0	0	0	0	0	0	0	0	0
831f870f1c64366d8c73acdf5164b84a	d__Bacteria	Bacteroidota	Bacteroidia	Bacteroidales	Muribaculaceae	Muribaculaceae	uncultured_bacterium		0	0	0	0	7	0	0	10	0	0	14	0	0	0	5	0	0	0	3	0	0	0	0	0	8	0	0	9	0	8	0	0	4	0	0	0	0	0	0	0	0
331437f0b38a414df7fd30f05278a323	d__Bacteria	Firmicutes	Clostridia	Lachnospirales	Lachnospiraceae	Lachnospiraceae_NK4A136_group	Lachnospiraceae_bacterium		0	0	0	0	0	0	0	0	0	0	68	0	0	0	0	0	0	0	0	0	0	0	0	0	0	0	0	0	0	0	0	0	0	0	0	0	0	0	0	0	0
6371fa43bce87ca5dbed4224f11a3f6c	d__Bacteria	Firmicutes	Clostridia	Oscillospirales	Ruminococcaceae	Ruminococcus			0	0	0	0	0	0	0	0	0	0	0	0	0	0	0	0	0	0	0	0	0	0	0	0	0	0	67	0	0	0	0	0	0	0	0	0	0	0	0	0	0
f1a76818de90ee8121d02e9a9ef52ce5	d__Bacteria	Firmicutes	Clostridia	Clostridia_UCG-014	Clostridia_UCG-014	Clostridia_UCG-014	unidentified		0	0	0	0	0	0	0	0	0	0	0	0	0	0	0	0	0	0	0	24	0	0	0	0	0	43	0	0	0	0	0	0	0	0	0	0	0	0	0	0	0
80707dcc08cf56b8bfe80f7b37b471c8	d__Bacteria	Firmicutes	Bacilli	Lactobacillales	Lactobacillaceae	Lactobacillus	Lactobacillus_reuteri		0	0	0	0	67	0	0	0	0	0	0	0	0	0	0	0	0	0	0	0	0	0	0	0	0	0	0	0	0	0	0	0	0	0	0	0	0	0	0	0	0
9ff1b82a83127c3b60399700e0015c23	d__Bacteria	Firmicutes	Bacilli	Lactobacillales	Enterococcaceae	Enterococcus			0	0	0	0	0	0	0	0	0	0	0	0	0	0	0	0	0	0	0	0	0	0	0	0	0	0	0	0	0	0	0	0	0	0	0	0	0	16	34	0	0
3f3a0eaeea9c0690b6ede1b17b4fd8ce	d__Bacteria	Actinobacteriota	Actinobacteria	Bifidobacteriales	Bifidobacteriaceae	Bifidobacterium	Bifidobacterium_adolescentis		0	0	0	0	0	0	0	0	0	0	0	0	0	0	0	0	0	0	0	0	0	0	0	0	0	0	0	0	0	0	0	0	0	0	0	0	39	0	0	14	0
075857f4e9db19a288adfeafc5911505	d__Bacteria	Firmicutes	Clostridia	Clostridia_UCG-014	Clostridia_UCG-014	Clostridia_UCG-014			10	0	0	0	0	0	0	12	0	0	0	0	0	0	0	0	0	25	0	0	0	0	0	0	0	0	19	0	0	0	0	0	0	0	0	0	0	0	0	0	0
299d4f3010e8ddbbd761bc6066929492	d__Bacteria	Firmicutes	Clostridia	Lachnospirales	Lachnospiraceae	Lachnospiraceae_NK4A136_group			0	0	0	0	0	0	0	0	66	0	0	0	0	0	0	0	0	0	0	0	0	0	0	0	0	0	0	0	0	0	0	0	0	0	0	0	0	0	0	0	0
759eefd44c8872b947959250d88ce9f1	d__Bacteria	Firmicutes	Clostridia	Lachnospirales	Lachnospiraceae	Lachnospiraceae_NK4A136_group	uncultured_Clostridiales		0	0	0	0	0	0	0	0	0	0	0	0	0	0	0	0	0	0	0	0	0	0	0	0	0	0	0	66	0	0	0	0	0	0	0	0	0	0	0	0	0
1bf019119df387753ffaa98a814b01f9	d__Bacteria								0	0	0	0	0	0	0	0	0	0	0	0	0	0	0	0	0	0	0	0	0	0	0	0	0	0	0	0	0	0	0	0	8	0	10	8	6	0	0	18	5
249f053d13e3b89e2fd8cc70aed86192	d__Bacteria	Firmicutes	Clostridia	Clostridia_UCG-014	Clostridia_UCG-014	Clostridia_UCG-014			0	0	0	0	0	65	0	0	0	0	0	0	0	0	0	0	0	0	0	0	0	0	0	0	0	0	0	0	0	0	0	0	0	0	0	0	0	0	0	0	0
ba87c2d31f527f1011c56100e6185d01	d__Bacteria	Firmicutes	Clostridia	Lachnospirales	Lachnospiraceae				0	0	0	0	0	0	0	0	0	0	40	0	0	0	0	0	0	0	0	0	0	0	18	0	0	0	0	0	0	0	0	0	7	0	0	0	0	0	0	0	0
2139209e2d2f590b863bf23085fd982e	d__Bacteria	Firmicutes	Clostridia	Lachnospirales	Lachnospiraceae	Lachnospiraceae_NK4A136_group			0	0	0	0	0	0	0	0	0	0	0	0	0	0	22	0	0	0	0	0	0	0	0	43	0	0	0	0	0	0	0	0	0	0	0	0	0	0	0	0	0
f53f6fca9a91dac260cbd44f020e818e	d__Bacteria	Firmicutes	Clostridia	Monoglobales	Monoglobaceae	Monoglobus	uncultured_rumen		0	0	0	0	0	0	0	0	0	0	0	0	0	0	0	0	0	11	0	0	0	0	0	0	0	0	43	0	10	0	0	0	0	0	0	0	0	0	0	0	0
ad23fc0bbf758304ecfb6d1e80e4d5ef	d__Bacteria	Firmicutes	Clostridia	Oscillospirales	Ruminococcaceae	UBA1819	uncultured_bacterium		0	0	0	7	0	8	0	0	0	0	0	0	0	0	0	0	0	0	0	0	0	0	0	0	19	0	0	0	0	0	0	0	0	0	6	8	0	2	14	0	0
c2201d9b5ec8482c090cd6300e988b90	d__Bacteria	Firmicutes	Clostridia	Lachnospirales	Lachnospiraceae	Roseburia	uncultured_bacterium		0	0	0	0	0	0	0	0	0	0	0	0	0	0	0	0	0	0	0	35	0	0	0	0	0	0	0	0	0	29	0	0	0	0	0	0	0	0	0	0	0
4f1d8841b927add13ff2e3a047f6a056	d__Bacteria	Proteobacteria	Gammaproteobacteria	Burkholderiales	Sutterellaceae	Parasutterella	Burkholderiales_bacterium		0	0	0	0	0	0	0	0	6	0	13	0	0	0	18	3	0	0	0	0	0	0	2	0	12	0	0	0	0	9	0	0	0	0	0	0	0	0	0	0	0
5381367489fc74ea0cb28c9c1d648d33	d__Bacteria	Firmicutes	Clostridia	Clostridia_UCG-014	Clostridia_UCG-014	Clostridia_UCG-014			0	0	0	0	0	0	10	0	0	0	0	20	0	0	0	0	0	0	15	0	18	0	0	0	0	0	0	0	0	0	0	0	0	0	0	0	0	0	0	0	0
bf049c9a4193cfd12d1742544a6f764c	d__Bacteria	Firmicutes	Clostridia	Lachnospirales	Lachnospiraceae	[Eubacterium]_ventriosum_group			0	0	0	0	0	6	0	33	8	0	0	0	0	0	16	0	0	0	0	0	0	0	0	0	0	0	0	0	0	0	0	0	0	0	0	0	0	0	0	0	0
bdb4996a0d36300969ca5dd5a58d79e6	d__Bacteria	Actinobacteriota	Coriobacteriia	Coriobacteriales	Eggerthellaceae	Adlercreutzia	Adlercreutzia_equolifaciens		0	0	0	0	0	30	0	0	0	0	0	0	0	0	32	0	0	0	0	0	0	0	0	0	0	0	0	0	0	0	0	0	0	0	0	0	0	0	0	0	0
a1574dee982a00fb89817ee1832a81f7	d__Bacteria	Firmicutes	Clostridia	Lachnospirales	Lachnospiraceae	Lachnospiraceae_NK4A136_group			0	0	0	0	0	0	0	0	0	0	0	0	25	0	0	0	0	0	0	0	0	0	37	0	0	0	0	0	0	0	0	0	0	0	0	0	0	0	0	0	0
9171265989ee178c441ad28afbf9dffa	d__Bacteria	Firmicutes	Bacilli	Erysipelotrichales	Erysipelatoclostridiaceae	Erysipelatoclostridiaceae	uncultured_bacterium		0	20	0	0	0	15	0	0	0	0	0	6	0	0	0	8	0	5	0	0	0	0	0	0	0	0	0	0	0	7	0	0	0	0	0	0	0	0	0	0	0
0a4168ddd2d957e3d32fd6b565db0221	d__Bacteria	Firmicutes	Clostridia	Clostridia_vadinBB60_group	Clostridia_vadinBB60_group	Clostridia_vadinBB60_group	uncultured_bacterium		0	0	4	10	0	0	4	0	0	0	12	3	0	3	3	0	0	0	0	0	0	17	0	0	0	0	0	0	0	0	0	5	0	0	0	0	0	0	0	0	0
aced6ad9376de9fe41d65d265733b663	d__Bacteria	Firmicutes	Clostridia	Monoglobales	Monoglobaceae	Monoglobus	unidentified		0	9	3	0	0	0	0	0	7	0	0	0	4	0	0	6	0	0	0	0	7	0	3	4	3	0	0	0	3	12	0	0	0	0	0	0	0	0	0	0	0
db84314012539ade822f4bb9d532e7fd	d__Bacteria	Firmicutes	Clostridia	Oscillospirales	Oscillospiraceae	uncultured			0	0	0	0	0	0	0	0	0	0	56	0	0	0	0	0	0	0	0	0	0	0	0	0	0	0	0	0	0	0	0	0	0	0	0	0	0	0	5	0	0
645c64cf1a5aa4609fea773bda8b6d2f	d__Bacteria	Firmicutes	Clostridia	Oscillospirales	Oscillospiraceae	uncultured	uncultured_Clostridiales		10	0	0	0	0	0	0	0	0	0	0	0	0	0	0	0	0	0	0	0	0	0	22	0	15	14	0	0	0	0	0	0	0	0	0	0	0	0	0	0	0
320dbf84abc947b08d1ed894b8935b2d	d__Bacteria	Firmicutes	Clostridia	Lachnospirales	Lachnospiraceae	Roseburia			0	0	0	0	0	0	0	0	0	0	0	0	0	11	0	22	0	0	0	22	0	0	0	0	6	0	0	0	0	0	0	0	0	0	0	0	0	0	0	0	0
49fa18d00d856ce0514e44084a813a83	d__Bacteria	Firmicutes	Clostridia	Lachnospirales	Lachnospiraceae	uncultured	uncultured_bacterium		0	8	0	0	0	0	0	0	0	4	6	0	0	0	0	0	0	0	11	0	4	0	0	8	0	11	0	0	0	0	9	0	0	0	0	0	0	0	0	0	0
4516aa60a483dd8c7bbc57098c45f1a5	d__Bacteria	Firmicutes	Clostridia	Oscillospirales	Ruminococcaceae	Faecalibacterium			0	0	0	0	0	0	0	0	0	0	0	0	0	0	0	0	0	2	0	0	3	0	0	0	0	0	0	0	0	0	0	0	44	9	0	0	0	0	0	0	0
e72d87184a688ee3e82cebd73bb5eff9	d__Bacteria	Firmicutes	Clostridia	Clostridia_UCG-014	Clostridia_UCG-014	Clostridia_UCG-014			0	0	0	0	0	13	18	0	0	0	0	0	0	8	0	0	15	0	0	0	0	0	0	0	0	0	0	0	0	0	0	0	6	0	0	0	0	0	0	0	0
5cbf0b2efd8f80a169ab74ad33079e39	d__Bacteria	Firmicutes	Clostridia	Lachnospirales	Lachnospiraceae	Roseburia	uncultured_bacterium		0	0	0	0	0	0	0	25	0	11	0	0	0	0	24	0	0	0	0	0	0	0	0	0	0	0	0	0	0	0	0	0	0	0	0	0	0	0	0	0	0
d33ad1caa2c74042f311e8d58b2c1d40	d__Bacteria	Firmicutes	Clostridia	Lachnospirales	Lachnospiraceae	uncultured	unidentified		0	0	0	0	0	34	0	0	0	0	0	0	0	0	0	0	0	0	0	0	0	0	0	0	0	0	0	0	0	0	0	0	26	0	0	0	0	0	0	0	0
f4eb10248d2e4e2d4b433a2cea46dfcb	d__Bacteria								0	0	0	0	0	0	0	0	0	0	0	0	0	0	0	0	0	0	0	0	0	0	0	0	0	0	0	0	0	0	0	0	0	8	7	3	3	11	6	7	0
69eb7da8d2e366c6441498c176ac2340	d__Bacteria	Firmicutes	Bacilli	RF39	RF39	RF39	uncultured_bacterium		0	0	0	0	0	0	10	0	0	0	0	0	0	0	4	0	0	0	0	20	0	0	6	0	0	4	0	15	0	0	0	0	0	0	0	0	0	0	0	0	0
81b833a98dc3d0f078d71eaafc318fcf	d__Bacteria	Firmicutes	Clostridia	Oscillospirales	Ruminococcaceae	uncultured	uncultured_bacterium		7	0	3	0	0	0	0	0	0	0	0	0	6	0	0	9	0	4	5	0	0	9	0	0	0	0	0	0	0	0	0	16	0	0	0	0	0	0	0	0	0
57d5f61490d13b3e8eaf1cdec61d0294	d__Bacteria	Firmicutes	Clostridia	Lachnospirales	Lachnospiraceae	A2			0	0	0	0	33	0	0	0	0	0	0	0	0	0	0	0	0	0	0	0	0	0	0	16	0	0	0	0	0	10	0	0	0	0	0	0	0	0	0	0	0
c5db15b727e56d95a19f801365da7654	d__Bacteria	Actinobacteriota	Coriobacteriia	Coriobacteriales	Eggerthellaceae	Adlercreutzia	uncultured_bacterium		0	0	0	0	0	35	0	0	0	0	0	0	0	0	0	0	0	0	0	0	0	0	0	0	0	0	0	0	0	0	0	0	23	0	0	0	0	0	0	0	0
bbae6ed124f4d6b48435a964a95c8418	d__Bacteria	Firmicutes	Clostridia	Oscillospirales	Ruminococcaceae	Faecalibacterium			0	0	0	0	0	0	0	3	0	0	0	0	0	0	0	0	0	0	0	0	0	0	0	0	0	0	0	0	0	0	0	0	0	0	0	12	31	12	0	0	0
676d8bac8bf0393a5cb0f6e3c61592f7	d__Bacteria	Firmicutes	Clostridia	Lachnospirales	Lachnospiraceae	Lachnoclostridium	Dorea_sp.		0	0	0	0	31	0	0	0	0	0	0	0	0	0	0	0	27	0	0	0	0	0	0	0	0	0	0	0	0	0	0	0	0	0	0	0	0	0	0	0	0
5f5d02199e0cf5034a9b8044fae829bf	d__Bacteria	Firmicutes	Clostridia	Lachnospirales	Lachnospiraceae				0	0	0	0	0	0	0	0	0	0	0	0	0	0	0	0	0	0	0	0	0	27	0	0	0	0	12	0	0	19	0	0	0	0	0	0	0	0	0	0	0
5ccd029c250ccd36bf2aaf7929f892d2	d__Bacteria	Firmicutes	Clostridia	Lachnospirales	Lachnospiraceae				0	0	0	0	0	24	0	0	0	0	12	0	0	0	0	18	0	0	0	0	0	0	0	0	0	0	0	0	0	0	0	0	4	0	0	0	0	0	0	0	0
e4b67e15e61960f3b6d2955124ac7ab3	d__Bacteria	Bacteroidota	Bacteroidia	Flavobacteriales	Flavobacteriaceae	uncultured	gut_metagenome		0	2	4	0	0	0	0	18	4	0	3	0	0	0	0	0	0	2	0	0	0	0	0	0	0	0	6	0	0	5	3	0	0	0	0	0	0	0	0	0	0
357b40c63e01c885d0f91fe4a5d87fb2	d__Bacteria	Firmicutes	Clostridia	Clostridia_vadinBB60_group	Clostridia_vadinBB60_group	Clostridia_vadinBB60_group			0	0	14	0	0	0	0	0	0	0	0	0	0	0	0	0	0	0	0	0	0	0	0	0	43	0	0	0	0	0	0	0	0	0	0	0	0	0	0	0	0
75619bb37d37af02ae06d9a8437d8f9f	d__Bacteria	Firmicutes	Clostridia	Christensenellales	Christensenellaceae	Christensenellaceae_R-7_group			0	0	0	0	0	17	0	16	0	0	0	0	0	0	5	0	0	0	0	0	0	0	0	0	0	0	3	4	0	12	0	0	0	0	0	0	0	0	0	0	0
e1e864fa004a313134cf32d2719cda4b	d__Bacteria	Firmicutes	Clostridia	Oscillospirales	Oscillospiraceae	uncultured	uncultured_bacterium		0	0	9	0	0	0	6	0	0	0	0	0	0	0	0	0	0	0	0	5	6	0	9	0	13	0	0	0	0	0	0	0	0	0	9	0	0	0	0	0	0
8c2333fadcb5752c86c718f42333c224	d__Bacteria	Firmicutes	Clostridia	Clostridia_UCG-014	Clostridia_UCG-014	Clostridia_UCG-014	uncultured_bacterium		0	0	0	0	0	0	0	0	0	0	0	57	0	0	0	0	0	0	0	0	0	0	0	0	0	0	0	0	0	0	0	0	0	0	0	0	0	0	0	0	0
b7129a117a23a88e6711e2977253330d	d__Bacteria	Firmicutes	Clostridia	Lachnospirales	Lachnospiraceae				0	24	0	0	0	0	0	0	0	0	15	0	0	0	0	18	0	0	0	0	0	0	0	0	0	0	0	0	0	0	0	0	0	0	0	0	0	0	0	0	0
6f72e2dd5171b675b37664127d912929	d__Bacteria	Firmicutes	Clostridia	Lachnospirales	Lachnospiraceae	A2	uncultured_bacterium		0	0	0	0	0	0	0	0	0	0	0	0	0	0	0	0	0	0	0	0	14	0	0	0	0	0	0	0	0	0	0	43	0	0	0	0	0	0	0	0	0
c2d839e14209f3543d36ee2af92ceab6	d__Bacteria	Desulfobacterota	Desulfovibrionia	Desulfovibrionales	Desulfovibrionaceae	Desulfovibrio			0	0	8	5	0	0	11	0	3	0	10	0	0	0	0	5	0	0	0	0	0	6	0	0	0	0	6	0	0	0	2	0	0	0	0	0	0	0	0	0	0
9a0c73484b4a1823328bb2a43bbbebfa	d__Bacteria	Firmicutes	Clostridia	Oscillospirales	Butyricicoccaceae	UCG-009			0	0	0	0	0	20	0	0	0	10	14	0	0	0	0	0	0	0	0	0	0	0	0	0	0	0	10	0	0	0	0	0	0	0	0	2	0	0	0	0	0
96829f53889446dbca08f3d09e85c73d	d__Bacteria	Bacteroidota	Bacteroidia	Bacteroidales	Muribaculaceae	Muribaculaceae	uncultured_bacterium		0	0	0	0	0	0	0	0	7	3	0	0	0	0	21	0	0	0	0	0	0	0	0	0	0	5	0	11	0	0	9	0	0	0	0	0	0	0	0	0	0
97adb3de8a3c55df8e2eda3b3d5ef5f8	d__Bacteria	Firmicutes	Clostridia	Clostridia_UCG-014	Clostridia_UCG-014	Clostridia_UCG-014			0	0	0	0	0	0	0	0	39	17	0	0	0	0	0	0	0	0	0	0	0	0	0	0	0	0	0	0	0	0	0	0	0	0	0	0	0	0	0	0	0
09782ed04138ce2dfa093f0f435b204b	d__Bacteria	Firmicutes	Clostridia	Lachnospirales	Lachnospiraceae				0	0	0	0	0	0	0	3	0	0	15	12	14	0	0	0	0	0	12	0	0	0	0	0	0	0	0	0	0	0	0	0	0	0	0	0	0	0	0	0	0
86be33c08d52acba83c766f44de2c0cb	d__Bacteria								0	0	0	0	0	0	0	0	0	0	0	0	0	0	0	0	0	0	0	0	0	0	0	0	0	0	0	0	0	0	0	0	7	0	9	4	8	0	5	11	0
033c137b9eb8b8592bb5fb504566b2b7	d__Bacteria	Actinobacteriota	Coriobacteriia	Coriobacteriales	Eggerthellaceae	Enterorhabdus	uncultured_bacterium		0	0	10	0	0	0	0	0	0	0	0	0	0	0	0	18	0	0	0	0	0	0	27	0	0	0	0	0	0	0	0	0	0	0	0	0	0	0	0	0	0
4df9049f0cca0976b2a83149f5f95794	d__Bacteria	Firmicutes	Clostridia	Oscillospirales	Oscillospiraceae	Colidextribacter	uncultured_bacterium		0	0	0	9	0	0	0	0	0	0	19	0	0	0	0	0	0	8	0	0	0	0	0	0	12	0	0	0	0	0	0	0	0	0	0	0	0	7	0	0	0
93f9ff17782833029074cc0ff3658c4d	d__Bacteria	Firmicutes	Clostridia	Oscillospirales	Oscillospiraceae	uncultured	uncultured_bacterium		0	0	0	11	0	0	0	0	0	0	0	0	0	21	0	0	0	0	0	0	0	0	0	0	0	0	0	0	0	23	0	0	0	0	0	0	0	0	0	0	0
1eb69946885fd69bf91c3d55b53f4dd6	d__Bacteria	Firmicutes	Clostridia	Clostridia_UCG-014	Clostridia_UCG-014	Clostridia_UCG-014			0	0	0	0	0	0	0	0	0	0	0	0	0	0	0	0	0	0	0	0	0	0	0	0	15	0	23	0	17	0	0	0	0	0	0	0	0	0	0	0	0
2d257553a6e4a29d1049474d2805c1fb	d__Bacteria	Firmicutes	Clostridia	Lachnospirales	Lachnospiraceae	Lachnoclostridium	Dorea_sp.		0	0	0	0	0	0	0	0	0	0	0	0	0	0	0	0	0	0	0	0	0	0	0	0	0	0	0	0	0	0	0	0	0	0	0	0	0	0	0	0	0
d9ceac54d7d24041bd037c82f481fdee	d__Bacteria	Firmicutes	Clostridia	Lachnospirales	Lachnospiraceae				0	0	0	6	0	19	0	0	0	0	0	0	0	0	0	0	0	8	16	0	0	0	0	0	0	0	0	0	6	0	0	0	0	0	0	0	0	0	0	0	0
6644d2ec9b451939d4f05297d6bdcd03	d__Bacteria	Bacteroidota	Bacteroidia	Bacteroidales	Bacteroidaceae	Bacteroides	Bacteroides_acidifaciens		0	0	0	0	0	0	0	0	0	0	54	0	0	0	0	0	0	0	0	0	0	0	0	0	0	0	0	0	0	0	0	0	0	0	0	0	0	0	0	0	0
ab25a7d0a082a0c58fb982f1dc6502dc	d__Bacteria	Actinobacteriota	Coriobacteriia	Coriobacteriales	Eggerthellaceae				0	0	0	0	8	25	0	13	0	0	0	0	0	0	8	0	0	0	0	0	0	0	0	0	0	0	0	0	0	0	0	0	0	0	0	0	0	0	0	0	0
ad52bbef279fc1fe7a3ca1c4b1fb9710	d__Bacteria	Firmicutes	Bacilli	Erysipelotrichales	Erysipelotrichaceae	Holdemanella	uncultured_bacterium		0	0	0	0	0	0	0	0	0	0	0	0	0	0	0	0	0	0	0	0	0	0	0	0	0	0	0	0	0	0	0	0	7	0	19	0	11	0	17	0	0
6325524764db1e4b1c2621a7005050df	d__Bacteria	Firmicutes	Clostridia	Clostridia_vadinBB60_group	Clostridia_vadinBB60_group	Clostridia_vadinBB60_group	unidentified		0	0	0	11	0	2	0	8	0	0	6	0	0	0	0	5	13	0	0	0	0	0	0	0	0	0	0	0	0	0	0	7	0	0	2	0	0	0	0	0	0
a30eec977357013d1edae9bcb123d3bd	d__Bacteria	Firmicutes	Clostridia	Monoglobales	Monoglobaceae	Monoglobus	unidentified		0	0	0	0	0	0	0	0	0	0	0	0	0	0	0	0	0	0	0	0	0	27	0	0	0	7	9	0	0	0	0	11	0	0	0	0	0	0	0	0	0
7d4e174a094f35d194a3a2525009c632	d__Bacteria	Firmicutes	Clostridia	Clostridia_UCG-014	Clostridia_UCG-014	Clostridia_UCG-014			0	0	0	0	0	0	0	0	0	0	0	0	0	0	0	0	0	0	0	0	0	45	0	9	0	0	0	0	0	0	0	0	0	0	0	0	0	0	0	0	0
f9ad8c58f6ecfd9b2e153430247da567	d__Bacteria	Firmicutes	Clostridia	Lachnospirales	Lachnospiraceae	Lachnospiraceae_NK4B4_group	uncultured_bacterium		0	0	0	0	0	0	15	0	13	0	0	0	0	0	0	0	0	0	0	15	0	11	0	0	0	0	0	0	0	0	0	0	0	0	0	0	0	0	0	0	0
d469cda7b0aa6bb646b1872e5805293d	d__Bacteria								0	0	0	0	0	0	0	0	0	0	0	0	0	0	0	0	0	0	0	0	0	0	0	0	0	0	0	0	0	0	0	0	4	0	11	0	7	0	10	0	0
a97d1c6f3b05a9d1a70a651c4830da84	d__Bacteria	Firmicutes	Clostridia	Oscillospirales	Oscillospiraceae				0	0	0	0	0	13	0	16	0	0	0	0	0	0	0	0	0	0	0	0	0	0	9	0	0	0	0	0	0	15	0	0	0	0	0	0	0	0	0	0	0
c841f9ad8e04bf3fcbb342cefdec51f2	d__Bacteria	Firmicutes	Clostridia	Clostridia_UCG-014	Clostridia_UCG-014	Clostridia_UCG-014	uncultured_rumen		0	0	0	0	0	0	0	0	0	0	0	0	0	0	0	0	0	0	0	0	0	0	0	0	0	0	0	53	0	0	0	0	0	0	0	0	0	0	0	0	0
eeb37d2aceafc075aa8636393963ab02	d__Bacteria	Firmicutes	Clostridia	Clostridia_UCG-014	Clostridia_UCG-014	Clostridia_UCG-014	unidentified		0	0	0	0	0	13	0	0	0	0	0	0	0	0	0	0	0	0	0	0	0	23	0	0	0	0	0	17	0	0	0	0	0	0	0	0	0	0	0	0	0
c00f33d1dad5313b7b82ec4a35519664	d__Bacteria	Firmicutes	Clostridia	Lachnospirales	Lachnospiraceae	uncultured	Clostridium_sp.		20	0	0	0	0	0	0	0	0	0	33	0	0	0	0	0	0	0	0	0	0	0	0	0	0	0	0	0	0	0	0	0	0	0	0	0	0	0	0	0	0
4b6b872df660712b62c6d393b140d50d	d__Bacteria	Bacteroidota	Bacteroidia	Bacteroidales	Bacteroidaceae	Bacteroides	Bacteroides_thetaiotaomicron		0	0	0	0	0	0	0	0	0	0	0	0	0	0	0	0	0	0	0	0	0	0	0	0	0	0	0	0	0	0	0	0	0	0	22	0	16	0	0	0	0
ed0caed4fee2ef93d033a514178f59cc	d__Bacteria	Firmicutes	Clostridia	Oscillospirales	Ruminococcaceae	Incertae_Sedis	uncultured_bacterium		0	0	21	0	0	0	0	0	0	0	0	31	0	0	0	0	0	0	0	0	0	0	0	0	0	0	0	0	0	0	0	0	0	0	0	0	0	0	0	0	0
358b5053ddfefdc784d935c5750f09bb	d__Bacteria	Firmicutes	Clostridia	Clostridia_vadinBB60_group	Clostridia_vadinBB60_group	Clostridia_vadinBB60_group	uncultured_bacterium		0	0	0	0	0	0	0	0	0	0	0	18	21	0	0	0	0	0	7	0	0	0	0	0	0	0	0	0	0	0	0	6	0	0	0	0	0	0	0	0	0
d38a08f8afeeec2cbc2a9ce0bc38b3be	d__Bacteria	Firmicutes	Clostridia	Oscillospirales	Oscillospiraceae	uncultured			0	0	9	0	0	0	0	0	0	0	9	0	8	0	0	0	0	15	0	0	0	0	0	0	0	0	0	0	11	0	0	0	0	0	0	0	0	0	0	0	0
fd624cea01a2f4d5d405de852244f934	d__Bacteria	Firmicutes	Clostridia	Oscillospirales	Ruminococcaceae	uncultured	[Clostridium]_leptum		0	0	0	0	0	0	0	0	0	0	34	18	0	0	0	0	0	0	0	0	0	0	0	0	0	0	0	0	0	0	0	0	0	0	0	0	0	0	0	0	0
ab276125875fa333e1a106e33192cb47	d__Bacteria	Bacteroidota	Bacteroidia	Bacteroidales	Muribaculaceae	Muribaculaceae	uncultured_bacterium		0	0	0	0	0	6	0	0	5	0	0	0	0	0	8	0	0	0	0	0	0	0	0	7	8	0	9	0	0	9	0	0	0	0	0	0	0	0	0	0	0
4b4476016947c3df6f71d8b590401c28	d__Bacteria	Firmicutes	Clostridia	Lachnospirales	Lachnospiraceae				0	12	0	23	0	0	0	0	0	0	0	7	0	0	0	0	0	0	0	0	10	0	0	0	0	0	0	0	0	0	0	0	0	0	0	0	0	0	0	0	0
7515a8f13436fcc84dfb49c8d6daadbc	d__Bacteria	Firmicutes	Clostridia	Lachnospirales	Lachnospiraceae				0	0	0	0	0	14	0	0	0	0	0	0	0	0	0	0	0	0	0	0	0	0	0	0	0	0	0	0	0	0	0	0	0	0	5	6	8	11	8	0	0
ac50353f4c2704513879ff402864b282	d__Bacteria	Firmicutes	Clostridia	Lachnospirales	Lachnospiraceae	Lachnospiraceae_NK4A136_group			0	0	0	0	0	0	0	0	0	0	0	52	0	0	0	0	0	0	0	0	0	0	0	0	0	0	0	0	0	0	0	0	0	0	0	0	0	0	0	0	0
7ab280d8a6e94a3a74117433e828d597	d__Bacteria								0	0	0	0	0	0	0	0	0	0	0	0	0	0	0	0	0	0	0	0	0	0	0	0	0	0	0	0	0	0	0	0	0	3	10	13	0	0	8	7	0
b05cb6d606346e0838a1658e7f5d81cf	d__Bacteria	Proteobacteria	Gammaproteobacteria	Burkholderiales	Sutterellaceae	Parasutterella			0	0	0	0	0	10	0	0	0	0	0	0	0	0	0	0	0	0	0	0	0	0	0	0	0	0	0	41	0	0	0	0	0	0	0	0	0	0	0	0	0
8431ce797c88c8ae073512bf2145e2ae	d__Bacteria	Bacteroidota	Bacteroidia	Bacteroidales	Bacteroidaceae	Bacteroides			8	21	0	0	0	0	0	5	0	0	0	0	0	0	9	0	0	0	0	0	0	0	0	0	8	0	0	0	0	0	0	0	0	0	0	0	0	0	0	0	0
47f3d645d96038371757074de1d8fb8d	d__Bacteria	Bacteroidota	Bacteroidia	Bacteroidales	Bacteroidaceae	Bacteroides	Bacteroides_fragilis		0	0	0	0	0	0	0	0	0	0	0	0	0	0	0	0	0	0	0	0	0	0	0	0	0	0	0	0	0	0	0	0	51	0	0	0	0	0	0	0	0
752badc29ee23d343093daf2f3c2bf3d	d__Bacteria	Firmicutes	Clostridia	Clostridia_vadinBB60_group	Clostridia_vadinBB60_group	Clostridia_vadinBB60_group	uncultured_Clostridia		0	0	0	0	0	0	8	0	0	0	11	0	14	0	0	0	9	9	0	0	0	0	0	0	0	0	0	0	0	0	0	0	0	0	0	0	0	0	0	0	0
d61482f458634069785716c66045bcae	d__Bacteria	Firmicutes	Clostridia	Oscillospirales	Oscillospiraceae	Colidextribacter	uncultured_bacterium		0	0	0	16	0	0	0	0	0	0	35	0	0	0	0	0	0	0	0	0	0	0	0	0	0	0	0	0	0	0	0	0	0	0	0	0	0	0	0	0	0
8f6e2a91e20994c00566a5ff2b49506e	d__Bacteria	Firmicutes	Clostridia	Lachnospirales	Lachnospiraceae	Blautia			0	0	0	0	0	0	0	0	0	0	0	0	0	0	0	0	0	0	0	0	0	0	0	0	0	0	0	0	0	0	0	0	0	0	0	0	32	19	0	0	0
66e6bbd8b795ac5f6d87d2abfd75a91a	d__Bacteria	Firmicutes	Clostridia	Lachnospirales	Lachnospiraceae	Roseburia	uncultured_bacterium		0	0	0	0	0	7	0	0	0	0	0	0	0	0	0	0	0	0	0	0	0	0	0	0	0	0	0	0	0	0	0	0	6	14	7	13	0	0	0	4	0
7509a10f0ded5f1e29fcf308383ade80	d__Bacteria	Proteobacteria	Gammaproteobacteria	Burkholderiales	Sutterellaceae	Parasutterella	Burkholderiales_bacterium		0	0	7	0	0	10	0	3	0	0	0	7	0	0	0	0	0	0	0	0	0	0	0	0	0	0	0	11	12	0	0	0	0	0	0	0	0	0	0	0	0
f1ef02d7c3e23fd42c09f73a5f1a75fb	d__Bacteria	Actinobacteriota	Actinobacteria	Corynebacteriales	Corynebacteriaceae	Corynebacterium	Corynebacterium_stationis		0	0	0	0	0	0	0	0	0	0	0	0	0	0	0	0	37	0	0	0	0	0	0	0	0	0	0	0	0	0	0	0	0	0	0	0	0	0	0	0	0
3a1ecf2f749adc0623a6cf923fee855f	d__Bacteria	Bacteroidota	Bacteroidia	Bacteroidales	Rikenellaceae	Alistipes			0	5	6	0	0	0	0	9	3	0	3	0	0	0	0	5	0	0	0	0	0	3	0	0	4	0	5	0	0	7	0	0	0	0	0	0	0	0	0	0	0
e2bb9b3c1ce48022ca01d392dd2cf59b	d__Bacteria	Firmicutes	Clostridia	Clostridia_vadinBB60_group	Clostridia_vadinBB60_group	Clostridia_vadinBB60_group	unidentified		0	0	0	0	6	0	0	0	0	0	0	0	0	0	0	0	0	0	10	0	0	0	0	9	0	0	16	0	0	9	0	0	0	0	0	0	0	0	0	0	0
2e0a7866121b847548979cf231176675	d__Bacteria	Firmicutes	Clostridia	Oscillospirales	Butyricicoccaceae	Butyricicoccus	uncultured_bacterium		0	0	0	0	0	0	0	0	0	0	0	0	0	0	0	0	0	0	0	0	0	0	0	0	0	0	0	0	0	0	0	50	0	0	0	0	0	0	0	0	0
7fb66c6671b2d63cbb4ef98f01b01dde	d__Bacteria	Bacteroidota	Bacteroidia	Bacteroidales	Muribaculaceae	Muribaculaceae	uncultured_bacterium		0	0	0	0	0	0	0	0	0	0	0	0	0	0	0	0	0	0	0	0	0	0	0	0	50	0	0	0	0	0	0	0	0	0	0	0	0	0	0	0	0
a2404b14b5659d11fcb1faddff3c2fa9	d__Bacteria	Firmicutes	Clostridia	Lachnospirales	Lachnospiraceae	Roseburia	uncultured_bacterium		0	0	0	0	0	0	0	0	0	0	0	50	0	0	0	0	0	0	0	0	0	0	0	0	0	0	0	0	0	0	0	0	0	0	0	0	0	0	0	0	0
7b0ab0a0ebc7b499b3157ff61adecaee	d__Bacteria	Firmicutes	Clostridia	Lachnospirales	Lachnospiraceae	uncultured			0	0	0	0	0	0	14	0	0	0	0	0	0	0	0	0	0	0	0	0	0	0	0	0	0	0	0	0	0	0	0	0	6	0	5	25	0	0	0	0	0
8346c522c1dda3c4a787ac7683a1e0e7	d__Bacteria	Firmicutes	Clostridia	Lachnospirales	Lachnospiraceae	Lachnospiraceae_FCS020_group	mouse_gut		0	0	0	0	0	0	0	0	0	0	0	0	0	0	0	0	0	0	50	0	0	0	0	0	0	0	0	0	0	0	0	0	0	0	0	0	0	0	0	0	0
8ae299fe8aa39820660e7e6746ff1aae	d__Bacteria	Firmicutes	Clostridia	Lachnospirales	Lachnospiraceae	uncultured	uncultured_bacterium		0	0	0	0	0	0	0	0	0	0	0	0	0	0	0	0	0	0	0	0	0	0	0	0	0	14	0	14	8	0	14	0	0	0	0	0	0	0	0	0	0
4242e2a71cbd7f97c51027097d0bf9ea	d__Bacteria	Firmicutes	Clostridia	Lachnospirales	Lachnospiraceae	uncultured			0	0	0	0	0	0	0	0	0	0	50	0	0	0	0	0	0	0	0	0	0	0	0	0	0	0	0	0	0	0	0	0	0	0	0	0	0	0	0	0	0
787e8c009f86bb2c383135a9415b41d6	d__Bacteria	Firmicutes	Clostridia	Peptostreptococcales-Tissierellales	Anaerovoracaceae	[Eubacterium]_nodatum_group	uncultured_bacterium		0	0	0	5	0	11	0	7	0	0	0	0	0	0	0	0	0	0	0	0	0	0	0	0	4	0	8	0	0	14	0	0	0	0	0	0	0	0	0	0	0
926e426d37ee00f42279d280868ae383	d__Bacteria	Firmicutes	Clostridia	Oscillospirales	Oscillospiraceae				0	0	0	0	0	0	0	0	0	0	21	0	0	8	0	0	0	0	0	0	5	0	5	0	0	0	7	3	0	0	0	0	0	0	0	0	0	0	0	0	0
4dfe3eb93ed9776d8ea7e0681ed1f9b6	d__Bacteria	Firmicutes	Clostridia	Oscillospirales	Oscillospiraceae	Colidextribacter	uncultured_bacterium		0	0	0	0	0	0	0	0	7	0	10	14	0	0	0	0	0	0	0	0	9	0	0	0	0	0	9	0	0	0	0	0	0	0	0	0	0	0	0	0	0
8e84a55c3a7b61412d5180d1f3abff97	d__Bacteria	Bacteroidota	Bacteroidia	Bacteroidales	Muribaculaceae	Muribaculaceae	uncultured_bacterium		0	0	0	0	0	14	0	0	0	0	0	0	0	0	17	0	0	0	0	0	0	0	0	0	0	0	0	0	0	18	0	0	0	0	0	0	0	0	0	0	0
dd64ad7bd920376fa8d4bcf8394fc125	d__Bacteria	Firmicutes	Clostridia	Clostridia_UCG-014	Clostridia_UCG-014	Clostridia_UCG-014	unidentified		14	35	0	0	0	0	0	0	0	0	0	0	0	0	0	0	0	0	0	0	0	0	0	0	0	0	0	0	0	0	0	0	0	0	0	0	0	0	0	0	0
0c079ac33c9e569790ab7241314b941c	d__Bacteria	Firmicutes	Bacilli	Lactobacillales	Aerococcaceae	Facklamia	uncultured_bacterium		0	0	0	0	0	0	0	0	0	0	0	0	0	0	0	0	0	0	0	0	0	0	0	0	0	0	0	0	0	0	0	0	0	0	0	0	0	0	0	0	0
0d8b431c3b641bf1c6dcfedf978a5fc5	d__Bacteria	Firmicutes	Clostridia	Lachnospirales	Lachnospiraceae	Blautia			0	0	0	0	0	0	0	0	0	0	0	0	0	0	0	0	0	0	0	0	49	0	0	0	0	0	0	0	0	0	0	0	0	0	0	0	0	0	0	0	0
43be06da83a15876ae0da5085992f0a9	d__Bacteria								0	0	0	0	0	0	0	0	0	0	0	0	0	0	0	0	0	0	0	0	0	0	0	0	0	0	0	0	0	0	0	0	6	5	6	0	0	0	3	13	0
cc3972883fd7f6156ba7a61c2172183b	d__Bacteria	Proteobacteria	Alphaproteobacteria	Sphingomonadales	Sphingomonadaceae	Sphingomonas			0	0	0	0	0	0	0	0	0	0	0	0	0	0	0	0	0	0	0	0	0	0	0	0	0	0	0	0	0	0	0	0	6	5	14	8	10	0	5	0	0
7440aa816171ce9e81d9b67d2dda61c6	d__Bacteria	Bacteroidota	Bacteroidia	Bacteroidales	Bacteroidaceae	Bacteroides	Bacteroides_thetaiotaomicron		0	0	0	0	0	0	0	0	0	0	0	0	0	0	0	0	0	0	0	0	0	0	0	0	0	0	0	0	0	0	0	0	0	0	0	20	0	0	11	0	0
3b7d09118ece82cb3e36527c59abc0ee	d__Bacteria	Firmicutes	Clostridia	Eubacteriales	Anaerofustaceae	Anaerofustis	uncultured_bacterium		5	6	3	4	4	0	0	6	0	0	0	0	0	0	0	2	0	0	5	5	0	0	0	0	0	0	0	3	0	5	0	0	0	0	0	0	0	0	0	0	0
151e42d762610156c1ecec31f8acfa87	d__Bacteria	Firmicutes	Clostridia	Oscillospirales	UCG-010	UCG-010	uncultured_organism		0	0	0	0	0	0	0	32	0	0	6	0	0	0	0	0	0	0	0	0	0	0	0	0	0	0	0	0	0	0	10	0	0	0	0	0	0	0	0	0	0
ccc9da392f7c7d83b239566892d207d5	d__Bacteria	Firmicutes	Clostridia	Lachnospirales	Lachnospiraceae	Tyzzerella	uncultured_bacterium		0	0	0	0	0	0	0	0	0	0	12	0	0	0	0	0	0	0	0	0	0	14	6	0	0	12	0	4	0	0	0	0	0	0	0	0	0	0	0	0	0
1dd262d9d575ef6578f11013578935a3	d__Bacteria	Firmicutes	Clostridia	Oscillospirales	Oscillospiraceae	Colidextribacter			0	0	0	0	0	0	0	0	0	0	33	0	0	0	0	0	0	0	15	0	0	0	0	0	0	0	0	0	0	0	0	0	0	0	0	0	0	0	0	0	0
7765ca28ed7fd0e9702f16f1092fbce4	d__Bacteria	Firmicutes	Clostridia	Lachnospirales	Lachnospiraceae				0	0	0	0	0	0	0	0	0	0	0	0	0	0	0	0	0	0	0	0	0	10	0	0	0	0	0	0	0	0	0	38	0	0	0	0	0	0	0	0	0
9d39b8a7795b2e9694c31f05b711ba12	d__Bacteria	Firmicutes	Clostridia	Lachnospirales	Lachnospiraceae	Roseburia			0	0	0	0	0	0	0	0	0	0	0	0	0	0	0	0	0	0	0	0	0	0	0	0	0	0	0	0	48	0	0	0	0	0	0	0	0	0	0	0	0
25154dce0a9ac8aeccb1f9781b0fbea6	d__Bacteria	Firmicutes	Clostridia	Lachnospirales	Lachnospiraceae				0	0	0	0	0	0	0	0	0	0	0	0	0	0	0	0	0	0	15	0	0	0	0	0	0	0	0	0	0	0	0	33	0	0	0	0	0	0	0	0	0
c8162c2bddeb4cdaf68b68189b214bf5	d__Bacteria	Firmicutes	Clostridia	Lachnospirales	Lachnospiraceae	Lachnospiraceae_NK4A136_group			0	0	0	0	0	0	0	0	0	0	0	0	18	0	0	0	0	0	0	0	0	0	30	0	0	0	0	0	0	0	0	0	0	0	0	0	0	0	0	0	0
029a724311054af606fb9072f47cbbb9	d__Bacteria	Firmicutes	Clostridia	Clostridia_vadinBB60_group	Clostridia_vadinBB60_group	Clostridia_vadinBB60_group	uncultured_bacterium		0	0	0	0	0	0	6	8	0	0	0	0	0	0	0	0	0	0	8	0	0	0	0	0	21	4	0	0	0	0	0	0	0	0	0	0	0	0	0	0	0
92320f3f989a75b456af246a504bab17	d__Bacteria	Firmicutes	Clostridia	Oscillospirales	UCG-010	UCG-010	unidentified		0	0	5	0	0	0	0	0	0	0	0	0	0	0	0	0	0	0	0	0	11	0	0	0	15	0	0	5	0	11	0	0	0	0	0	0	0	0	0	0	0
f936920a3a442ae373b5d3832c0f5a35	d__Bacteria	Firmicutes	Clostridia	Clostridia_UCG-014	Clostridia_UCG-014	Clostridia_UCG-014			0	0	0	0	0	0	29	0	0	0	0	0	0	0	0	0	0	0	0	0	0	18	0	0	0	0	0	0	0	0	0	0	0	0	0	0	0	0	0	0	0
3735887f6f17545c4c6ed365a04e1a05	d__Bacteria	Firmicutes	Clostridia	Clostridia_UCG-014	Clostridia_UCG-014	Clostridia_UCG-014			0	0	0	0	0	0	0	0	0	0	0	0	0	0	0	0	0	0	0	0	0	29	0	0	0	0	0	18	0	0	0	0	0	0	0	0	0	0	0	0	0
6dbffddc819e6f146904cfb39b37b3d0	d__Bacteria	Firmicutes	Clostridia	Lachnospirales	Lachnospiraceae	Roseburia	Eubacterium_plexicaudatum		0	0	0	0	0	0	0	0	0	0	0	0	0	0	0	0	0	0	0	0	0	0	0	0	0	0	0	47	0	0	0	0	0	0	0	0	0	0	0	0	0
cfebe3976be7101ebcdbc458934147b1	d__Bacteria	Firmicutes	Clostridia	Lachnospirales	Lachnospiraceae	uncultured	unidentified		0	0	0	0	0	30	0	0	0	0	0	0	0	0	0	0	0	0	0	0	0	0	0	0	0	0	0	0	0	0	0	0	0	0	0	0	17	0	0	0	0
f3334277a73d2f16250b03e6a875c383	d__Bacteria	Actinobacteriota	Coriobacteriia	Coriobacteriales	Eggerthellaceae	Adlercreutzia	Adlercreutzia_equolifaciens		0	0	0	0	17	0	0	0	0	0	0	0	0	0	29	0	0	0	0	0	0	0	0	0	0	0	0	0	0	0	0	0	0	0	0	0	0	0	0	0	0
4e5af7886038ba2b47abf8de12d6230f	d__Bacteria	Firmicutes	Bacilli	Erysipelotrichales	Erysipelatoclostridiaceae	Erysipelatoclostridium	uncultured_bacterium		0	0	0	0	0	3	7	0	0	0	17	0	0	0	4	10	0	5	0	0	0	0	0	0	0	0	0	0	0	0	0	0	0	0	0	0	0	0	0	0	0
289c4fa196677e3fd5cfb38633b54030	d__Bacteria	Firmicutes	Bacilli	RF39	RF39	RF39	uncultured_rumen		0	5	0	0	0	0	0	0	0	0	0	0	0	0	0	17	0	0	0	4	0	0	0	0	0	0	4	0	0	16	0	0	0	0	0	0	0	0	0	0	0
5d3041aa731be2695ce5893b43076e02	d__Bacteria	Firmicutes	Clostridia	Clostridia_vadinBB60_group	Clostridia_vadinBB60_group	Clostridia_vadinBB60_group	uncultured_bacterium		0	6	0	0	0	0	0	0	0	0	0	17	11	0	0	0	0	0	0	0	0	0	0	4	8	0	0	0	0	0	0	0	0	0	0	0	0	0	0	0	0
4a5ca2c1b01a086ac047342cae74a6bc	d__Bacteria	Firmicutes	Clostridia	Oscillospirales	Oscillospiraceae	uncultured	unidentified		0	0	0	0	0	0	0	0	0	0	0	0	0	0	0	0	0	0	19	0	0	0	19	0	0	0	0	0	0	0	8	0	0	0	0	0	0	0	0	0	0
ac24922f8d7bebb3948215fc81e93b72	d__Bacteria	Firmicutes	Clostridia	Oscillospirales	Oscillospiraceae				0	0	0	0	0	0	0	0	0	0	19	0	0	0	0	0	0	0	0	18	0	0	0	0	0	0	9	0	0	0	0	0	0	0	0	0	0	0	0	0	0
9f24271e0e930e822d26df97c1a9340d	d__Bacteria	Bacteroidota	Bacteroidia	Bacteroidales	Muribaculaceae	Muribaculaceae	uncultured_bacterium		0	0	0	0	0	0	0	0	0	0	0	0	0	0	0	0	0	0	0	0	0	46	0	0	0	0	0	0	0	0	0	0	0	0	0	0	0	0	0	0	0
bb6295910294ee12c63ceb279a77862c	d__Bacteria	Firmicutes	Clostridia	Lachnospirales	Lachnospiraceae	Lachnospiraceae_UCG-001			0	0	0	0	0	26	0	0	0	0	0	0	0	0	0	0	0	0	0	0	0	0	0	0	0	0	0	0	0	0	0	0	0	15	0	0	0	5	0	0	0
822cececd31216d29a2dcc17b17ba748	d__Bacteria	Firmicutes	Clostridia	Lachnospirales	Lachnospiraceae				0	0	0	0	0	0	0	0	0	0	0	0	0	0	0	0	6	0	0	0	5	7	0	0	0	9	5	5	0	0	0	0	0	4	0	0	5	0	0	0	0
09b38841175483d43a229dcf06c2d59d	d__Bacteria								0	0	0	0	0	0	0	0	0	0	0	0	0	0	0	0	0	0	0	0	0	0	0	0	0	0	0	0	0	0	0	0	0	0	11	17	0	0	0	0	3
da9f54bde59a22997701ab62e2157490	d__Bacteria	Firmicutes	Clostridia	Peptostreptococcales-Tissierellales	Anaerovoracaceae	Family_XIII_AD3011_group	uncultured_bacterium		0	6	0	0	0	12	0	13	0	0	0	0	0	0	0	0	0	0	0	0	0	0	0	0	0	0	3	0	0	11	0	0	0	0	0	0	0	0	0	0	0
737aa248e9d3db10ead61029008015db	d__Bacteria	Firmicutes	Clostridia	Clostridia_vadinBB60_group	Clostridia_vadinBB60_group	Clostridia_vadinBB60_group	uncultured_bacterium		0	0	0	0	0	0	25	0	0	0	0	6	0	0	0	0	0	0	0	0	0	5	0	0	9	0	0	0	0	0	0	0	0	0	0	0	0	0	0	0	0
c4dd7d74dad770f4e3767772d6b070ef	d__Bacteria	Firmicutes	Clostridia	Christensenellales	Christensenellaceae	Christensenellaceae_R-7_group	uncultured_prokaryote		8	0	0	0	0	8	0	5	5	0	0	0	0	0	8	0	0	0	0	0	0	0	0	0	0	0	7	0	0	4	0	0	0	0	0	0	0	0	0	0	0
51b26ba6358867d7a2601892d510246c	d__Bacteria	Firmicutes	Clostridia	Oscillospirales	Oscillospiraceae	Colidextribacter	uncultured_bacterium		0	0	0	0	0	23	0	0	0	0	0	0	0	0	0	0	0	16	0	0	0	0	0	0	0	0	0	0	0	0	0	0	0	6	0	0	0	0	0	0	0
7063183370922c8b131fd30058593501	d__Bacteria	Firmicutes	Clostridia	Lachnospirales	Lachnospiraceae	ASF356	uncultured_bacterium		0	0	0	2	0	0	0	0	0	0	0	0	0	0	0	0	0	0	0	0	0	30	0	1	10	1	0	0	0	0	0	1	0	0	0	0	0	0	0	0	0
9b10f4bb6f746636822552b28d3dbf39	d__Bacteria	Firmicutes	Clostridia	Clostridia_UCG-014	Clostridia_UCG-014	Clostridia_UCG-014			0	0	0	0	0	0	0	0	0	0	0	0	0	0	0	0	0	11	0	0	0	0	0	16	0	0	0	0	0	18	0	0	0	0	0	0	0	0	0	0	0
0da03528d09c7777b72cdb2195beab99	d__Bacteria	Firmicutes	Clostridia	Lachnospirales	Lachnospiraceae	Roseburia	uncultured_bacterium		0	0	0	0	0	31	0	0	0	0	0	0	0	0	0	0	0	0	4	0	0	0	0	0	0	0	0	0	0	0	0	0	0	10	0	0	0	0	0	0	0
f7990654fa7abb462cd37f1c83301ba6	d__Bacteria	Firmicutes	Clostridia	Lachnospirales	Lachnospiraceae	Roseburia	uncultured_bacterium		0	0	0	0	0	0	0	0	0	0	5	0	6	0	0	0	0	7	18	0	0	0	6	0	0	0	0	3	0	0	0	0	0	0	0	0	0	0	0	0	0
e1259fd66b2b6c2d931dd058977443e0	d__Bacteria								0	0	0	0	0	0	0	0	0	0	0	0	0	0	0	0	0	0	0	0	0	0	0	0	0	0	0	0	0	0	0	0	5	0	13	6	9	0	5	0	0
55569d0a471f84ff78ebf6cd42f083bf	d__Bacteria	Firmicutes	Clostridia	Oscillospirales	Ruminococcaceae	Incertae_Sedis			0	0	0	0	0	0	0	0	0	0	0	44	0	0	0	0	0	0	0	0	0	0	0	0	0	0	0	0	0	0	0	0	0	0	0	0	0	0	0	0	0
fbc8b1849158b7fb6b62e616d932ab20	d__Bacteria	Actinobacteriota	Coriobacteriia	Coriobacteriales	Eggerthellaceae	Enterorhabdus	mouse_gut		0	8	0	0	0	0	0	0	0	0	0	0	0	0	0	0	0	0	0	0	7	0	0	10	0	0	0	0	8	11	0	0	0	0	0	0	0	0	0	0	0
5bff022f51c02686bcc90b1664737656	d__Bacteria	Firmicutes	Clostridia	Lachnospirales	Lachnospiraceae	Roseburia	uncultured_bacterium		0	0	0	0	0	0	0	0	0	0	0	0	0	0	0	0	0	0	0	0	0	0	0	0	0	0	0	0	44	0	0	0	0	0	0	0	0	0	0	0	0
854178203233971db337eaaf57b4894a	d__Bacteria	Firmicutes	Clostridia	Lachnospirales	Lachnospiraceae	Roseburia	uncultured_bacterium		0	0	0	0	0	16	0	0	0	0	0	0	0	0	0	0	0	16	12	0	0	0	0	0	0	0	0	0	0	0	0	0	0	0	0	0	0	0	0	0	0
967fb0c304783e3cb81099feb6eecb9a	d__Bacteria	Firmicutes	Clostridia	Lachnospirales	Lachnospiraceae	Acetatifactor	uncultured_bacterium		0	0	13	0	0	0	0	14	0	0	0	0	0	0	0	0	0	0	0	0	0	0	0	0	0	0	0	0	0	0	0	17	0	0	0	0	0	0	0	0	0
4d6fe682a4dd9aad8decfab830a193e0	d__Bacteria	Bacteroidota	Bacteroidia	Bacteroidales	Tannerellaceae	Parabacteroides	Parabacteroides_merdae		0	0	0	0	0	0	0	0	0	0	0	0	0	0	0	0	0	0	0	0	0	0	0	0	0	0	0	0	0	0	0	0	0	0	15	20	0	0	4	0	0
c9505132018840cefe4e0bddac4d9bec	d__Bacteria	Firmicutes	Clostridia	Peptostreptococcales-Tissierellales	Anaerovoracaceae	[Eubacterium]_brachy_group	uncultured_bacterium		0	0	0	0	0	0	0	0	0	0	0	8	0	0	0	0	0	0	0	9	0	0	0	0	0	0	0	0	0	0	0	26	0	0	0	0	0	0	0	0	0
ae8324cbe76b84600338b3778821b5bc	d__Bacteria	Firmicutes	Clostridia	Clostridia_UCG-014	Clostridia_UCG-014	Clostridia_UCG-014	uncultured_bacterium		0	0	0	0	0	0	0	0	0	0	0	0	0	0	0	0	0	0	0	43	0	0	0	0	0	0	0	0	0	0	0	0	0	0	0	0	0	0	0	0	0
62fffd947f4b10676ab1b18b0f0609f6	d__Bacteria	Firmicutes	Clostridia	Clostridia_UCG-014	Clostridia_UCG-014	Clostridia_UCG-014	unidentified		11	0	0	0	0	0	16	0	0	0	0	0	0	0	0	0	0	0	7	0	0	0	0	0	0	0	0	0	0	0	0	9	0	0	0	0	0	0	0	0	0
73514a8c39d0e9f2608a197a43ed750d	d__Bacteria	Firmicutes	Clostridia	Lachnospirales	Lachnospiraceae				0	13	30	0	0	0	0	0	0	0	0	0	0	0	0	0	0	0	0	0	0	0	0	0	0	0	0	0	0	0	0	0	0	0	0	0	0	0	0	0	0
03827d6322ebbc35fd780b2d59d01775	d__Bacteria	Firmicutes	Clostridia	Lachnospirales	Lachnospiraceae	Lachnoclostridium			0	0	0	0	8	0	0	0	0	0	0	0	13	22	0	0	0	0	0	0	0	0	0	0	0	0	0	0	0	0	0	0	0	0	0	0	0	0	0	0	0
3d3daae5eaee9f59fc6dbf95a4ddf82d	d__Bacteria	Firmicutes	Clostridia	Lachnospirales	Lachnospiraceae	Roseburia	uncultured_bacterium		0	0	0	0	0	0	0	0	0	12	0	0	0	0	0	11	0	0	0	20	0	0	0	0	0	0	0	0	0	0	0	0	0	0	0	0	0	0	0	0	0
7c54e75e004702ed21a5e11c31c6725f	d__Bacteria	Firmicutes	Clostridia	Lachnospirales	Lachnospiraceae	Lachnospiraceae_NK4A136_group			0	0	0	0	0	0	0	0	0	0	0	0	0	0	0	0	0	0	0	0	0	43	0	0	0	0	0	0	0	0	0	0	0	0	0	0	0	0	0	0	0
c433f31e4fe69a210d1081400785aa2e	d__Bacteria	Firmicutes	Clostridia	Lachnospirales	Lachnospiraceae				0	0	0	0	0	0	0	0	0	0	0	0	43	0	0	0	0	0	0	0	0	0	0	0	0	0	0	0	0	0	0	0	0	0	0	0	0	0	0	0	0
fbcc1582acc01d2d6125a6471cfe631a	d__Bacteria								0	0	0	0	0	0	0	0	0	0	0	0	0	0	0	0	0	0	0	0	0	0	0	0	0	0	0	0	0	0	0	0	0	8	0	5	2	13	0	5	0
bcd324788ce77a0135f675f8542b8c75	d__Bacteria	Actinobacteriota	Coriobacteriia	Coriobacteriales	Eggerthellaceae				0	0	0	0	9	0	0	6	0	0	0	0	11	0	5	0	0	0	0	11	0	0	0	0	0	0	0	0	0	0	0	0	0	0	0	0	0	0	0	0	0
c7d7bb43fbf63aefd39c911c8adacade	d__Bacteria	Firmicutes	Clostridia	Oscillospirales	Ruminococcaceae	uncultured	[Clostridium]_leptum		6	0	0	0	0	0	0	0	0	0	0	0	36	0	0	0	0	0	0	0	0	0	0	0	0	0	0	0	0	0	0	0	0	0	0	0	0	0	0	0	0
db89e09b286d74d43f64cff8df7984ed	d__Bacteria	Firmicutes	Clostridia	Clostridia_UCG-014	Clostridia_UCG-014	Clostridia_UCG-014			0	0	0	0	0	0	14	0	0	15	0	0	0	0	0	13	0	0	0	0	0	0	0	0	0	0	0	0	0	0	0	0	0	0	0	0	0	0	0	0	0
5a7b327e9fd532a534e30a8f8f4348b1	d__Bacteria	Firmicutes	Clostridia	Clostridia_UCG-014	Clostridia_UCG-014	Clostridia_UCG-014			0	0	0	0	0	0	0	0	0	0	0	0	0	0	0	0	0	14	0	0	0	0	0	0	0	0	28	0	0	0	0	0	0	0	0	0	0	0	0	0	0
d3c9f2eb7d96fa7f183f353575271819	d__Bacteria	Firmicutes	Clostridia	Lachnospirales	Lachnospiraceae				0	0	0	0	0	0	14	0	0	0	0	0	0	0	0	0	0	0	0	0	0	6	0	0	0	0	0	14	0	8	0	0	0	0	0	0	0	0	0	0	0
a94dcc01d7b42ba3de38390188336931	d__Bacteria	Firmicutes	Clostridia	Lachnospirales	Lachnospiraceae	uncultured	uncultured_bacterium		0	0	13	0	0	0	0	0	0	0	0	0	0	0	0	0	0	0	0	0	0	0	11	0	0	0	0	0	0	18	0	0	0	0	0	0	0	0	0	0	0
49b5438516ccdd55695ea1510947f41c	d__Bacteria	Firmicutes	Clostridia	Oscillospirales	Oscillospiraceae	Colidextribacter			0	0	0	0	0	0	0	0	0	0	41	0	0	0	0	0	0	0	0	0	0	0	0	0	0	0	0	0	0	0	0	0	0	0	0	0	0	0	0	0	0
de9e2aa1eabaabee017f38fb296a7c4c	d__Bacteria	Firmicutes	Clostridia	Oscillospirales	Ruminococcaceae	Ruminococcaceae	uncultured_bacterium		0	0	0	3	0	11	0	5	3	0	0	0	0	0	0	0	0	0	0	0	0	0	0	0	0	0	8	0	0	0	0	0	0	0	5	0	0	6	0	0	0
11902be998c8092e98cbe98af2f648af	d__Bacteria	Firmicutes	Clostridia	Lachnospirales	Lachnospiraceae	[Ruminococcus]_gnavus_group			0	0	0	0	0	0	0	0	0	0	0	0	0	0	0	0	0	0	0	0	0	0	0	0	0	0	0	0	0	0	0	0	13	12	0	0	0	10	0	0	0
e3db2c7ef78d1e7c53095d8979e3e40e	d__Bacteria	Firmicutes	Clostridia	Lachnospirales	Lachnospiraceae	uncultured	uncultured_bacterium		0	0	0	0	0	0	0	0	0	0	0	11	22	0	0	0	0	4	0	0	0	0	4	0	0	0	0	0	0	0	0	0	0	0	0	0	0	0	0	0	0
23ac0e4737e060dcf416a5579e33a8ba	d__Bacteria	Firmicutes	Clostridia	Lachnospirales	Lachnospiraceae				0	0	0	0	0	0	0	0	0	0	14	0	0	0	0	0	0	0	0	0	0	11	0	10	0	0	0	0	0	0	0	0	0	0	0	0	0	6	0	0	0
dd9d0b3c2e165fe3e0de827306c459dd	d__Bacteria								0	0	0	0	0	0	0	0	0	0	0	0	0	0	0	0	0	0	0	0	0	0	0	0	0	0	0	0	0	0	0	0	0	0	5	7	5	4	0	8	0
a7fed7aa41739719bff34351cfd4d731	d__Bacteria	Firmicutes	Clostridia	Oscillospirales	Oscillospiraceae	Colidextribacter			0	0	0	0	0	0	0	0	0	0	13	0	11	0	0	0	0	0	0	0	0	0	16	0	0	0	0	0	0	0	0	0	0	0	0	0	0	0	0	0	0
86bb9de5bd415d165952411bf9ffb479	d__Bacteria	Firmicutes	Clostridia	Oscillospirales	Oscillospiraceae	uncultured	uncultured_Clostridiales		0	0	0	0	0	0	23	0	0	0	0	0	0	0	0	0	0	0	0	0	0	0	0	0	0	10	0	0	0	0	0	0	0	0	0	0	0	7	0	0	0
b4793255abbf1da8adcfcbd92cb1eddc	d__Bacteria	Firmicutes	Clostridia	Clostridia_UCG-014	Clostridia_UCG-014	Clostridia_UCG-014			0	0	0	0	0	0	0	0	0	0	0	0	0	0	21	7	0	0	0	0	0	0	0	0	0	0	12	0	0	0	0	0	0	0	0	0	0	0	0	0	0
f02120eda0a847bbbad50f5f8ab52535	d__Bacteria	Firmicutes	Clostridia	Lachnospirales	Lachnospiraceae	Roseburia	uncultured_bacterium		0	0	0	0	0	0	0	0	0	0	40	0	0	0	0	0	0	0	0	0	0	0	0	0	0	0	0	0	0	0	0	0	0	0	0	0	0	0	0	0	0
e1c2b4c622fce76122c463959b812093	d__Bacteria	Firmicutes	Clostridia	Lachnospirales	Lachnospiraceae	Lachnospiraceae_NK4A136_group			0	0	0	0	0	0	0	0	0	0	0	0	0	0	40	0	0	0	0	0	0	0	0	0	0	0	0	0	0	0	0	0	0	0	0	0	0	0	0	0	0
c29b65fedc4d9a98cc5ca5289def9299	d__Bacteria	Firmicutes	Clostridia	Lachnospirales	Lachnospiraceae	uncultured			22	0	0	0	0	0	0	0	0	0	0	0	0	17	0	0	0	0	0	0	0	0	0	0	0	1	0	0	0	0	0	0	0	0	0	0	0	0	0	0	0
58cb1f714adaedf60dd49adf273eaf59	d__Bacteria	Firmicutes	Clostridia	Lachnospirales	Lachnospiraceae				0	0	0	0	0	0	15	0	0	9	0	0	0	0	0	0	0	0	0	0	16	0	0	0	0	0	0	0	0	0	0	0	0	0	0	0	0	0	0	0	0
224d266b147588a000917723c0268775	d__Bacteria	Bacteroidota	Bacteroidia	Bacteroidales	Rikenellaceae	Alistipes	Alistipes_onderdonkii		0	0	0	0	0	0	0	0	0	0	0	0	0	0	0	0	0	0	0	0	0	0	0	0	0	0	0	0	0	0	0	0	0	21	18	0	0	0	0	0	0
1f200ef50380f90d7630860660aa1a2f	d__Bacteria	Firmicutes	Bacilli	Erysipelotrichales	Erysipelotrichaceae	Erysipelotrichaceae	uncultured_bacterium		0	0	13	0	0	0	0	0	0	0	0	0	0	0	0	0	0	0	0	0	5	0	0	0	0	6	0	0	10	0	0	5	0	0	0	0	0	0	0	0	0
8616ccf21fa06181d636dac74fdb34b9	d__Bacteria	Firmicutes	Bacilli	Lactobacillales	Enterococcaceae	Enterococcus			0	0	0	0	0	0	0	0	0	0	0	0	0	0	0	0	0	0	0	0	0	0	0	0	0	0	0	0	0	0	0	0	39	0	0	0	0	0	0	0	0
51c2901ec39cbdd1589a332ec738c9b6	d__Bacteria	Firmicutes	Clostridia	Lachnospirales	Lachnospiraceae	[Eubacterium]_fissicatena_group			0	0	0	0	0	0	0	0	9	6	0	0	0	0	0	10	0	0	0	4	0	0	0	6	0	0	0	4	0	0	0	0	0	0	0	0	0	0	0	0	0
bb962ea4a06215e3a822808f5ca5a815	d__Bacteria	Firmicutes	Clostridia	Lachnospirales	Lachnospiraceae	Lachnospiraceae_NK4A136_group			0	0	0	0	0	0	0	0	0	0	0	0	0	0	0	0	0	0	0	0	0	39	0	0	0	0	0	0	0	0	0	0	0	0	0	0	0	0	0	0	0
b62296fda4210afbee8b33ffff02a04b	d__Bacteria	Firmicutes	Clostridia	Lachnospirales	Lachnospiraceae	Lachnospiraceae_NK4A136_group	uncultured_bacterium		0	0	0	0	0	0	0	0	0	0	0	0	0	0	0	13	0	0	0	0	26	0	0	0	0	0	0	0	0	0	0	0	0	0	0	0	0	0	0	0	0
274d873ac677a82cabac6cc6547b7cb1	d__Bacteria								0	0	0	0	0	0	0	0	0	0	0	0	0	0	0	0	0	0	0	0	0	0	0	0	0	0	0	0	0	0	0	0	9	0	5	8	0	0	4	0	0
75550ac90d495fc4f0253f0220757b77	d__Bacteria								0	0	0	0	0	0	0	0	0	0	0	0	0	0	0	0	0	0	0	0	0	0	0	0	0	0	0	0	0	0	0	0	0	0	9	0	0	5	7	11	0
c5be3cbb0c4c3ad43d1c9902233d0993	d__Bacteria	Firmicutes	Bacilli	Erysipelotrichales	Erysipelatoclostridiaceae	Erysipelotrichaceae_UCG-003			0	0	0	0	0	0	0	0	0	0	0	0	0	0	0	0	0	0	0	0	0	0	0	0	0	0	0	0	0	0	0	0	0	0	0	0	11	27	0	0	0
73ec06bb518eee4d79eb1e4632b494a7	d__Bacteria	Firmicutes	Clostridia	Clostridia_vadinBB60_group	Clostridia_vadinBB60_group	Clostridia_vadinBB60_group	unidentified		0	0	0	0	0	0	0	0	0	0	0	12	0	0	0	0	0	0	0	0	0	14	0	0	12	0	0	0	0	0	0	0	0	0	0	0	0	0	0	0	0
8a8fac19118fc70ca45331f860c80d66	d__Bacteria	Firmicutes	Clostridia	Clostridia_vadinBB60_group	Clostridia_vadinBB60_group	Clostridia_vadinBB60_group	unidentified		0	24	0	0	0	0	0	0	0	0	0	0	14	0	0	0	0	0	0	0	0	0	0	0	0	0	0	0	0	0	0	0	0	0	0	0	0	0	0	0	0
c7561998a2a6382566a621619b7b4832	d__Bacteria	Firmicutes	Clostridia	Oscillospirales	Oscillospiraceae	Oscillibacter	uncultured_bacterium		0	0	0	0	0	38	0	0	0	0	0	0	0	0	0	0	0	0	0	0	0	0	0	0	0	0	0	0	0	0	0	0	0	0	0	0	0	0	0	0	0
02ec4fe076ee71a55f438dc91ac645ba	d__Bacteria	Firmicutes	Clostridia	Oscillospirales	Ruminococcaceae	uncultured	uncultured_bacterium		0	0	0	0	0	0	0	0	0	0	0	0	0	0	0	0	0	0	0	0	0	0	0	0	0	0	0	0	0	0	0	0	0	21	0	7	10	0	0	0	0
ce3736e72fb5257a88e712f8fd5ae424	d__Bacteria	Firmicutes	Clostridia	Oscillospirales	Ruminococcaceae	Ruminococcaceae	uncultured_bacterium		0	0	0	0	0	0	0	0	0	0	0	0	0	0	0	0	0	0	0	0	0	17	8	0	0	0	0	13	0	0	0	0	0	0	0	0	0	0	0	0	0
af8d8c5035e2e91ae2e5f55c67224a88	d__Bacteria	Firmicutes	Bacilli	Staphylococcales	Staphylococcaceae	Staphylococcus	Staphylococcus_lentus		0	0	0	0	0	0	0	0	0	0	0	0	0	0	0	0	0	0	0	0	0	0	0	0	0	0	0	0	0	0	0	0	0	0	0	0	0	0	0	0	0
59fe3ed46eedb47027f6fae6ef6446fb	d__Bacteria	Firmicutes	Clostridia	Lachnospirales	Lachnospiraceae				0	0	0	0	0	0	0	0	0	0	0	0	0	14	0	0	0	0	0	17	0	0	7	0	0	0	0	0	0	0	0	0	0	0	0	0	0	0	0	0	0
9af11b57609762eaafa8ac19044cc0cd	d__Bacteria	Firmicutes	Clostridia	Lachnospirales	Lachnospiraceae	uncultured	uncultured_bacterium		0	0	0	0	0	0	0	0	8	0	0	0	0	0	0	0	0	0	30	0	0	0	0	0	0	0	0	0	0	0	0	0	0	0	0	0	0	0	0	0	0
0aa6767415c3c1d08d147c80b16ec596	d__Bacteria	Proteobacteria	Gammaproteobacteria	Pseudomonadales	Moraxellaceae	Acinetobacter	Acinetobacter_lwoffii		0	0	0	0	0	0	0	0	0	0	0	0	0	0	0	0	0	0	0	0	0	0	0	0	0	0	0	0	0	0	0	0	15	0	0	0	0	0	0	0	0
70d55baf78e9ac4d0babeac5dcbae5c2	d__Bacteria	Bacteroidota	Bacteroidia	Bacteroidales	Bacteroidaceae	Bacteroides	Bacteroides_uniformis		0	0	0	0	0	0	0	0	0	0	0	0	0	0	0	0	0	0	0	0	0	0	0	0	0	0	0	0	0	0	0	0	0	27	0	0	0	0	0	0	0
3e1f4c4046710211e52a588782aafcbb	d__Bacteria	Bacteroidota	Bacteroidia	Bacteroidales	Rikenellaceae	Alistipes			0	0	0	0	0	0	0	0	0	0	7	0	0	0	0	0	0	0	0	0	0	0	0	0	9	13	8	0	0	0	0	0	0	0	0	0	0	0	0	0	0
e90002ebc5482ee1d352d2db3b2611bc	d__Bacteria	Firmicutes	Clostridia	Clostridia_vadinBB60_group	Clostridia_vadinBB60_group	Clostridia_vadinBB60_group	uncultured_bacterium		0	0	29	0	0	0	0	0	0	0	0	0	0	0	0	0	0	0	0	0	0	8	0	0	0	0	0	0	0	0	0	0	0	0	0	0	0	0	0	0	0
bceee78539f85410fddbd53908d331b8	d__Bacteria	Firmicutes	Clostridia	Oscillospirales	Oscillospiraceae	Colidextribacter	uncultured_bacterium		0	0	0	0	0	0	0	0	0	0	0	0	18	0	0	0	19	0	0	0	0	0	0	0	0	0	0	0	0	0	0	0	0	0	0	0	0	0	0	0	0
55e3616e3d3b23dab8083ee07d2a98dd	d__Bacteria	Firmicutes	Clostridia	Oscillospirales	Oscillospiraceae	Colidextribacter			0	0	0	13	0	5	0	0	0	0	0	0	0	0	0	0	0	0	0	0	7	0	0	0	0	0	0	0	12	0	0	0	0	0	0	0	0	0	0	0	0
a957b3163df1b9cebcd7921dd63158b7	d__Bacteria	Firmicutes	Clostridia	Oscillospirales	Oscillospiraceae				0	0	0	37	0	0	0	0	0	0	0	0	0	0	0	0	0	0	0	0	0	0	0	0	0	0	0	0	0	0	0	0	0	0	0	0	0	0	0	0	0
9855bde7f997d0629bc4cdf84cc3cbda	d__Bacteria	Bacteroidota	Bacteroidia	Bacteroidales	Muribaculaceae	Muribaculaceae	uncultured_bacterium		0	0	0	0	6	0	0	25	6	0	0	0	0	0	0	0	0	0	0	0	0	0	0	0	0	0	0	0	0	0	0	0	0	0	0	0	0	0	0	0	0
817ae20c97b7f8f85f188456088e6ef9	d__Bacteria	Firmicutes	Clostridia	Lachnospirales	Lachnospiraceae	Roseburia	mouse_gut		0	0	0	0	0	0	0	0	0	0	0	0	0	0	0	0	0	0	0	0	0	23	14	0	0	0	0	0	0	0	0	0	0	0	0	0	0	0	0	0	0
07b70a2fb65845939ebbef9afb2e2cae	d__Bacteria	Proteobacteria	Alphaproteobacteria	Rhodospirillales	uncultured	uncultured			0	0	0	0	0	0	0	0	0	0	10	0	0	0	0	0	0	0	0	0	0	0	0	0	0	0	0	26	0	0	0	0	0	0	0	0	0	0	0	0	0
9ee572f974fbeb768ee59e9d8b0ace1d	d__Bacteria	Actinobacteriota	Actinobacteria	Corynebacteriales	Corynebacteriaceae	Corynebacterium	Corynebacterium_stationis		0	0	0	0	0	0	0	0	0	0	6	0	0	0	0	0	0	0	0	0	20	0	0	0	0	0	0	0	0	0	0	0	0	0	0	0	0	0	0	0	0
abe1ae7a774bc16132c753caade947dc	d__Bacteria	Firmicutes	Clostridia	Oscillospirales	Oscillospiraceae	Oscillibacter	uncultured_bacterium		0	0	0	0	0	0	0	0	0	0	0	0	0	0	0	0	0	0	0	0	0	0	0	0	0	27	0	0	0	0	0	0	0	0	0	0	0	0	9	0	0
ff5088ed0b75625b75f2f53e74849695	d__Bacteria	Firmicutes	Clostridia	Clostridia_UCG-014	Clostridia_UCG-014	Clostridia_UCG-014	uncultured_rumen		0	0	0	0	0	0	0	0	0	0	0	0	0	0	0	0	0	0	0	36	0	0	0	0	0	0	0	0	0	0	0	0	0	0	0	0	0	0	0	0	0
7b15c5a4ef6007ed4d95a0ab4f594d1d	d__Bacteria	Firmicutes	Bacilli	Lactobacillales	Enterococcaceae	Enterococcus			0	0	0	0	0	0	0	0	0	0	0	0	0	0	0	0	0	0	0	0	0	0	0	0	0	0	0	0	0	0	0	0	0	14	0	22	0	0	0	0	0
31712335c2cc1190c0d23c9368abed78	d__Bacteria	Firmicutes	Clostridia	Lachnospirales	Lachnospiraceae	Roseburia	uncultured_bacterium		0	0	0	0	0	0	0	0	0	0	0	0	0	0	0	0	0	0	0	11	0	0	0	0	0	0	0	0	0	0	0	25	0	0	0	0	0	0	0	0	0
a1b177320d5a1f43a414ff5bf50d6490	d__Bacteria	Firmicutes	Clostridia	Lachnospirales	Lachnospiraceae				0	0	0	0	0	0	0	0	0	0	16	0	0	0	0	0	0	0	20	0	0	0	0	0	0	0	0	0	0	0	0	0	0	0	0	0	0	0	0	0	0
2a1e15ef4712e1b6e11541b4b517ea4d	d__Bacteria	Firmicutes	Clostridia	Peptostreptococcales-Tissierellales	Anaerovoracaceae	[Eubacterium]_brachy_group	uncultured_bacterium		0	0	9	0	0	6	0	0	0	0	0	5	5	0	0	2	0	3	0	0	0	5	0	0	0	0	0	0	0	0	0	0	0	0	0	0	0	0	0	0	0
da4c0fe9c35432c5cb2536fbce3ce86b	d__Bacteria	Firmicutes	Clostridia	Clostridia_UCG-014	Clostridia_UCG-014	Clostridia_UCG-014	unidentified		0	0	0	0	0	0	0	0	0	0	0	0	0	0	0	0	0	0	0	0	0	0	0	0	0	35	0	0	0	0	0	0	0	0	0	0	0	0	0	0	0
a6a5c00a28be90dc8803d80b861c1f42	d__Bacteria	Firmicutes	Bacilli	Bacillales	Bacillaceae	Bacillus	uncultured_bacterium		0	0	0	0	0	0	0	0	0	0	0	0	0	0	0	0	0	0	0	0	0	0	0	0	0	0	0	0	0	0	0	0	0	0	0	0	0	0	0	0	23
02c51ed474f65d0a152be98d57627ebb	d__Bacteria	Firmicutes	Clostridia	Lachnospirales	Lachnospiraceae	Lachnospiraceae_UCG-001			0	0	0	0	0	0	0	0	0	0	0	0	0	0	0	0	0	0	35	0	0	0	0	0	0	0	0	0	0	0	0	0	0	0	0	0	0	0	0	0	0
030b686c769ca2cedcafc1082e1c4f3e	d__Bacteria	Firmicutes	Clostridia	Lachnospirales	Lachnospiraceae	Lachnospiraceae_NK4A136_group	uncultured_bacterium		0	0	0	0	0	0	0	0	0	0	0	0	0	0	9	0	0	0	0	0	0	0	0	0	0	0	14	12	0	0	0	0	0	0	0	0	0	0	0	0	0
b14bdbc8628fcd4c9cc8dd2127c79e1a	d__Bacteria	Firmicutes	Clostridia	Lachnospirales	Lachnospiraceae	uncultured	uncultured_bacterium		0	0	0	0	0	0	0	0	0	0	0	0	0	0	0	0	0	0	0	0	0	0	0	0	0	0	0	0	0	0	0	35	0	0	0	0	0	0	0	0	0
da12253d17e487fd4afb391b26a43db5	d__Bacteria	Firmicutes	Clostridia	Lachnospirales	Lachnospiraceae	Anaerostipes			0	0	0	0	0	0	0	0	0	0	0	0	0	0	0	0	0	0	0	0	0	0	0	0	0	0	0	0	0	0	0	0	0	0	0	0	0	35	0	0	0
2d6f602a9c2a5f3b99dd4f39c6d2f98f	d__Bacteria	Firmicutes	Clostridia	Oscillospirales	Ruminococcaceae	Incertae_Sedis	uncultured_bacterium		0	0	0	0	0	0	0	0	0	0	34	0	0	0	0	0	0	0	0	0	0	0	0	0	0	0	0	0	0	0	0	0	0	0	0	0	0	0	0	0	0
3d1e04f76d62cd1c47541f53fcbc8d4e	d__Bacteria	Firmicutes	Clostridia	Clostridia_vadinBB60_group	Clostridia_vadinBB60_group	Clostridia_vadinBB60_group	unidentified		0	0	0	0	0	0	0	0	0	0	0	0	0	0	0	0	0	0	5	0	0	5	0	0	7	9	8	0	0	0	0	0	0	0	0	0	0	0	0	0	0
301b836c90f5c3feb70ae3bbdeb1ff95	d__Bacteria	Firmicutes	Clostridia	Oscillospirales	Oscillospiraceae				0	0	0	0	0	0	0	0	0	0	0	0	0	0	0	0	0	0	0	0	12	0	0	12	0	0	0	10	0	0	0	0	0	0	0	0	0	0	0	0	0
668316497189c0c158711815de76dec2	d__Bacteria	Firmicutes	Clostridia	Clostridia_UCG-014	Clostridia_UCG-014	Clostridia_UCG-014	uncultured_Clostridiales		0	0	0	0	0	5	0	0	0	6	0	0	8	0	0	0	7	0	0	0	0	5	0	0	3	0	0	0	0	0	0	0	0	0	0	0	0	0	0	0	0
d26ad68d53dafaffe7be97a82449a4b7	d__Bacteria	Bacteroidota	Bacteroidia	Bacteroidales	Muribaculaceae	Muribaculaceae	uncultured_Bacteroidales		0	0	0	0	0	0	23	0	0	0	0	0	0	0	0	0	0	0	0	0	0	11	0	0	0	0	0	0	0	0	0	0	0	0	0	0	0	0	0	0	0
f351bba7a9728eccce594d109adfb73a	d__Bacteria	Firmicutes	Clostridia	Clostridia_UCG-014	Clostridia_UCG-014	Clostridia_UCG-014			0	0	0	0	0	0	0	0	0	0	0	0	0	0	34	0	0	0	0	0	0	0	0	0	0	0	0	0	0	0	0	0	0	0	0	0	0	0	0	0	0
9364f2cbbb51fcefc56e9aa5d5224103	d__Bacteria	Firmicutes	Clostridia	Lachnospirales	Lachnospiraceae	A2	uncultured_bacterium		0	0	0	0	0	0	0	0	0	0	0	0	0	0	0	0	0	0	0	0	0	0	0	18	0	0	0	0	16	0	0	0	0	0	0	0	0	0	0	0	0
8476159da432e13e469622cca4b4fc38	d__Bacteria	Firmicutes	Clostridia	Lachnospirales	Lachnospiraceae	Lachnospiraceae_UCG-001			0	0	0	0	0	0	0	0	0	0	0	0	0	0	0	0	0	0	0	0	0	0	0	0	0	34	0	0	0	0	0	0	0	0	0	0	0	0	0	0	0
925c1c3fcc24b11201c967251a891c5a	d__Bacteria	Firmicutes	Clostridia	Lachnospirales	Lachnospiraceae	Roseburia	uncultured_bacterium		0	0	0	0	0	34	0	0	0	0	0	0	0	0	0	0	0	0	0	0	0	0	0	0	0	0	0	0	0	0	0	0	0	0	0	0	0	0	0	0	0
aa2bf32807915b756aa3a05527e18d91	d__Bacteria	Firmicutes	Clostridia	Lachnospirales	Lachnospiraceae				0	0	0	0	0	0	0	0	0	0	0	0	0	0	0	34	0	0	0	0	0	0	0	0	0	0	0	0	0	0	0	0	0	0	0	0	0	0	0	0	0
474977a17d2ee82f3b7d3ccf5db64b8e	d__Bacteria	Bacteroidota	Bacteroidia	Bacteroidales	Bacteroidaceae	Bacteroides	Bacteroides_thetaiotaomicron		0	0	0	0	0	0	0	0	0	0	0	0	0	0	0	0	0	0	0	0	0	0	0	0	0	0	0	0	0	0	0	0	0	33	0	0	0	0	0	0	0
875f9ef9a121a3002ea097444690a20a	d__Bacteria	Firmicutes	Clostridia	Clostridiales	Clostridiaceae	Clostridium_sensu_stricto_1	Clostridium_perfringens		0	0	0	0	0	0	0	0	0	0	0	0	0	0	0	0	0	0	0	0	0	0	0	0	0	0	5	8	0	0	0	0	0	0	0	0	0	0	0	9	0
9e1cb82f92d9f5c0c6f6529e1250e94d	d__Bacteria	Firmicutes	Clostridia	Clostridia_vadinBB60_group	Clostridia_vadinBB60_group	Clostridia_vadinBB60_group	uncultured_bacterium		0	0	0	0	0	0	0	0	0	0	24	0	0	0	0	0	0	0	0	0	0	9	0	0	0	0	0	0	0	0	0	0	0	0	0	0	0	0	0	0	0
c2c701b434864bccf6e5ed9a11cc2b41	d__Bacteria	Firmicutes	Clostridia	Clostridia_UCG-014	Clostridia_UCG-014	Clostridia_UCG-014	unidentified		0	0	0	0	0	0	0	0	0	0	0	0	0	0	0	0	0	0	0	0	0	0	0	0	33	0	0	0	0	0	0	0	0	0	0	0	0	0	0	0	0
af2150fef76b295092cd60a788cbe500	d__Bacteria	Firmicutes	Clostridia	Lachnospirales	Lachnospiraceae	Blautia			0	0	0	0	0	0	0	0	0	0	0	0	0	0	0	0	0	0	0	0	0	0	0	0	0	0	0	0	0	0	0	0	0	0	14	0	12	0	0	7	0
66556c7002113a0d7da93ee356c5a791	d__Bacteria								0	0	0	0	0	0	0	0	0	0	0	0	0	0	0	0	0	0	0	0	0	0	0	0	0	0	0	0	0	0	0	0	0	8	5	8	0	0	0	6	0
220191c4874cc344053ccf9840d57e31	d__Bacteria	Firmicutes	Clostridia	Clostridia_vadinBB60_group	Clostridia_vadinBB60_group	Clostridia_vadinBB60_group			0	0	0	0	0	0	0	0	4	0	6	0	0	0	0	7	0	0	0	0	0	0	0	0	0	0	15	0	0	0	0	0	0	0	0	0	0	0	0	0	0
e59eee9966629f136b8a5a48c7e64728	d__Bacteria	Firmicutes	Clostridia	Clostridia_vadinBB60_group	Clostridia_vadinBB60_group	Clostridia_vadinBB60_group	uncultured_bacterium		0	0	7	0	0	0	0	0	0	0	0	0	8	0	0	0	0	0	0	0	0	8	0	0	0	0	9	0	0	0	0	0	0	0	0	0	0	0	0	0	0
74a4886b0aa290a2fa8ca0d908b2f912	d__Bacteria	Firmicutes	Clostridia	Oscillospirales	Oscillospiraceae	uncultured			0	0	0	0	0	0	11	0	0	0	0	0	0	0	0	0	0	21	0	0	0	0	0	0	0	0	0	0	0	0	0	0	0	0	0	0	0	0	0	0	0
1d96756bfbb04812ab05076662bc831b	d__Bacteria	Firmicutes	Clostridia	Clostridia_UCG-014	Clostridia_UCG-014	Clostridia_UCG-014			0	0	0	0	0	0	0	0	0	0	0	0	0	0	0	0	0	0	0	0	0	32	0	0	0	0	0	0	0	0	0	0	0	0	0	0	0	0	0	0	0
b7decd62998e85aa5e4a94f608140156	d__Bacteria								0	0	0	0	0	0	0	0	0	0	0	0	0	0	0	0	0	0	0	0	0	0	0	0	0	0	0	0	0	0	0	0	0	0	6	0	6	0	3	6	0
a27676a9fed2523060c7a3b02dfe43ac	d__Bacteria								0	0	0	0	0	0	0	0	0	0	0	0	0	0	0	0	0	0	0	0	0	0	0	0	0	0	0	0	0	0	0	0	5	0	0	0	6	6	0	5	2
a317b30ea1383a2cf3c4a24c5a35a72e	d__Bacteria								0	0	0	0	0	0	0	0	0	0	0	0	0	0	0	0	0	0	0	0	0	0	0	0	0	0	0	0	0	0	0	0	11	0	0	0	0	0	0	0	3
ebc7572b21e877f437758ad82675ae91	d__Bacteria	Firmicutes	Bacilli	RF39	RF39	RF39	uncultured_bacterium		0	0	0	0	0	18	0	0	0	0	0	0	0	2	5	0	0	0	0	0	0	0	0	0	0	0	0	6	0	0	0	0	0	0	0	0	0	0	0	0	0
25e847d3fdcd57ed7f37169842b66d54	d__Bacteria	Firmicutes	Clostridia	Clostridia_vadinBB60_group	Clostridia_vadinBB60_group	Clostridia_vadinBB60_group	uncultured_bacterium		0	0	0	0	0	0	24	0	0	0	0	0	0	0	0	0	0	0	0	0	0	7	0	0	0	0	0	0	0	0	0	0	0	0	0	0	0	0	0	0	0
58ace00f3f54039ac553dbf40d38c406	d__Bacteria	Firmicutes	Clostridia	Oscillospirales	Oscillospiraceae				0	0	0	0	0	0	0	0	0	0	0	0	0	0	0	0	11	0	0	0	0	0	0	0	0	0	0	9	11	0	0	0	0	0	0	0	0	0	0	0	0
13f748a0f794ec59fba35e8ae8676675	d__Bacteria	Firmicutes	Clostridia	Oscillospirales	Oscillospiraceae	Colidextribacter	uncultured_bacterium		0	0	0	0	0	31	0	0	0	0	0	0	0	0	0	0	0	0	0	0	0	0	0	0	0	0	0	0	0	0	0	0	0	0	0	0	0	0	0	0	0
27274adf1608ea20819ce32fdb95b381	d__Bacteria	Bacteroidota	Bacteroidia	Bacteroidales	Muribaculaceae	Muribaculaceae	uncultured_bacterium		0	0	0	0	0	0	0	0	0	0	0	0	0	0	0	0	0	0	0	0	0	0	0	31	0	0	0	0	0	0	0	0	0	0	0	0	0	0	0	0	0
34676d840e8745c3db00826c78742298	d__Bacteria	Firmicutes	Clostridia	Clostridia_UCG-014	Clostridia_UCG-014	Clostridia_UCG-014			0	0	0	0	0	0	0	0	0	0	8	0	0	0	0	0	0	0	0	0	0	11	0	0	0	0	12	0	0	0	0	0	0	0	0	0	0	0	0	0	0
6d2a25a2aefad25330928b9fe4b90548	d__Bacteria	Firmicutes	Clostridia	Clostridia_UCG-014	Clostridia_UCG-014	Clostridia_UCG-014	unidentified		0	0	0	0	0	0	0	0	0	0	0	0	0	0	0	8	0	0	0	0	0	0	9	0	0	14	0	0	0	0	0	0	0	0	0	0	0	0	0	0	0
2832c26a289f827af8815385adc1f11c	d__Bacteria	Firmicutes	Clostridia	Clostridia_UCG-014	Clostridia_UCG-014	Clostridia_UCG-014			0	0	0	0	0	0	0	0	0	0	0	0	0	0	0	0	0	0	0	0	0	0	0	0	26	0	0	5	0	0	0	0	0	0	0	0	0	0	0	0	0
2eedf896e95f02090d22dd3e68742ce7	d__Bacteria	Firmicutes	Clostridia	Lachnospirales	Lachnospiraceae	Blautia			0	0	0	0	0	0	0	0	0	0	0	0	0	0	0	0	0	0	0	0	0	0	0	0	0	0	0	0	0	0	0	0	0	0	0	9	14	0	0	8	0
2a30356ecf463e9b694d630b31444e64	d__Bacteria	Firmicutes	Clostridia	Lachnospirales	Lachnospiraceae	uncultured	uncultured_bacterium		0	0	0	0	0	0	0	0	0	0	0	0	0	0	31	0	0	0	0	0	0	0	0	0	0	0	0	0	0	0	0	0	0	0	0	0	0	0	0	0	0
a26f9ba507e0efa2f17cd27be14f4a16	d__Bacteria	Firmicutes	Clostridia	Lachnospirales	Lachnospiraceae	Roseburia	uncultured_bacterium		0	5	0	0	0	0	0	0	0	0	0	0	0	0	0	0	11	0	0	0	0	0	0	15	0	0	0	0	0	0	0	0	0	0	0	0	0	0	0	0	0
2d7cbd5bbe37bf0a7e96d6a1029236ac	d__Bacteria	Firmicutes	Clostridia	Lachnospirales	Lachnospiraceae	Lachnospiraceae_NK4A136_group			0	0	0	0	0	0	0	0	0	0	31	0	0	0	0	0	0	0	0	0	0	0	0	0	0	0	0	0	0	0	0	0	0	0	0	0	0	0	0	0	0
42a0831cfa2bab3df1bd9f4c0d58e0cb	d__Bacteria	Firmicutes	Clostridia	Lachnospirales	Lachnospiraceae	[Eubacterium]_xylanophilum_group	uncultured_bacterium		0	0	0	0	0	0	0	0	0	0	0	0	0	0	0	31	0	0	0	0	0	0	0	0	0	0	0	0	0	0	0	0	0	0	0	0	0	0	0	0	0
7255b927e5f5352c4990bf99ab09a23b	d__Bacteria	Proteobacteria	Gammaproteobacteria	Pasteurellales	Pasteurellaceae	Rodentibacter	Rodentibacter_pneumotropicus		0	0	0	0	0	0	0	0	0	0	0	0	0	0	0	0	0	0	0	0	0	0	0	0	0	0	0	0	0	0	0	0	0	0	0	0	0	0	0	0	16
6251bd9ebf43fae466939ab366f6e547	d__Bacteria	Bacteroidota	Bacteroidia	Bacteroidales	Bacteroidaceae	Bacteroides	Bacteroides_vulgatus		6	0	0	0	0	0	0	0	0	0	0	0	0	0	0	0	0	0	0	0	0	0	0	0	0	0	17	0	0	0	0	0	0	0	0	0	0	0	0	0	0
8c0a63be6460bf82363ab2dc51168e47	d__Bacteria	Firmicutes	Bacilli	RF39	RF39	RF39			0	0	0	0	0	0	0	0	0	0	0	0	0	0	0	0	6	0	0	0	0	24	0	0	0	0	0	0	0	0	0	0	0	0	0	0	0	0	0	0	0
439b685c8201e981b70493301ab305f0	d__Bacteria	Firmicutes	Clostridia	Clostridia_vadinBB60_group	Clostridia_vadinBB60_group	Clostridia_vadinBB60_group	unidentified		0	0	0	0	0	0	0	0	0	0	0	8	10	0	0	7	0	5	0	0	0	0	0	0	0	0	0	0	0	0	0	0	0	0	0	0	0	0	0	0	0
6166cd8b69d6af6ba6e209d4d4f839eb	d__Bacteria	Firmicutes	Clostridia	Oscillospirales	Oscillospiraceae	uncultured	uncultured_bacterium		0	0	0	14	0	0	0	0	0	0	0	5	0	0	0	0	0	0	0	0	0	0	0	0	0	6	0	0	0	0	0	0	0	0	0	0	0	5	0	0	0
13e5112476988ae6473c3d1f9fed85cc	d__Bacteria	Firmicutes	Clostridia	Clostridia_UCG-014	Clostridia_UCG-014	Clostridia_UCG-014			0	0	0	0	0	0	0	0	0	0	0	0	0	0	0	0	0	0	0	0	0	30	0	0	0	0	0	0	0	0	0	0	0	0	0	0	0	0	0	0	0
d862e97969243bf0bde6f3576e1ff73d	d__Bacteria	Firmicutes	Clostridia	Clostridia_UCG-014	Clostridia_UCG-014	Clostridia_UCG-014	uncultured_rumen		0	0	0	0	0	0	12	0	0	0	0	0	0	0	0	0	0	0	0	0	0	18	0	0	0	0	0	0	0	0	0	0	0	0	0	0	0	0	0	0	0
4e6bd6c5c04fd2caaf84a31bdc64fa72	d__Bacteria	Firmicutes	Clostridia	Lachnospirales	Lachnospiraceae	Lachnospiraceae_UCG-001	uncultured_bacterium		0	0	0	0	0	0	0	0	0	0	0	0	0	0	0	0	0	0	0	0	30	0	0	0	0	0	0	0	0	0	0	0	0	0	0	0	0	0	0	0	0
d202f3307c961e13204522d055c7ce59	d__Bacteria	Firmicutes	Clostridia	Lachnospirales	Lachnospiraceae	uncultured			0	0	30	0	0	0	0	0	0	0	0	0	0	0	0	0	0	0	0	0	0	0	0	0	0	0	0	0	0	0	0	0	0	0	0	0	0	0	0	0	0
7ca0f3e1e07728ab78f54b3770156d1c	d__Bacteria	Firmicutes	Clostridia	Lachnospirales	Lachnospiraceae	[Eubacterium]_hallii_group			0	0	0	0	0	0	0	0	0	0	0	0	0	0	0	0	0	0	0	0	0	0	0	0	0	0	0	0	0	0	0	0	0	0	0	0	30	0	0	0	0
9714185f78dfd80645e0ea692aea3951	d__Bacteria	Firmicutes	Clostridia	Lachnospirales	Lachnospiraceae	uncultured	uncultured_bacterium		0	0	0	0	0	0	0	0	0	0	30	0	0	0	0	0	0	0	0	0	0	0	0	0	0	0	0	0	0	0	0	0	0	0	0	0	0	0	0	0	0
0f1af92d187f7387c7fd6e50373677df	d__Bacteria								0	0	0	0	0	0	0	0	0	0	0	0	0	0	0	0	0	0	0	0	0	0	0	0	0	0	0	0	0	0	0	0	5	5	4	0	6	0	6	0	0
e5a506b03788d5b4e0ea3e4bc6664ce8	d__Bacteria	Actinobacteriota	Actinobacteria	Bifidobacteriales	Bifidobacteriaceae	Bifidobacterium	Bifidobacterium_kashiwanohense		0	0	0	0	0	0	0	0	0	0	0	0	0	0	0	0	0	0	0	0	0	0	0	0	0	0	0	0	0	0	0	0	0	3	5	5	0	0	0	0	0
7074a17203e0ac32e47ef5a7a99efc89	d__Bacteria	Bacteroidota	Bacteroidia	Bacteroidales	Marinifilaceae	Butyricimonas			0	0	0	0	0	0	0	0	2	0	0	0	0	0	0	0	0	0	0	0	0	0	0	8	0	0	14	0	0	0	0	5	0	0	0	0	0	0	0	0	0
4e2630b73e34af7d8844ba855211b1a0	d__Bacteria	Firmicutes	Clostridia	Oscillospirales	Ruminococcaceae	Incertae_Sedis	uncultured_bacterium		0	0	29	0	0	0	0	0	0	0	0	0	0	0	0	0	0	0	0	0	0	0	0	0	0	0	0	0	0	0	0	0	0	0	0	0	0	0	0	0	0
9eaff8c3aca7b74962decea682803d9c	d__Bacteria	Firmicutes	Clostridia	Peptostreptococcales-Tissierellales	Peptostreptococcaceae	Intestinibacter			0	0	0	0	0	0	0	0	0	0	0	0	0	0	0	0	0	0	0	0	0	0	0	0	0	0	0	0	0	0	0	0	0	0	0	0	26	0	0	0	0
da724fc8304d189dcc9ccdfdf653ffc0	d__Bacteria	Firmicutes	Bacilli	Erysipelotrichales	Erysipelotrichaceae	uncultured	uncultured_bacterium		0	0	0	0	0	0	0	0	0	0	0	12	0	0	0	0	0	9	0	0	8	0	0	0	0	0	0	0	0	0	0	0	0	0	0	0	0	0	0	0	0
0c014e08fc1ed8c21b0264ce5b358840	d__Bacteria	Firmicutes	Clostridia	Clostridia_vadinBB60_group	Clostridia_vadinBB60_group	Clostridia_vadinBB60_group	unidentified		0	0	0	0	0	0	0	12	0	0	17	0	0	0	0	0	0	0	0	0	0	0	0	0	0	0	0	0	0	0	0	0	0	0	0	0	0	0	0	0	0
aa2725f1e054e9c6528a260c62109654	d__Bacteria	Firmicutes	Clostridia	Clostridia_vadinBB60_group	Clostridia_vadinBB60_group	Clostridia_vadinBB60_group			0	0	12	0	0	0	10	0	0	0	0	0	0	0	0	0	0	0	0	0	5	0	0	0	0	0	0	0	0	0	0	0	0	0	2	0	0	0	0	0	0
7a7c4dd53b53195452b460114952f6b6	d__Bacteria	Firmicutes	Clostridia	Oscillospirales	Butyricicoccaceae	Butyricicoccus	bacterium_NLAE-zl-H60		0	0	0	0	0	0	6	0	4	0	11	0	0	0	0	0	0	0	0	0	0	0	0	8	0	0	0	0	0	0	0	0	0	0	0	0	0	0	0	0	0
3c42352857543870ea47ec2b40bf65c7	d__Bacteria	Firmicutes	Clostridia	Clostridia_UCG-014	Clostridia_UCG-014	Clostridia_UCG-014	uncultured_bacterium		0	0	0	0	0	0	0	0	0	29	0	0	0	0	0	0	0	0	0	0	0	0	0	0	0	0	0	0	0	0	0	0	0	0	0	0	0	0	0	0	0
4f72e9c547ecb87c0ca08ac244c93862	d__Bacteria	Firmicutes	Clostridia	Lachnospirales	Lachnospiraceae				17	0	0	0	0	0	0	0	0	0	0	0	0	0	0	0	0	0	0	0	0	0	0	0	0	0	0	0	0	0	0	0	0	12	0	0	0	0	0	0	0
bd01119f1696ad8fb3394d742090be40	d__Bacteria	Firmicutes	Clostridia	Lachnospirales	Lachnospiraceae				0	15	0	14	0	0	0	0	0	0	0	0	0	0	0	0	0	0	0	0	0	0	0	0	0	0	0	0	0	0	0	0	0	0	0	0	0	0	0	0	0
75b1b57a08ed76c9350bbe7a3d504baa	d__Bacteria	Actinobacteriota	Coriobacteriia	Coriobacteriales	Eggerthellaceae	Enterorhabdus	uncultured_bacterium		0	0	0	0	22	0	0	0	0	0	0	0	0	0	0	0	0	0	0	0	0	0	0	0	0	0	6	0	0	0	0	0	0	0	0	0	0	0	0	0	0
46564d59d3c490d0845a3519e8379869	d__Bacteria	Firmicutes	Bacilli	Erysipelotrichales	Erysipelotrichaceae	uncultured	unidentified		0	0	0	0	0	0	0	0	0	0	0	0	0	0	0	0	0	0	0	0	0	0	0	0	0	0	0	0	28	0	0	0	0	0	0	0	0	0	0	0	0
d78b635ecb359c2b43c5f4eb3f2da0d4	d__Bacteria	Firmicutes	Bacilli	Lactobacillales	Lactobacillaceae	Lactobacillus			0	0	0	0	0	0	0	0	0	0	0	0	0	0	0	0	0	0	0	0	0	0	0	0	0	0	0	0	0	0	0	0	0	0	0	0	0	28	0	0	0
7c788bd3d5c5702bccbfdf7ad12ec14e	d__Bacteria	Firmicutes	Clostridia	Oscillospirales	Oscillospiraceae	uncultured	Clostridium_sp.		0	0	0	28	0	0	0	0	0	0	0	0	0	0	0	0	0	0	0	0	0	0	0	0	0	0	0	0	0	0	0	0	0	0	0	0	0	0	0	0	0
4ce9e35ad70ec1ebde2ad43e1c03c266	d__Bacteria	Firmicutes	Clostridia	Oscillospirales	Ruminococcaceae	Harryflintia	uncultured_bacterium		0	0	0	0	0	4	0	0	0	0	0	0	0	13	0	0	0	0	0	0	0	0	0	0	0	0	8	3	0	0	0	0	0	0	0	0	0	0	0	0	0
27a23e38ef7cc3c545246a5c3343d22e	d__Bacteria	Firmicutes	Clostridia	Lachnospirales	Lachnospiraceae	ASF356			0	0	0	0	0	0	0	0	0	0	0	0	0	0	0	0	0	0	0	0	0	0	0	0	0	0	0	0	0	0	0	0	0	0	0	0	28	0	0	0	0
2c2ca869c9b87c744c29f84e88d95557	d__Bacteria	Firmicutes	Clostridia	Clostridia_UCG-014	Clostridia_UCG-014	Clostridia_UCG-014			0	0	0	0	0	0	0	0	0	0	0	0	0	0	8	8	0	0	0	0	0	0	0	0	0	0	0	0	12	0	0	0	0	0	0	0	0	0	0	0	0
966b19a13130d60f05588914768900fe	d__Bacteria	Firmicutes	Bacilli	Lactobacillales	Aerococcaceae	Facklamia	Facklamia_tabacinasalis		0	0	0	0	0	0	0	0	0	0	0	0	0	0	0	0	4	0	0	0	4	0	0	0	0	0	0	0	0	0	0	0	0	0	0	0	0	0	0	0	0
aaf78f7d004ef8ab9cbc1fa9d36c3546	d__Bacteria	Firmicutes	Clostridia	Lachnospirales	Lachnospiraceae				0	0	0	0	0	0	0	0	0	8	20	0	0	0	0	0	0	0	0	0	0	0	0	0	0	0	0	0	0	0	0	0	0	0	0	0	0	0	0	0	0
35302d6c610931e096879d185885be60	d__Bacteria	Firmicutes	Clostridia	Lachnospirales	Lachnospiraceae	Acetatifactor	uncultured_bacterium		0	0	0	0	0	0	0	0	0	0	10	0	0	0	0	0	0	10	0	0	0	0	0	0	8	0	0	0	0	0	0	0	0	0	0	0	0	0	0	0	0
1a2c990444b55b12f09d1f56791b49cd	d__Bacteria	Firmicutes	Clostridia	Lachnospirales	Lachnospiraceae	uncultured			0	0	0	0	0	0	0	0	0	0	28	0	0	0	0	0	0	0	0	0	0	0	0	0	0	0	0	0	0	0	0	0	0	0	0	0	0	0	0	0	0
7f728a0f5f54adf3d394f6480394522f	d__Bacteria								0	0	0	0	0	0	0	0	0	0	0	0	0	0	0	0	0	0	0	0	0	0	0	0	0	0	0	0	0	0	0	0	11	0	3	6	0	0	0	7	0
b5ee957ae0fb1b2ddc32c6f788f4add8	d__Bacteria								0	0	0	0	0	0	0	0	0	0	0	0	0	0	0	0	0	0	0	0	0	0	0	0	0	0	0	0	0	0	0	0	11	0	6	0	0	0	0	0	0
f6c4a8f417f1fe38d2685b52509a504c	d__Bacteria								0	0	0	0	0	0	0	0	0	0	0	0	0	0	0	0	0	0	0	0	0	0	0	0	0	0	0	0	0	0	0	0	7	6	3	0	0	0	6	5	0
b9c505d9bbb726cccc3ae36b43f89d7e	d__Bacteria	Firmicutes	Clostridia	Clostridia_vadinBB60_group	Clostridia_vadinBB60_group	Clostridia_vadinBB60_group	uncultured_bacterium		0	0	4	6	0	0	0	3	0	0	0	0	0	0	0	0	0	0	0	0	0	8	0	0	0	0	0	0	0	0	0	6	0	0	0	0	0	0	0	0	0
232fdfbf65d65bee58bacf8facf20921	d__Bacteria	Firmicutes	Clostridia	Oscillospirales	Oscillospiraceae	NK4A214_group	unidentified		0	0	0	0	0	14	0	0	0	0	0	13	0	0	0	0	0	0	0	0	0	0	0	0	0	0	0	0	0	0	0	0	0	0	0	0	0	0	0	0	0
0fad72206343dc78ce81570ebf33696a	d__Bacteria	Firmicutes	Clostridia	Clostridia_UCG-014	Clostridia_UCG-014	Clostridia_UCG-014	uncultured_bacterium		0	0	0	0	0	0	0	0	0	0	0	0	0	0	0	0	0	27	0	0	0	0	0	0	0	0	0	0	0	0	0	0	0	0	0	0	0	0	0	0	0
a35312300df88fa8a5a0b9729443f9cb	d__Bacteria	Bacteroidota	Bacteroidia	Bacteroidales	Muribaculaceae	Muribaculaceae	uncultured_bacterium		0	0	0	0	0	0	0	7	0	0	0	0	0	0	0	0	0	0	0	0	0	0	0	0	0	0	10	0	0	10	0	0	0	0	0	0	0	0	0	0	0
52be306f6489f2ac6543733dcaf6b549	d__Bacteria	Firmicutes	Clostridia	Lachnospirales	Lachnospiraceae	Lachnospiraceae_UCG-001	uncultured_bacterium		0	0	0	0	0	0	0	0	0	0	0	0	0	0	0	0	0	0	0	0	0	0	27	0	0	0	0	0	0	0	0	0	0	0	0	0	0	0	0	0	0
6bc28d6d1423cab354c02b1121dbce9b	d__Bacteria	Firmicutes	Clostridia	Lachnospirales	Lachnospiraceae				0	0	0	0	0	0	14	0	0	5	0	0	0	0	0	0	0	8	0	0	0	0	0	0	0	0	0	0	0	0	0	0	0	0	0	0	0	0	0	0	0
99850424f94b5c1a48fb5ae3a6ed4bfb	d__Bacteria								0	0	0	0	0	0	0	0	0	0	0	0	0	0	0	0	0	0	0	0	0	0	0	0	0	0	0	0	0	0	0	0	5	0	4	0	3	0	4	10	0
b79e6ab7eab01b8359d85b22165fd913	d__Bacteria								0	0	0	0	0	0	0	0	0	0	0	0	0	0	0	0	0	0	0	0	0	0	0	0	0	0	0	0	0	0	0	0	10	0	0	0	0	0	0	10	0
7a96cbc241ac59683d502cc7f23cb397	d__Bacteria								0	0	0	0	0	0	0	0	0	0	0	0	0	0	0	0	0	0	0	0	0	0	0	0	0	0	0	0	0	0	0	0	0	4	0	7	5	4	0	0	0
9a3075f7f552868252b7be14613e1a8f	d__Bacteria	Firmicutes	Clostridia	Oscillospirales	Oscillospiraceae	Oscillibacter	uncultured_bacterium		0	0	0	0	0	0	0	0	0	0	0	0	0	0	0	0	0	0	14	0	0	0	0	0	0	0	0	0	0	0	12	0	0	0	0	0	0	0	0	0	0
e48f8a623899849ee3a9aa69fc5c8b12	d__Bacteria	Bacteroidota	Bacteroidia	Bacteroidales	Muribaculaceae	Muribaculaceae			0	26	0	0	0	0	0	0	0	0	0	0	0	0	0	0	0	0	0	0	0	0	0	0	0	0	0	0	0	0	0	0	0	0	0	0	0	0	0	0	0
3cc95b4e921d346d6cd11e2c74d528dc	d__Bacteria	Firmicutes	Clostridia	Clostridia_UCG-014	Clostridia_UCG-014	Clostridia_UCG-014			0	0	0	0	0	0	0	26	0	0	0	0	0	0	0	0	0	0	0	0	0	0	0	0	0	0	0	0	0	0	0	0	0	0	0	0	0	0	0	0	0
0f646d6eaa9aadb4b729fa5084da64f1	d__Bacteria	Firmicutes	Clostridia	Lachnospirales	Lachnospiraceae	Acetatifactor	uncultured_bacterium		0	0	0	0	0	7	0	0	0	0	0	0	0	0	0	0	0	0	0	0	0	0	0	0	9	0	0	0	0	10	0	0	0	0	0	0	0	0	0	0	0
276f577e9df9da41f996500148766ff8	d__Bacteria	Firmicutes	Clostridia	Lachnospirales	Lachnospiraceae	Lachnospiraceae_NK4A136_group	uncultured_bacterium		0	0	0	0	0	0	0	0	0	0	0	0	0	26	0	0	0	0	0	0	0	0	0	0	0	0	0	0	0	0	0	0	0	0	0	0	0	0	0	0	0
244a847e459839dd734c485a779c2c18	d__Bacteria	Firmicutes	Clostridia	Lachnospirales	Lachnospiraceae				0	0	0	0	17	0	0	0	0	0	0	0	0	0	0	0	0	0	0	0	0	0	0	0	0	9	0	0	0	0	0	0	0	0	0	0	0	0	0	0	0
94df806b5b46dcd8314558ed1baf1ffe	d__Bacteria	Firmicutes	Clostridia	Lachnospirales	Lachnospiraceae				26	0	0	0	0	0	0	0	0	0	0	0	0	0	0	0	0	0	0	0	0	0	0	0	0	0	0	0	0	0	0	0	0	0	0	0	0	0	0	0	0
261e99d3708dd6bdab29242ff08c1335	d__Bacteria	Actinobacteriota	Actinobacteria	Corynebacteriales	Corynebacteriaceae	Corynebacterium			0	0	0	0	0	0	0	0	0	0	0	0	0	0	0	0	9	0	9	0	0	0	0	0	0	0	0	0	0	0	0	0	0	0	0	0	0	0	0	0	0
f364687cc9e6cd7a4eb1bc7c99c48065	d__Bacteria	Firmicutes	Clostridia	Clostridiales	Clostridiaceae	Clostridium_sensu_stricto_1	uncultured_bacterium		0	0	0	0	0	0	0	0	0	0	0	0	0	0	0	0	0	0	0	0	0	0	0	0	0	0	0	0	0	0	0	0	0	0	0	0	0	0	0	25	0
07a11261682e1f87866da5efd9c69463	d__Bacteria	Firmicutes	Clostridia	Clostridia	Hungateiclostridiaceae	Ruminiclostridium	uncultured_organism		0	0	0	0	0	0	0	16	0	0	0	0	0	0	0	0	0	0	0	0	0	0	0	0	0	0	5	0	0	0	4	0	0	0	0	0	0	0	0	0	0
7e0317f7ea7da7ba2121b612bbee1602	d__Bacteria	Firmicutes	Clostridia	Oscillospirales	Oscillospiraceae	uncultured	uncultured_bacterium		0	0	0	0	0	0	0	0	0	0	17	0	0	0	0	0	0	0	0	0	0	8	0	0	0	0	0	0	0	0	0	0	0	0	0	0	0	0	0	0	0
69495bfc05dfce4cd42f385cf96110d2	d__Bacteria	Firmicutes	Clostridia	Oscillospirales	Oscillospiraceae	Oscillibacter	unidentified		0	0	0	0	0	0	0	0	0	0	0	0	0	0	0	0	0	0	0	0	0	0	8	0	0	0	0	0	0	0	0	17	0	0	0	0	0	0	0	0	0
c3096e6505cdecbae432156abf6b7112	d__Bacteria	Bacteroidota	Bacteroidia	Bacteroidales	Muribaculaceae	Muribaculaceae	uncultured_bacterium		0	0	0	0	0	0	0	20	0	0	0	0	0	0	0	0	0	0	0	0	0	0	0	0	0	0	5	0	0	0	0	0	0	0	0	0	0	0	0	0	0
c287da853235f9a98089163fdca87226	d__Bacteria	Firmicutes	Clostridia	Lachnospirales	Lachnospiraceae	Coprococcus			0	0	0	0	0	0	0	0	0	0	0	0	0	0	0	0	0	0	0	0	0	0	0	0	0	0	0	0	0	0	0	0	11	0	0	0	10	0	0	4	0
b188813582773f82d79086299f4bca74	d__Bacteria	Firmicutes	Clostridia	Lachnospirales	Lachnospiraceae				0	0	0	0	0	0	0	0	0	0	0	7	0	0	0	18	0	0	0	0	0	0	0	0	0	0	0	0	0	0	0	0	0	0	0	0	0	0	0	0	0
ab6f08c6ac676ecde42d9fbe3c37abc9	d__Bacteria	Firmicutes	Clostridia	Lachnospirales	Lachnospiraceae				0	0	0	0	0	0	0	0	0	0	0	0	0	0	0	0	0	0	0	0	0	8	0	0	0	7	0	10	0	0	0	0	0	0	0	0	0	0	0	0	0
5e0247a25170727a41ed9c82b4fa078c	d__Bacteria	Firmicutes	Clostridia	Lachnospirales	Lachnospiraceae				0	0	0	0	0	0	0	0	0	0	11	7	7	0	0	0	0	0	0	0	0	0	0	0	0	0	0	0	0	0	0	0	0	0	0	0	0	0	0	0	0
1b1d113910d331f5ff136ff118ae0258	d__Bacteria	Firmicutes	Clostridia	Lachnospirales	Lachnospiraceae	uncultured			0	0	0	0	0	0	15	0	0	0	0	0	0	0	0	0	0	0	0	0	0	0	0	0	0	10	0	0	0	0	0	0	0	0	0	0	0	0	0	0	0
87e95672b603b2aaddfbb2fa98bdfb24	d__Bacteria	Firmicutes	Clostridia	Lachnospirales	Lachnospiraceae	uncultured			0	0	5	0	0	0	0	0	0	0	0	0	0	0	0	0	0	0	8	0	0	0	0	0	0	0	0	0	0	0	0	7	0	0	0	0	0	5	0	0	0
0d252fec04accd49e68c4c1727afc459	d__Bacteria	Firmicutes	Clostridia	Lachnospirales	Lachnospiraceae				0	0	18	0	0	0	0	0	0	0	0	7	0	0	0	0	0	0	0	0	0	0	0	0	0	0	0	0	0	0	0	0	0	0	0	0	0	0	0	0	0
51c6e85bcdb895c7d3dc78b6fb961936	d__Bacteria	Actinobacteriota	Actinobacteria	Bifidobacteriales	Bifidobacteriaceae	Bifidobacterium	Bifidobacterium_bifidum		0	0	0	0	0	0	0	0	0	0	0	0	0	0	0	0	0	0	0	0	0	0	0	0	0	0	0	0	0	0	0	0	24	0	0	0	0	0	0	0	0
b0b18cf3a79ec5d4e5c539b94e6f70ac	d__Bacteria	Bacteroidota	Bacteroidia	Bacteroidales	Bacteroidaceae	Bacteroides	Bacteroides_finegoldii		0	0	0	0	0	0	0	0	0	0	0	0	0	0	0	0	0	0	0	0	0	0	0	0	0	0	0	0	0	0	0	0	0	0	0	0	11	13	0	0	0
959d4ca7a695e3ac6a0e46c2027a2531	d__Bacteria	Firmicutes	Bacilli	Erysipelotrichales	Erysipelotrichaceae	uncultured	uncultured_bacterium		0	0	0	9	0	0	0	0	0	0	0	0	0	0	0	0	0	0	0	0	0	0	0	0	0	0	0	0	0	8	7	0	0	0	0	0	0	0	0	0	0
c445435498e52709047681a16a1048d7	d__Bacteria	Firmicutes	Clostridia	Clostridia_vadinBB60_group	Clostridia_vadinBB60_group	Clostridia_vadinBB60_group	uncultured_bacterium		0	0	0	0	0	0	0	0	13	0	0	0	0	11	0	0	0	0	0	0	0	0	0	0	0	0	0	0	0	0	0	0	0	0	0	0	0	0	0	0	0
7df13f3259d8cfee23955713493327d7	d__Bacteria	Firmicutes	Clostridia	Clostridia_vadinBB60_group	Clostridia_vadinBB60_group	Clostridia_vadinBB60_group	uncultured_bacterium		0	0	0	0	0	0	0	0	0	0	12	0	0	0	0	0	0	0	0	0	0	3	0	0	0	0	0	0	9	0	0	0	0	0	0	0	0	0	0	0	0
49d100f9906bf4d6aeeb9472dc402f89	d__Bacteria	Firmicutes	Clostridia	Oscillospirales	Butyricicoccaceae	UCG-009	uncultured_bacterium		0	0	0	0	0	0	0	0	0	0	11	0	0	0	0	0	0	0	0	0	0	0	0	0	3	10	0	0	0	0	0	0	0	0	0	0	0	0	0	0	0
424a4e19c92669d3402d69c7a1250a1e	d__Bacteria	Firmicutes	Bacilli	Bacillales	Planococcaceae	Sporosarcina	uncultured_bacterium		0	0	0	0	0	0	0	0	0	0	0	0	0	0	0	0	16	0	0	0	0	0	0	0	0	0	0	0	0	0	0	0	0	0	0	0	0	0	0	0	0
4c3db6ddb4899dbedb3618192f2ad313	d__Bacteria	Firmicutes	Clostridia	Lachnospirales	Lachnospiraceae	Roseburia			0	0	0	0	11	0	0	0	0	0	0	0	0	0	0	0	0	0	0	0	0	0	0	0	0	0	13	0	0	0	0	0	0	0	0	0	0	0	0	0	0
0a0d81861034b855b6e7ab36ca7e8709	d__Bacteria	Firmicutes	Clostridia	Lachnospirales	Lachnospiraceae	Lachnospiraceae_UCG-001	uncultured_bacterium		0	0	0	0	0	0	0	0	0	0	0	0	0	0	0	0	0	0	24	0	0	0	0	0	0	0	0	0	0	0	0	0	0	0	0	0	0	0	0	0	0
12e19aed09fad84766f6a9eca9080f75	d__Bacteria	Firmicutes	Clostridia	Lachnospirales	Lachnospiraceae				0	0	0	0	0	0	0	0	0	0	0	0	0	0	0	0	0	0	0	0	0	0	0	0	0	0	24	0	0	0	0	0	0	0	0	0	0	0	0	0	0
a37445b168b0d34e0d93978c9d2441b2	d__Bacteria	Firmicutes	Clostridia	Lachnospirales	Lachnospiraceae				0	0	0	0	0	0	0	0	0	0	0	0	0	0	0	24	0	0	0	0	0	0	0	0	0	0	0	0	0	0	0	0	0	0	0	0	0	0	0	0	0
1587713c94951f6ac8b9bb4cf2af1609	d__Bacteria								0	0	0	0	0	0	0	0	0	0	0	0	0	0	0	0	0	0	0	0	0	0	0	0	0	0	0	0	0	0	0	0	0	0	0	0	9	0	7	4	3
fa635120638c7c1346d30ad50dfc8a09	d__Bacteria	Firmicutes	Bacilli	Lactobacillales	Lactobacillaceae	Lactobacillus			0	0	0	0	0	0	0	0	0	0	0	0	0	0	0	0	0	0	0	0	0	0	0	0	0	0	0	0	0	0	0	0	23	0	0	0	0	0	0	0	0
c8c59829168aa9a0714a163786151180	d__Bacteria	Firmicutes	Clostridia	Clostridia_vadinBB60_group	Clostridia_vadinBB60_group	Clostridia_vadinBB60_group	uncultured_bacterium		0	0	0	0	0	0	0	0	6	0	0	5	0	0	0	0	0	0	0	0	0	0	0	0	6	0	0	0	0	6	0	0	0	0	0	0	0	0	0	0	0
0d7dd2a18a632a2029783912f515a73b	d__Bacteria	Firmicutes	Clostridia	Clostridia_vadinBB60_group	Clostridia_vadinBB60_group	Clostridia_vadinBB60_group	uncultured_bacterium		0	0	0	8	0	0	0	0	0	0	0	15	0	0	0	0	0	0	0	0	0	0	0	0	0	0	0	0	0	0	0	0	0	0	0	0	0	0	0	0	0
c728ad6f5d183cb36fa06b6a3a47758b	d__Bacteria	Firmicutes	Clostridia	Oscillospirales	Ruminococcaceae	Faecalibacterium			0	0	0	0	0	0	0	0	0	0	0	0	0	0	0	0	2	0	0	0	0	0	0	0	0	0	0	0	0	0	0	0	0	0	10	0	11	0	0	0	0
e09596954df91686222871bf587308c5	d__Bacteria	Firmicutes	Clostridia	Clostridia_UCG-014	Clostridia_UCG-014	Clostridia_UCG-014			0	0	23	0	0	0	0	0	0	0	0	0	0	0	0	0	0	0	0	0	0	0	0	0	0	0	0	0	0	0	0	0	0	0	0	0	0	0	0	0	0
d55b362c0c9339f00a468ecacf066b14	d__Bacteria	Firmicutes	Clostridia	Clostridia_UCG-014	Clostridia_UCG-014	Clostridia_UCG-014			0	0	0	0	0	0	11	0	0	12	0	0	0	0	0	0	0	0	0	0	0	0	0	0	0	0	0	0	0	0	0	0	0	0	0	0	0	0	0	0	0
51b3925b1ad2fd0e93778eae8b764cc6	d__Bacteria	Firmicutes	Bacilli	Lactobacillales	Streptococcaceae	Streptococcus			0	0	0	0	0	0	0	0	0	0	0	0	0	0	0	0	0	0	0	0	0	0	0	0	0	0	0	0	0	0	0	0	0	0	0	0	23	0	0	0	0
47795e620d5370a9d7d8642fa4b89cb5	d__Bacteria	Firmicutes	Clostridia	Lachnospirales	Lachnospiraceae				0	0	0	0	0	0	0	0	0	0	7	0	0	0	0	0	0	0	0	0	0	0	0	0	0	0	0	0	5	4	0	7	0	0	0	0	0	0	0	0	0
fd0f1e716571730a2a314a2e15ff8b46	d__Bacteria	Firmicutes	Clostridia	Lachnospirales	Lachnospiraceae	Lachnospiraceae_UCG-001	unidentified		0	0	0	0	0	0	0	0	0	0	0	0	0	0	0	0	0	0	0	0	0	0	0	0	0	0	0	0	20	0	0	0	0	0	3	0	0	0	0	0	0
3613e054eb325450e0d085d862d4b20a	d__Bacteria	Firmicutes	Clostridia	Lachnospirales	Lachnospiraceae	Lachnospiraceae_NK4A136_group	uncultured_bacterium		0	0	0	0	0	0	0	0	0	0	0	0	0	0	0	23	0	0	0	0	0	0	0	0	0	0	0	0	0	0	0	0	0	0	0	0	0	0	0	0	0
a822bc110015af6e2938b1041db91c84	d__Bacteria	Firmicutes	Clostridia	Lachnospirales	Lachnospiraceae	Lachnospiraceae_NK4A136_group	uncultured_bacterium		0	0	0	0	0	0	0	0	0	0	23	0	0	0	0	0	0	0	0	0	0	0	0	0	0	0	0	0	0	0	0	0	0	0	0	0	0	0	0	0	0
5396da587eef8eb6f48ac197e14eb9fb	d__Bacteria	Firmicutes	Clostridia	Lachnospirales	Lachnospiraceae				0	0	0	0	0	0	0	0	0	0	0	0	0	0	0	0	0	0	0	0	0	23	0	0	0	0	0	0	0	0	0	0	0	0	0	0	0	0	0	0	0
6a80316731f1f273194f038f5df680ad	d__Bacteria	Firmicutes	Negativicutes	Veillonellales-Selenomonadales	Veillonellaceae	Megasphaera	uncultured_organism		0	0	0	0	0	0	0	0	0	0	0	0	0	0	0	0	0	0	0	0	0	0	0	0	0	0	0	0	0	0	0	0	0	0	0	0	22	0	0	0	0
a980731e78fb0be141c07b71cd74131b	d__Bacteria	Bacteroidota	Bacteroidia	Bacteroidales	Tannerellaceae	Parabacteroides	Parabacteroides_sp.		0	0	0	0	0	0	0	0	0	0	0	0	0	0	0	0	0	0	0	0	0	0	0	0	0	0	0	0	0	0	0	0	0	0	0	0	22	0	0	0	0
d4d386b7d01baf327f6b43aa568cb9e7	d__Bacteria	Bacteroidota	Bacteroidia	Bacteroidales	Bacteroidaceae	Bacteroides	Bacteroides_vulgatus		0	0	0	0	0	0	0	0	0	0	0	0	0	0	0	0	0	0	0	0	0	0	0	0	0	0	0	0	0	0	0	0	0	0	0	0	0	0	0	19	0
866ea1cc638e4ceb9195a8a6a1869754	d__Bacteria	Bacteroidota	Bacteroidia	Bacteroidales	Bacteroidaceae	Bacteroides	Bacteroides_vulgatus		0	0	0	0	0	0	0	0	0	0	0	0	0	0	0	0	0	0	0	0	0	0	0	0	0	0	0	0	0	0	0	0	0	0	0	0	0	0	0	0	0
981cea552a26ba1cec0e1f14bb3ce168	d__Bacteria	Firmicutes	Bacilli	Acholeplasmatales	Acholeplasmataceae	Anaeroplasma	uncultured_bacterium		0	0	0	0	0	18	0	0	0	0	0	0	0	0	0	0	0	0	0	0	0	0	0	0	0	0	0	0	0	0	0	0	0	0	0	0	0	4	0	0	0
a4405f1c4ff31b3f46eec29f3c99507e	d__Bacteria	Firmicutes	Bacilli	RF39	RF39	RF39			0	0	0	0	0	0	0	0	0	0	0	0	13	0	0	0	0	0	0	0	0	0	0	0	0	0	2	0	0	7	0	0	0	0	0	0	0	0	0	0	0
9066cdf0811ee0e606b6f0ef73860609	d__Bacteria	Firmicutes	Clostridia	Oscillospirales	Oscillospiraceae	uncultured	uncultured_bacterium		0	0	0	0	0	0	5	0	0	0	5	0	0	0	0	0	0	0	0	4	0	0	0	0	0	0	3	0	5	0	0	0	0	0	0	0	0	0	0	0	0
2285f58785ae6a5924a595d2ceae9fc0	d__Bacteria	Firmicutes	Clostridia	Oscillospirales	Ruminococcaceae	uncultured	uncultured_bacterium		0	0	7	0	0	0	0	0	0	0	0	0	0	0	0	0	8	0	7	0	0	0	0	0	0	0	0	0	0	0	0	0	0	0	0	0	0	0	0	0	0
734066cd1e5851844a9e51136152f8d4	d__Bacteria	Bacteroidota	Bacteroidia	Bacteroidales	Muribaculaceae	Muribaculaceae	uncultured_bacterium		0	0	0	0	0	0	0	0	0	0	0	0	0	0	0	0	0	0	0	0	0	0	0	0	0	0	0	22	0	0	0	0	0	0	0	0	0	0	0	0	0
4f9a4081931d13c65412f46f1403756b	d__Bacteria	Firmicutes	Clostridia	Clostridia_UCG-014	Clostridia_UCG-014	Clostridia_UCG-014	unidentified		0	0	0	0	0	0	0	0	0	0	0	0	0	0	0	22	0	0	0	0	0	0	0	0	0	0	0	0	0	0	0	0	0	0	0	0	0	0	0	0	0
6c1044163caa52ad52ca0725959a5d88	d__Bacteria	Firmicutes	Clostridia	Clostridia_UCG-014	Clostridia_UCG-014	Clostridia_UCG-014			0	0	0	0	0	0	0	0	0	0	0	0	0	0	0	0	0	0	0	0	0	22	0	0	0	0	0	0	0	0	0	0	0	0	0	0	0	0	0	0	0
d89ca0b437eaca513e2b9e9b926e273e	d__Bacteria	Firmicutes	Clostridia	Lachnospirales	Lachnospiraceae	Roseburia	uncultured_bacterium		0	0	0	0	0	0	13	0	0	0	0	0	0	0	0	0	0	0	0	0	0	0	0	0	0	0	9	0	0	0	0	0	0	0	0	0	0	0	0	0	0
18c3d6ebd8267abfa2d063fc1965bd07	d__Bacteria	Firmicutes	Clostridia	Lachnospirales	Lachnospiraceae	Lachnospiraceae_NK4A136_group	uncultured_bacterium		0	0	0	0	9	0	0	1	0	0	0	0	0	0	0	0	0	0	0	0	0	0	0	0	7	5	0	0	0	0	0	0	0	0	0	0	0	0	0	0	0
6ea7ddd260cdefc7a2d0a8b4134308e9	d__Bacteria	Firmicutes	Clostridia	Lachnospirales	Lachnospiraceae	Lachnospiraceae_UCG-006	uncultured_bacterium		0	0	0	0	0	0	0	0	0	0	22	0	0	0	0	0	0	0	0	0	0	0	0	0	0	0	0	0	0	0	0	0	0	0	0	0	0	0	0	0	0
590f103fc65b45161066f0a311ba142d	d__Bacteria	Actinobacteriota	Coriobacteriia	Coriobacteriales	Coriobacteriales_Incertae_Sedis	uncultured	uncultured_bacterium		3	0	0	5	0	4	0	0	0	0	0	0	0	0	3	0	0	0	0	0	0	0	0	0	0	0	0	0	0	6	0	0	0	0	0	0	0	0	0	0	0
7ffabd29d7ed337b4ed058ba1d939b4f	d__Bacteria	Firmicutes	Clostridia	Peptostreptococcales-Tissierellales	Peptostreptococcaceae				0	0	0	0	0	0	0	0	0	0	0	0	0	0	0	0	0	0	0	0	0	0	0	0	0	0	0	0	0	0	0	0	21	0	0	0	0	0	0	0	0
df3d6113f855e22f2a6d44e60f01baa7	d__Bacteria	Firmicutes	Clostridia	Peptostreptococcales-Tissierellales	Peptostreptococcaceae	Romboutsia			0	0	0	0	0	0	0	0	0	0	0	0	0	0	0	0	0	0	0	0	0	0	0	0	0	0	0	0	0	0	0	0	0	0	0	0	0	0	21	0	0
9bd93b2d5b0a4cfac5351f0ea2465cfa	d__Bacteria	Firmicutes	Bacilli	RF39	RF39	RF39	uncultured_bacterium		0	0	0	0	0	0	0	0	0	0	0	0	0	0	0	0	0	0	0	0	0	0	0	0	2	0	4	15	0	0	0	0	0	0	0	0	0	0	0	0	0
154e364af547a63e99dfbba1736c6080	d__Bacteria	Firmicutes	Clostridia	Clostridia_vadinBB60_group	Clostridia_vadinBB60_group	Clostridia_vadinBB60_group	unidentified		0	0	0	0	0	0	0	0	0	0	21	0	0	0	0	0	0	0	0	0	0	0	0	0	0	0	0	0	0	0	0	0	0	0	0	0	0	0	0	0	0
6ee4d8199d8871c3fef372fa1b8fb4fd	d__Bacteria	Firmicutes	Clostridia	Oscillospirales	Oscillospiraceae				0	10	0	5	0	0	0	0	0	0	0	0	0	0	0	0	0	0	0	0	0	0	0	0	6	0	0	0	0	0	0	0	0	0	0	0	0	0	0	0	0
967a175840e2ffe036102a0c3b4fce4f	d__Bacteria	Bacteroidota	Bacteroidia	Bacteroidales	Muribaculaceae	Muribaculaceae	uncultured_bacterium		0	0	0	0	0	0	0	0	0	0	0	0	0	0	0	0	0	0	0	0	0	0	0	0	0	0	0	21	0	0	0	0	0	0	0	0	0	0	0	0	0
850154fa739dfc7adccbe2647ba1d7ca	d__Bacteria	Bacteroidota	Bacteroidia	Bacteroidales	Muribaculaceae	Muribaculaceae	uncultured_bacterium		0	0	0	0	5	0	0	0	0	0	0	0	0	0	0	0	0	0	10	0	0	0	0	0	0	0	0	0	0	0	6	0	0	0	0	0	0	0	0	0	0
f9682e5366573c412e099570034bb06c	d__Bacteria	Firmicutes	Clostridia	Clostridia_UCG-014	Clostridia_UCG-014	Clostridia_UCG-014			0	0	0	0	0	0	0	0	0	0	0	0	0	0	0	0	0	7	0	0	0	0	0	0	0	0	0	14	0	0	0	0	0	0	0	0	0	0	0	0	0
da076d30438f9ee1928714c6819c1a36	d__Bacteria	Firmicutes	Clostridia	Clostridia_UCG-014	Clostridia_UCG-014	Clostridia_UCG-014	unidentified		0	0	0	0	0	0	0	0	0	0	0	0	0	0	0	0	0	0	0	0	0	0	0	0	0	0	21	0	0	0	0	0	0	0	0	0	0	0	0	0	0
e4e709bd3eda9010448a675d3e05950d	d__Bacteria	Firmicutes	Clostridia	Clostridia_UCG-014	Clostridia_UCG-014	Clostridia_UCG-014	unidentified		0	0	0	0	0	0	0	0	0	0	0	0	0	0	0	0	0	0	0	0	0	21	0	0	0	0	0	0	0	0	0	0	0	0	0	0	0	0	0	0	0
357da8d7625b09f8ed37c217870be1f3	d__Bacteria	Firmicutes	Clostridia	Lachnospirales	Lachnospiraceae	uncultured	unidentified		0	0	0	0	0	0	0	0	0	0	0	0	0	0	0	0	0	0	0	0	0	0	0	21	0	0	0	0	0	0	0	0	0	0	0	0	0	0	0	0	0
d187bafb45edd127a9c101cb07c20e09	d__Bacteria	Firmicutes	Clostridia	Lachnospirales	Lachnospiraceae	Roseburia	uncultured_bacterium		0	0	0	0	0	0	0	0	0	0	0	0	0	0	0	0	0	0	0	0	0	21	0	0	0	0	0	0	0	0	0	0	0	0	0	0	0	0	0	0	0
66151a1fb1246a10e2a95775244f9e96	d__Bacteria	Firmicutes	Clostridia	Lachnospirales	Lachnospiraceae				0	0	0	0	0	0	0	0	0	0	0	0	0	0	0	7	0	0	0	0	0	0	0	0	0	0	0	0	0	0	0	14	0	0	0	0	0	0	0	0	0
ee49f80941dd8bc747d0dbee73a0f7b9	d__Bacteria	Firmicutes	Clostridia	Lachnospirales	Lachnospiraceae	A2	uncultured_bacterium		0	0	0	0	0	0	0	0	0	0	0	21	0	0	0	0	0	0	0	0	0	0	0	0	0	0	0	0	0	0	0	0	0	0	0	0	0	0	0	0	0
ec9761851b6920ed2c836d71fadbd160	d__Bacteria	Firmicutes	Clostridia	Lachnospirales	Lachnospiraceae				0	0	0	0	0	0	0	0	0	0	0	0	0	0	21	0	0	0	0	0	0	0	0	0	0	0	0	0	0	0	0	0	0	0	0	0	0	0	0	0	0
8b276864090be0bd1ac122b19f5cae64	d__Bacteria								0	0	0	0	0	0	0	0	0	0	0	0	0	0	0	0	0	0	0	0	0	0	0	0	0	0	0	0	0	0	0	0	0	0	0	0	0	0	8	4	0
781430c159ecc011923a6d1e212e1a96	d__Bacteria	Actinobacteriota	Coriobacteriia	Coriobacteriales	Eggerthellaceae	Senegalimassilia	uncultured_bacterium		0	0	0	0	0	0	0	0	0	0	0	0	0	0	0	0	0	0	0	0	0	0	0	0	0	0	0	0	0	0	0	0	0	0	0	0	20	0	0	0	0
6d94ad7799a01df0a525a125c6246f7e	d__Bacteria	Firmicutes	Clostridia	Peptostreptococcales-Tissierellales	Anaerovoracaceae	Family_XIII_AD3011_group			0	4	5	0	0	0	0	0	0	0	0	0	0	0	0	0	0	0	0	2	0	5	0	0	4	0	0	0	0	0	0	0	0	0	0	0	0	0	0	0	0
ffbc9b5bf4aaa3081e7793860d8dcefb	d__Bacteria	Firmicutes	Bacilli	RF39	RF39	RF39	uncultured_bacterium		0	0	0	0	0	0	0	0	0	0	0	0	0	0	0	0	0	0	0	20	0	0	0	0	0	0	0	0	0	0	0	0	0	0	0	0	0	0	0	0	0
790d394727baf995d95df2e02b9907af	d__Bacteria	Firmicutes	Clostridia	Christensenellales	Christensenellaceae	uncultured	uncultured_bacterium		0	0	2	0	0	0	0	0	0	0	0	0	0	3	0	2	0	0	7	2	0	0	0	0	2	0	0	0	2	0	0	0	0	0	0	0	0	0	0	0	0
9e52f730af9b221dc6015d99056e5c8b	d__Bacteria	Firmicutes	Clostridia	Lachnospirales	Lachnospiraceae	Tyzzerella			0	0	0	0	0	0	0	0	0	0	0	0	0	6	0	0	0	11	0	3	0	0	0	0	0	0	0	0	0	0	0	0	0	0	0	0	0	0	0	0	0
d16a4faef202f2f76497bdd5a6f454b7	d__Bacteria	Firmicutes	Clostridia	Oscillospirales	uncultured	uncultured			0	2	0	0	0	0	0	0	0	0	0	0	4	0	0	3	0	0	3	0	2	2	0	0	4	0	0	0	0	0	0	0	0	0	0	0	0	0	0	0	0
07efe1dcf1b2ba7f941f4c2632ae6957	d__Bacteria	Firmicutes	Clostridia	Oscillospirales	Oscillospiraceae	Colidextribacter			0	0	0	0	0	0	0	0	0	0	20	0	0	0	0	0	0	0	0	0	0	0	0	0	0	0	0	0	0	0	0	0	0	0	0	0	0	0	0	0	0
1d5e6afbd8a36d7912f3795aae8ad6c9	d__Bacteria	Firmicutes	Clostridia	Oscillospirales	Ruminococcaceae	Incertae_Sedis	uncultured_Clostridiales		0	0	0	0	0	0	0	0	0	0	0	0	0	0	0	0	0	0	0	0	0	0	0	0	0	0	0	0	0	0	0	0	20	0	0	0	0	0	0	0	0
028eb7edd2b36dd07c82014ba9aad04d	d__Bacteria	Firmicutes	Clostridia	Clostridia_UCG-014	Clostridia_UCG-014	Clostridia_UCG-014			0	0	0	0	0	0	0	0	0	0	0	11	0	0	0	0	0	0	0	0	0	0	0	0	9	0	0	0	0	0	0	0	0	0	0	0	0	0	0	0	0
5b7c028b4075ac8f25f3f76df51b23f0	d__Bacteria	Firmicutes	Bacilli	Lactobacillales	Enterococcaceae	Enterococcus			0	0	0	0	0	0	0	0	0	0	0	0	0	0	0	0	0	0	0	0	0	0	0	0	0	0	0	0	0	0	0	0	0	0	0	0	20	0	0	0	0
b450bfdcf5efe0273fce3a2fe5b627d6	d__Bacteria	Firmicutes	Clostridia	Lachnospirales	Lachnospiraceae	A2	uncultured_bacterium		0	0	0	0	0	0	0	0	0	0	0	0	0	0	0	0	0	3	17	0	0	0	0	0	0	0	0	0	0	0	0	0	0	0	0	0	0	0	0	0	0
4f766035212579d0ea8e0b1b795ed8bf	d__Bacteria	Firmicutes	Clostridia	Lachnospirales	Lachnospiraceae	Lachnospiraceae_UCG-001			0	0	0	0	0	0	0	0	0	0	0	0	0	0	0	0	0	0	0	0	0	0	0	0	0	0	0	0	0	0	0	0	0	0	5	0	0	0	15	0	0
0b0ea9fc8b0edc0e4d967be51027bfe0	d__Bacteria	Firmicutes	Clostridia	Lachnospirales	Lachnospiraceae	Lachnospiraceae_NK4A136_group			0	0	0	0	0	0	0	0	0	0	0	0	0	0	0	0	0	0	0	0	0	0	0	0	0	0	0	0	8	0	0	12	0	0	0	0	0	0	0	0	0
177fbc8060a7d68921bd129e6e644061	d__Bacteria	Firmicutes	Clostridia	Lachnospirales	Lachnospiraceae	[Eubacterium]_eligens_group			0	0	0	0	0	0	0	0	0	0	0	0	0	0	0	0	0	0	0	0	0	0	0	0	0	0	0	0	0	0	0	0	20	0	0	0	0	0	0	0	0
e5520e69c39c46e11d9abb444c6f11a7	d__Bacteria	Firmicutes	Clostridia	Lachnospirales	Lachnospiraceae	GCA-900066575	uncultured_bacterium		0	0	0	0	0	0	0	0	0	0	20	0	0	0	0	0	0	0	0	0	0	0	0	0	0	0	0	0	0	0	0	0	0	0	0	0	0	0	0	0	0
abbf6521d84bf44a3f57e20235c2aee4	d__Bacteria	Firmicutes	Clostridia	Lachnospirales	Lachnospiraceae	uncultured	uncultured_bacterium		0	0	20	0	0	0	0	0	0	0	0	0	0	0	0	0	0	0	0	0	0	0	0	0	0	0	0	0	0	0	0	0	0	0	0	0	0	0	0	0	0
d17bb5b328d9d302c6f8d62ad9ffcd7c	d__Bacteria								0	0	0	0	0	0	0	0	0	0	0	0	0	0	0	0	0	0	0	0	0	0	0	0	0	0	0	0	0	0	0	0	0	0	4	0	5	0	6	0	0
18d76f2ea34e0e6481bef93b43e162ed	d__Bacteria								0	0	0	0	0	0	0	0	0	0	0	0	0	0	0	0	0	0	0	0	0	0	0	0	0	0	0	0	0	0	0	0	5	0	0	5	0	0	0	4	0
b491ae2a95dbe30610e19dba3d678c47	d__Bacteria	Bacteroidota	Bacteroidia	Bacteroidales	Rikenellaceae	Alistipes	uncultured_organism		0	12	0	2	0	0	0	5	0	0	0	0	0	0	0	0	0	0	0	0	0	0	0	0	0	0	0	0	0	0	0	0	0	0	0	0	0	0	0	0	0
7da3404db2dfff10b5e305a4ad48db0f	d__Bacteria	Firmicutes	Bacilli	Lactobacillales	Lactobacillaceae	Lactobacillus			0	0	0	0	0	0	19	0	0	0	0	0	0	0	0	0	0	0	0	0	0	0	0	0	0	0	0	0	0	0	0	0	0	0	0	0	0	0	0	0	0
7ab620f82ed21e8a29f93a7e13a51389	d__Bacteria	Firmicutes	Clostridia	Clostridia_vadinBB60_group	Clostridia_vadinBB60_group	Clostridia_vadinBB60_group	uncultured_bacterium		0	0	0	4	0	0	0	0	0	0	6	0	0	0	0	0	0	0	0	0	0	0	0	0	0	4	0	0	0	5	0	0	0	0	0	0	0	0	0	0	0
80610aa75f31df863eb92e59aa28538b	d__Bacteria	Firmicutes	Clostridia	Clostridia_vadinBB60_group	Clostridia_vadinBB60_group	Clostridia_vadinBB60_group	uncultured_bacterium		0	0	0	0	0	0	0	0	0	0	0	0	0	0	0	8	11	0	0	0	0	0	0	0	0	0	0	0	0	0	0	0	0	0	0	0	0	0	0	0	0
d9ab7b3bfe9c797dc641913fa636c540	d__Bacteria	Firmicutes	Clostridia	Oscillospirales	Oscillospiraceae	uncultured	unidentified		0	0	0	0	0	0	0	0	0	0	0	0	0	0	0	0	0	0	0	0	0	0	0	0	10	0	0	0	0	9	0	0	0	0	0	0	0	0	0	0	0
1dd7b8b8db2b96e7265a751f4144c8dd	d__Bacteria	Firmicutes	Clostridia	Oscillospirales	Ruminococcaceae	Incertae_Sedis	uncultured_Clostridiales		0	0	0	0	0	0	0	0	0	0	0	0	0	0	0	0	0	0	0	0	12	0	0	0	0	0	0	0	0	0	0	0	0	0	0	0	7	0	0	0	0
4df8473b0be4ef1e59f0b0709c586919	d__Bacteria	Firmicutes	Clostridia	Oscillospirales	Ruminococcaceae	UBA1819	uncultured_organism		0	0	0	0	0	0	0	0	0	0	0	0	0	0	0	0	0	0	0	0	0	0	0	0	0	0	0	0	0	0	0	0	19	0	0	0	0	0	0	0	0
e89a787f04fc402e379121f8a2c3977d	d__Bacteria	Firmicutes	Clostridia	Clostridia_UCG-014	Clostridia_UCG-014	Clostridia_UCG-014			0	0	0	0	0	0	0	0	0	0	0	0	0	0	0	0	0	0	0	0	0	0	0	19	0	0	0	0	0	0	0	0	0	0	0	0	0	0	0	0	0
9448181ec82e95a5373d5708649ef72f	d__Bacteria	Firmicutes	Clostridia	Clostridia_UCG-014	Clostridia_UCG-014	Clostridia_UCG-014			0	0	0	0	0	0	0	0	0	0	0	0	0	0	19	0	0	0	0	0	0	0	0	0	0	0	0	0	0	0	0	0	0	0	0	0	0	0	0	0	0
124b73119e3252124a697cad630de46f	d__Bacteria	Firmicutes	Clostridia	Clostridia_UCG-014	Clostridia_UCG-014	Clostridia_UCG-014			0	0	0	0	0	0	0	0	0	0	0	0	0	0	0	0	0	0	0	0	0	19	0	0	0	0	0	0	0	0	0	0	0	0	0	0	0	0	0	0	0
18a705b0012d8211fe363d9147fc1012	d__Bacteria	Firmicutes	Clostridia	Clostridia_UCG-014	Clostridia_UCG-014	Clostridia_UCG-014	unidentified		0	0	0	0	0	0	0	0	0	0	0	0	19	0	0	0	0	0	0	0	0	0	0	0	0	0	0	0	0	0	0	0	0	0	0	0	0	0	0	0	0
4f2141975e61e589f6b85e94a1d24510	d__Bacteria	Firmicutes	Clostridia	Clostridia_UCG-014	Clostridia_UCG-014	Clostridia_UCG-014	unidentified		0	0	0	0	0	0	0	0	0	0	0	0	0	0	0	0	0	19	0	0	0	0	0	0	0	0	0	0	0	0	0	0	0	0	0	0	0	0	0	0	0
3355ce9c16e4a191749497183cda1158	d__Bacteria	Firmicutes	Bacilli	Staphylococcales	Staphylococcaceae	Staphylococcus			0	0	0	0	0	0	0	0	0	0	0	0	0	0	0	0	0	0	0	0	0	0	2	0	0	0	1	0	0	0	0	0	0	0	0	0	0	0	0	0	5
c96cf2618b5bae7bc0014b73816f4454	d__Bacteria	Firmicutes	Bacilli	Erysipelotrichales	Erysipelotrichaceae	Turicibacter			0	0	0	6	0	0	0	0	0	0	0	0	0	0	0	0	0	0	0	0	0	0	0	0	0	0	0	0	0	0	0	0	0	0	0	0	13	0	0	0	0
fc41ffdcc517c5b0e202661a576b6353	d__Bacteria	Firmicutes	Bacilli	Lactobacillales	Aerococcaceae	Facklamia	uncultured_bacterium		0	0	0	0	0	0	0	0	0	0	0	0	0	0	0	0	0	0	0	0	0	0	0	0	0	0	0	0	0	0	0	0	0	0	0	0	0	0	0	0	0
d6bff94349f93df9c98368bfbc740ed0	d__Bacteria	Firmicutes	Clostridia	Lachnospirales	Lachnospiraceae				0	0	0	0	0	0	0	0	0	0	0	0	0	0	0	0	0	0	0	0	0	0	0	0	0	0	0	0	0	0	0	0	19	0	0	0	0	0	0	0	0
36ea56574d4f4520354d989793019996	d__Bacteria	Firmicutes	Clostridia	Lachnospirales	Lachnospiraceae	Lachnoclostridium			0	0	0	0	0	0	0	0	0	0	0	0	0	0	0	0	0	0	0	0	0	19	0	0	0	0	0	0	0	0	0	0	0	0	0	0	0	0	0	0	0
c032a8fb602b01c9f456af778c627e9b	d__Bacteria	Firmicutes	Clostridia	Lachnospirales	Lachnospiraceae	Lachnoclostridium	Dorea_sp.		0	0	7	0	0	0	12	0	0	0	0	0	0	0	0	0	0	0	0	0	0	0	0	0	0	0	0	0	0	0	0	0	0	0	0	0	0	0	0	0	0
aaaa2897f61459a1bd809b4d679b6004	d__Bacteria	Firmicutes	Clostridia	Lachnospirales	Lachnospiraceae				0	0	0	0	0	0	0	0	0	0	19	0	0	0	0	0	0	0	0	0	0	0	0	0	0	0	0	0	0	0	0	0	0	0	0	0	0	0	0	0	0
50ab9472566ae1c07b31d9583c5dd3e6	d__Bacteria								0	0	0	0	0	0	0	0	0	0	0	0	0	0	0	0	0	0	0	0	0	0	0	0	0	0	0	0	0	0	0	0	0	0	0	0	3	0	8	0	0
f1cb11a709303d9bf78b5173fcb4c323	d__Bacteria								0	0	0	0	0	0	0	0	0	0	0	0	0	0	0	0	0	0	0	0	0	0	0	0	0	0	0	0	0	0	0	0	2	0	4	0	7	0	0	5	0
e83b4360a296c20a4b89c443c098574b	d__Bacteria								4	0	0	4	0	0	0	0	0	0	0	0	0	0	0	0	4	0	0	0	0	0	0	0	0	0	0	0	6	0	0	0	0	0	0	0	0	0	0	0	0
dc337a2e4f4e7645d6b7e31758f32aea	d__Bacteria								0	0	0	0	0	0	0	0	0	0	0	0	0	0	0	0	0	0	0	0	0	0	0	0	0	0	0	0	0	0	0	0	5	0	0	0	6	0	0	7	0
6251d26afd540f79921590ea5a4afcfe	d__Bacteria	Actinobacteriota	Actinobacteria	Bifidobacteriales	Bifidobacteriaceae	Bifidobacterium	Bifidobacterium_longum		0	0	0	0	0	0	0	0	0	0	0	0	0	0	0	0	0	0	0	0	0	0	0	0	0	0	0	0	0	0	0	0	0	0	0	0	18	0	0	0	0
5ccbba2d3cd6c2f3aa47cbffa24d44a5	d__Bacteria	Actinobacteriota	Actinobacteria	Kineosporiales	Kineosporiaceae	Quadrisphaera	Quadrisphaera_granulorum		0	0	0	0	0	0	0	0	0	0	0	0	0	0	0	0	0	0	0	0	0	0	0	0	0	0	0	0	0	0	0	0	0	0	0	0	0	0	18	0	0
e8088d02defc44d1824d55736d9d07bc	d__Bacteria	Bacteroidota	Bacteroidia	Bacteroidales	Bacteroidaceae	Bacteroides	Bacteroides_thetaiotaomicron		0	0	0	0	0	0	0	0	0	0	0	0	0	0	0	0	0	0	0	0	0	0	0	0	0	0	0	0	0	0	0	0	0	0	0	18	0	0	0	0	0
4abaa483334092f021534a979086baeb	d__Bacteria	Bacteroidota	Bacteroidia	Bacteroidales	Bacteroidaceae	Bacteroides	Bacteroides_dorei		0	0	0	0	0	0	0	0	0	0	0	0	0	0	0	0	0	0	0	0	0	0	0	0	0	0	0	0	0	0	0	0	0	0	0	0	0	0	18	0	0
00e9661162ac1e0c9fda378afc5f159d	d__Bacteria	Bacteroidota	Bacteroidia	Bacteroidales	Bacteroidaceae	Bacteroides			0	0	0	0	0	0	0	0	0	0	0	0	0	0	0	0	0	0	0	0	0	0	0	0	0	0	0	0	0	0	0	0	0	0	0	0	0	18	0	0	0
e238413b780fd63cb8804e85234bd180	d__Bacteria	Firmicutes	Clostridia	Lachnospirales	Lachnospiraceae				0	0	0	0	0	0	0	0	0	0	18	0	0	0	0	0	0	0	0	0	0	0	0	0	0	0	0	0	0	0	0	0	0	0	0	0	0	0	0	0	0
7ef390d041fbf2cec98be61fcb1ee285	d__Bacteria	Firmicutes	Clostridia	Oscillospirales	Ruminococcaceae	Incertae_Sedis	uncultured_bacterium		0	0	0	0	0	0	0	0	0	0	0	0	0	0	0	0	0	0	0	0	0	0	0	0	18	0	0	0	0	0	0	0	0	0	0	0	0	0	0	0	0
6cafe7adb388f98cd5c5aeb8cb409a73	d__Bacteria	Actinobacteriota	Coriobacteriia	Coriobacteriales	Eggerthellaceae	DNF00809	uncultured_bacterium		0	0	0	0	0	18	0	0	0	0	0	0	0	0	0	0	0	0	0	0	0	0	0	0	0	0	0	0	0	0	0	0	0	0	0	0	0	0	0	0	0
5d2f0d410604218eab1553c0ba95e87b	d__Bacteria	Firmicutes	Clostridia	Peptostreptococcales-Tissierellales	Anaerovoracaceae	Anaerovorax	uncultured_bacterium		0	0	0	0	0	0	0	0	0	0	7	0	0	0	0	0	2	0	2	0	0	4	0	0	3	0	0	0	0	0	0	0	0	0	0	0	0	0	0	0	0
5a78995dddb1d353ec48d6c1df3e330e	d__Bacteria	Firmicutes	Bacilli	Lactobacillales	Lactobacillaceae	Lactobacillus			0	0	0	0	0	0	0	0	0	0	0	0	0	0	0	0	0	0	0	0	0	0	0	0	0	0	0	0	0	0	0	0	0	0	0	0	0	18	0	0	0
4936d0b0686060c2f59789edf5941fad	d__Bacteria	Firmicutes	Bacilli	RF39	RF39	RF39	uncultured_bacterium		8	0	0	0	0	0	0	0	0	0	0	0	0	0	0	0	0	0	0	0	0	0	0	0	10	0	0	0	0	0	0	0	0	0	0	0	0	0	0	0	0
8558802354fef8cdfe2cec064ad36ca0	d__Bacteria	Firmicutes	Clostridia	Clostridia_vadinBB60_group	Clostridia_vadinBB60_group	Clostridia_vadinBB60_group	uncultured_bacterium		0	0	3	0	0	0	0	0	0	0	0	0	0	0	0	0	6	0	0	0	0	0	0	0	0	0	0	0	0	0	0	9	0	0	0	0	0	0	0	0	0
f5f5a484cf5cad739f4c507677e06e41	d__Bacteria	Firmicutes	Clostridia	Oscillospirales	UCG-010	UCG-010	uncultured_bacterium		0	0	0	0	0	0	0	5	0	0	0	0	0	0	0	0	0	0	0	0	0	0	0	0	0	2	0	0	0	11	0	0	0	0	0	0	0	0	0	0	0
3d9ac9496da9810a851970215db7359c	d__Bacteria	Firmicutes	Clostridia	Oscillospirales	Butyricicoccaceae	Butyricicoccus	uncultured_bacterium		0	0	0	0	0	0	0	0	0	0	18	0	0	0	0	0	0	0	0	0	0	0	0	0	0	0	0	0	0	0	0	0	0	0	0	0	0	0	0	0	0
c24e538d235bfcf594f8dc3deb566780	d__Bacteria	Firmicutes	Clostridia	Oscillospirales	[Eubacterium]_coprostanoligenes_group	[Eubacterium]_coprostanoligenes_group			0	0	0	0	0	0	0	7	0	0	0	11	0	0	0	0	0	0	0	0	0	0	0	0	0	0	0	0	0	0	0	0	0	0	0	0	0	0	0	0	0
1510c9ae07e70a0b279453e4ef862698	d__Bacteria	Bacteroidota	Bacteroidia	Bacteroidales	Muribaculaceae	Muribaculaceae	uncultured_bacterium		0	0	0	0	0	0	0	0	0	0	0	0	0	0	0	0	0	0	0	0	0	0	0	0	0	0	0	0	0	0	18	0	0	0	0	0	0	0	0	0	0
0b0abeaeaf817fdf2febb89b868d8cf2	d__Bacteria	Bacteroidota	Bacteroidia	Bacteroidales	Muribaculaceae	Muribaculaceae	uncultured_bacterium		0	0	0	0	0	0	0	0	5	0	0	0	0	0	0	0	0	0	0	0	0	0	0	0	0	0	13	0	0	0	0	0	0	0	0	0	0	0	0	0	0
9159cbbc06999f711b389846c50d53cd	d__Bacteria	Firmicutes	Clostridia	Clostridia_UCG-014	Clostridia_UCG-014	Clostridia_UCG-014	uncultured_bacterium		0	0	0	0	0	0	0	0	0	0	0	0	0	0	0	0	0	0	0	0	0	0	18	0	0	0	0	0	0	0	0	0	0	0	0	0	0	0	0	0	0
1799bb6fa3baa5becf58a1b7909fe4e0	d__Bacteria	Firmicutes	Bacilli	Lactobacillales	Lactobacillaceae	Lactobacillus			0	0	0	0	0	0	0	0	0	0	0	0	0	0	0	0	0	0	0	0	0	0	0	0	0	0	0	0	0	0	0	0	0	0	0	8	10	0	0	0	0
a6bc3e3d87c6d3fc508d3c41320895be	d__Bacteria	Firmicutes	Bacilli	Lactobacillales	Lactobacillaceae	Pediococcus	Pediococcus_acidilactici		0	0	0	0	0	0	0	0	0	0	0	0	0	0	0	0	0	0	0	0	0	0	0	0	0	0	0	0	0	0	0	0	0	0	0	18	0	0	0	0	0
e7514380e6abc60854604c8292bf2b1e	d__Bacteria	Firmicutes	Clostridia	Lachnospirales	Lachnospiraceae				0	0	0	0	0	0	6	0	6	0	0	0	0	0	0	0	6	0	0	0	0	0	0	0	0	0	0	0	0	0	0	0	0	0	0	0	0	0	0	0	0
9328bfefc0e53143122f2fded954dd6e	d__Bacteria	Firmicutes	Clostridia	Lachnospirales	Lachnospiraceae	Roseburia	uncultured_bacterium		0	0	0	0	0	0	0	0	0	0	13	0	0	5	0	0	0	0	0	0	0	0	0	0	0	0	0	0	0	0	0	0	0	0	0	0	0	0	0	0	0
03ef91ab549315c53ecc1da348cd3925	d__Bacteria	Firmicutes	Clostridia	Lachnospirales	Lachnospiraceae	Acetatifactor			0	0	0	0	0	0	0	0	0	0	0	0	0	18	0	0	0	0	0	0	0	0	0	0	0	0	0	0	0	0	0	0	0	0	0	0	0	0	0	0	0
e8b9ee95dcb3a67be0c345f994ec6f8d	d__Bacteria	Firmicutes	Clostridia	Lachnospirales	Lachnospiraceae	uncultured	uncultured_bacterium		0	0	0	0	0	18	0	0	0	0	0	0	0	0	0	0	0	0	0	0	0	0	0	0	0	0	0	0	0	0	0	0	0	0	0	0	0	0	0	0	0
a88dddfde6b5b111fa2042a6bcd90dea	d__Bacteria	Firmicutes	Clostridia	Lachnospirales	Lachnospiraceae				0	0	0	5	0	0	0	7	0	0	0	0	0	0	0	0	0	0	0	0	0	0	0	0	0	0	0	6	0	0	0	0	0	0	0	0	0	0	0	0	0
cb5f8081c5accbca911af961e4bc2401	d__Bacteria	Fusobacteriota	Fusobacteriia	Fusobacteriales	Fusobacteriaceae	Fusobacterium	Fusobacterium_ulcerans		0	0	0	0	0	0	0	0	0	0	0	0	0	0	0	0	0	0	0	0	0	0	0	0	0	0	0	0	0	0	0	0	0	0	0	0	0	0	0	17	0
4a5d2a184f229de74e17565e4c13a7d9	d__Bacteria	Firmicutes	Negativicutes	Veillonellales-Selenomonadales	Veillonellaceae	Dialister	Dialister_sp.		0	0	0	0	0	0	0	0	0	0	0	0	0	0	0	0	0	0	0	0	0	0	0	0	0	0	0	0	0	0	0	0	0	0	0	0	0	17	0	0	0
a2bcef75f6e0b993292d667408438a3a	d__Bacteria	Bacteroidota	Bacteroidia	Bacteroidales	Tannerellaceae	Parabacteroides	Parabacteroides_distasonis		0	0	0	0	0	0	0	0	0	0	0	0	0	0	0	0	0	0	0	0	0	0	0	0	0	0	0	0	0	0	0	0	0	0	0	0	0	0	0	0	0
459f397c21376d5e59449e9e84d5f92e	d__Bacteria	Bacteroidota	Bacteroidia	Bacteroidales	Bacteroidaceae	Bacteroides	uncultured_organism		0	0	0	0	0	0	0	0	0	0	0	0	0	0	0	0	0	0	0	0	0	0	0	0	0	0	0	0	0	0	0	0	0	0	0	0	0	17	0	0	0
06f4e7cdceb19af8b47855411e1692ac	d__Bacteria	Actinobacteriota	Coriobacteriia	Coriobacteriales	Eggerthellaceae	Eggerthella			0	0	0	0	0	0	0	0	0	0	0	0	0	0	0	0	0	0	0	0	0	0	0	0	0	0	0	0	0	0	0	0	0	0	0	0	0	0	17	0	0
b44ab371287a8e9d60d1f2f388ef056f	d__Bacteria	Firmicutes	Bacilli	RF39	RF39	RF39	uncultured_bacterium		0	0	0	0	0	17	0	0	0	0	0	0	0	0	0	0	0	0	0	0	0	0	0	0	0	0	0	0	0	0	0	0	0	0	0	0	0	0	0	0	0
2f357da94565b804097cc58bd6a37ca5	d__Bacteria	Firmicutes	Bacilli	RF39	RF39	RF39	uncultured_bacterium		0	0	4	0	0	6	3	0	0	0	0	0	0	0	0	0	0	4	0	0	0	0	0	0	0	0	0	0	0	0	0	0	0	0	0	0	0	0	0	0	0
acca5ace7a3a201bd5d6ba5089c831fb	d__Bacteria	Firmicutes	Clostridia	Clostridia_vadinBB60_group	Clostridia_vadinBB60_group	Clostridia_vadinBB60_group	uncultured_bacterium		0	0	0	0	0	0	0	0	0	0	0	0	0	0	0	0	0	0	0	0	0	0	0	0	0	0	0	0	0	17	0	0	0	0	0	0	0	0	0	0	0
9b042d99d0e5fbed8756a8751f7ab083	d__Bacteria	Firmicutes	Clostridia	Clostridia_vadinBB60_group	Clostridia_vadinBB60_group	Clostridia_vadinBB60_group			0	0	0	0	0	0	0	0	0	0	0	17	0	0	0	0	0	0	0	0	0	0	0	0	0	0	0	0	0	0	0	0	0	0	0	0	0	0	0	0	0
1b5b4d1bcdf78171bbf74c607708151c	d__Bacteria	Firmicutes	Clostridia	Clostridia_vadinBB60_group	Clostridia_vadinBB60_group	Clostridia_vadinBB60_group	unidentified		0	0	0	0	0	0	0	0	0	0	0	0	0	0	0	0	0	0	0	0	0	0	0	0	0	0	0	0	0	0	0	0	17	0	0	0	0	0	0	0	0
e29c99f8a4c9617e4ea6e88c27f33c92	d__Bacteria	Firmicutes	Clostridia	Clostridia_vadinBB60_group	Clostridia_vadinBB60_group	Clostridia_vadinBB60_group	unidentified		0	0	0	0	0	0	0	0	0	0	0	0	0	0	0	0	0	0	0	17	0	0	0	0	0	0	0	0	0	0	0	0	0	0	0	0	0	0	0	0	0
0093e6247d24ff45d65284a97345ea3a	d__Bacteria	Firmicutes	Clostridia	Christensenellales	Christensenellaceae	uncultured	uncultured_bacterium		0	5	0	0	0	0	0	4	0	0	3	0	0	0	0	0	0	0	0	0	2	0	0	0	0	0	0	0	3	0	0	0	0	0	0	0	0	0	0	0	0
4b70a881a842e1ccfa00774332e02f78	d__Bacteria	Firmicutes	Clostridia	Oscillospirales	Oscillospiraceae	uncultured	uncultured_bacterium		0	0	0	0	0	0	0	0	0	0	0	0	0	0	0	0	0	0	0	0	0	0	0	0	17	0	0	0	0	0	0	0	0	0	0	0	0	0	0	0	0
308cfbeafaca320d0312268091b1e204	d__Bacteria	Firmicutes	Clostridia	Oscillospirales	Ruminococcaceae	Harryflintia	uncultured_bacterium		0	0	0	0	0	0	0	0	7	0	0	0	0	0	0	0	0	0	0	0	0	0	0	0	0	0	0	0	10	0	0	0	0	0	0	0	0	0	0	0	0
4a1547af0bbae2aff8f3222d2fba2102	d__Bacteria	Firmicutes	Clostridia	Oscillospirales	Ruminococcaceae	[Eubacterium]_siraeum_group	[Eubacterium]_siraeum		0	0	0	0	0	0	0	0	0	0	0	0	0	0	0	0	0	0	0	0	0	0	0	0	0	0	0	0	0	0	0	0	0	0	0	0	0	0	0	17	0
82b97d3e4042196df9c0257bf665fa64	d__Bacteria	Firmicutes	Clostridia	Lachnospirales	Lachnospiraceae	Tyzzerella	Anaerotignum_lactatifermentans		0	0	0	0	0	0	0	0	0	0	0	0	0	0	0	0	0	0	0	0	0	0	0	0	0	0	0	0	0	0	0	0	6	0	0	0	0	5	0	0	0
30b9171fd572141c1254ddb05b669d89	d__Bacteria	Bacteroidota	Bacteroidia	Bacteroidales	Muribaculaceae	Muribaculaceae	uncultured_bacterium		0	0	0	0	0	0	0	0	0	0	0	0	0	0	0	0	7	0	0	0	5	0	0	0	0	0	2	0	0	3	0	0	0	0	0	0	0	0	0	0	0
e98f070077787e244f6a3094c4e8725c	d__Bacteria	Firmicutes	Clostridia	Clostridia_UCG-014	Clostridia_UCG-014	Clostridia_UCG-014			0	0	0	0	0	0	17	0	0	0	0	0	0	0	0	0	0	0	0	0	0	0	0	0	0	0	0	0	0	0	0	0	0	0	0	0	0	0	0	0	0
2e826410f2dead3074012142d586decf	d__Bacteria	Firmicutes	Clostridia	Clostridia_UCG-014	Clostridia_UCG-014	Clostridia_UCG-014			0	0	0	0	0	0	0	0	0	0	0	0	0	0	0	0	0	0	0	0	0	0	4	0	13	0	0	0	0	0	0	0	0	0	0	0	0	0	0	0	0
7a52b7da21e82aa0f6428f6fa681a265	d__Bacteria	Firmicutes	Bacilli	Lactobacillales	Streptococcaceae	Streptococcus			0	0	0	0	0	0	0	0	0	0	0	0	0	0	0	0	0	0	0	0	0	0	0	0	0	0	0	0	0	0	0	0	0	0	0	0	17	0	0	0	0
93c683201a1ae8746a27e68f0fe464a8	d__Bacteria	Firmicutes	Clostridia	Lachnospirales	Lachnospiraceae	Dorea	uncultured_bacterium		0	0	0	0	0	0	0	0	0	0	0	0	0	0	0	0	0	0	0	0	0	0	0	0	0	0	0	0	0	0	0	0	0	0	0	0	17	0	0	0	0
ad89a9d5fec4408fafb73e7225f44d08	d__Bacteria	Firmicutes	Clostridia	Lachnospirales	Lachnospiraceae	Dorea	uncultured_bacterium		0	0	0	0	0	0	0	0	0	0	0	0	0	0	0	0	0	0	0	0	0	0	0	0	0	0	0	0	0	0	0	0	0	0	0	6	0	0	9	0	0
32b205dda5100d0969ed756d34ffe772	d__Bacteria	Firmicutes	Clostridia	Lachnospirales	Lachnospiraceae				0	0	0	0	0	3	0	0	0	0	0	0	0	0	0	0	0	0	0	0	0	6	0	0	8	0	0	0	0	0	0	0	0	0	0	0	0	0	0	0	0
5d57c02ee3b7f45ca1f5c1b3493f28f9	d__Bacteria	Firmicutes	Clostridia	Lachnospirales	Lachnospiraceae	Lachnospiraceae_UCG-001			0	0	0	0	0	0	0	0	0	0	0	0	0	0	0	0	0	0	0	0	0	0	17	0	0	0	0	0	0	0	0	0	0	0	0	0	0	0	0	0	0
180b6670e22ca90101400b7b539e8d42	d__Bacteria	Firmicutes	Clostridia	Lachnospirales	Lachnospiraceae	Acetatifactor	uncultured_bacterium		0	0	0	0	0	0	0	0	0	0	13	0	0	0	0	0	0	0	0	0	0	0	0	0	0	4	0	0	0	0	0	0	0	0	0	0	0	0	0	0	0
bc6c23fc0731fd083f6d20e7e1da1c22	d__Bacteria								0	0	0	0	0	0	0	0	0	0	0	0	0	0	0	0	0	0	0	0	0	0	0	0	0	0	0	0	0	0	0	0	0	0	0	0	0	9	0	7	0
a68171d42ef485c67c871ae6f8f661b5	d__Bacteria								0	0	0	0	0	0	0	0	0	0	0	0	0	0	0	0	0	0	0	0	0	0	0	0	0	0	0	0	0	0	0	0	0	0	0	2	5	0	7	0	0
71ad05912091e52f3e5649fad1f58004	d__Bacteria	Proteobacteria	Gammaproteobacteria	Pasteurellales	Pasteurellaceae	Rodentibacter	Rodentibacter_pneumotropicus		0	0	0	0	0	0	0	0	0	0	0	0	0	0	0	0	0	0	0	0	0	0	0	0	0	0	0	0	0	0	0	0	0	0	0	0	0	0	0	0	0
0d852071e572ff8e53c71a7d68a8d872	d__Bacteria	Proteobacteria	Gammaproteobacteria	Pasteurellales	Pasteurellaceae	Rodentibacter	Rodentibacter_pneumotropicus		0	0	0	0	0	0	0	0	0	0	0	0	0	0	0	0	0	0	0	0	0	0	0	0	0	0	0	0	0	0	0	0	0	0	0	0	0	0	0	0	0
fb43590c5b6114b6b3ba34e4c840dd90	d__Bacteria	Proteobacteria	Gammaproteobacteria	Burkholderiales	Sutterellaceae	Parasutterella	Parasutterella_excrementihominis		0	0	0	0	0	0	0	0	0	0	0	0	0	0	0	0	0	0	0	0	0	0	0	0	0	0	0	0	0	0	0	0	0	0	0	0	0	0	16	0	0
78c5607a490288b6e534cde0066c2961	d__Bacteria	Firmicutes	Negativicutes	Veillonellales-Selenomonadales	Veillonellaceae	Veillonella	Veillonella_ratti		0	0	0	0	0	0	0	0	0	0	0	0	0	0	0	0	0	0	0	0	0	0	0	0	0	0	0	0	0	0	0	0	0	0	0	0	16	0	0	0	0
c885f1f3a60b02ed90fc1f454ad3abc6	d__Bacteria	Bacteroidota	Bacteroidia	Bacteroidales	Bacteroidaceae	Bacteroides	Bacteroides_ovatus		0	0	0	0	0	0	0	0	0	0	0	0	0	0	0	0	0	0	0	0	0	0	0	0	0	0	0	0	0	0	0	0	0	16	0	0	0	0	0	0	0
bbe241f06ffd98ca4e1ce00701f0f454	d__Bacteria	Firmicutes	Bacilli	Erysipelotrichales	Erysipelotrichaceae	Holdemanella	uncultured_bacterium		0	0	0	0	0	0	0	0	0	0	0	0	0	0	0	0	0	0	0	0	0	0	0	0	0	0	0	0	0	0	0	0	0	0	0	0	12	0	0	0	0
b368df9a4c7254ced196decd00d5a9bf	d__Bacteria	Firmicutes	Clostridia	Clostridia_vadinBB60_group	Clostridia_vadinBB60_group	Clostridia_vadinBB60_group	uncultured_bacterium		0	9	0	0	0	0	0	0	0	0	0	0	0	0	0	0	0	0	0	0	0	0	0	0	0	0	7	0	0	0	0	0	0	0	0	0	0	0	0	0	0
9697b7e81f4aec79540397c1d1cd379f	d__Bacteria	Firmicutes	Clostridia	Clostridia_vadinBB60_group	Clostridia_vadinBB60_group	Clostridia_vadinBB60_group	unidentified		0	0	0	0	0	0	14	0	0	0	0	0	0	0	0	0	0	0	0	0	0	0	0	0	0	0	0	2	0	0	0	0	0	0	0	0	0	0	0	0	0
7cfe684015e49143fede3e2f660e50c0	d__Bacteria	Firmicutes	Clostridia	Clostridia_vadinBB60_group	Clostridia_vadinBB60_group	Clostridia_vadinBB60_group	unidentified		0	0	0	0	0	0	0	0	0	0	0	0	16	0	0	0	0	0	0	0	0	0	0	0	0	0	0	0	0	0	0	0	0	0	0	0	0	0	0	0	0
0b89881c3eddfdba2a3e1f418496b200	d__Bacteria	Firmicutes	Clostridia	Oscillospirales	UCG-010	UCG-010			0	0	0	0	0	0	0	0	0	0	0	0	0	0	0	0	0	0	0	0	0	0	0	0	0	0	0	0	0	16	0	0	0	0	0	0	0	0	0	0	0
60a7a902c0b6349b1096d3e8da8afac7	d__Bacteria	Firmicutes	Clostridia	Oscillospirales	UCG-010	UCG-010	unidentified		0	0	0	0	0	0	0	3	0	0	5	0	0	0	0	0	0	0	0	0	0	0	0	0	0	0	8	0	0	0	0	0	0	0	0	0	0	0	0	0	0
c92c9325594f3b073df56309b50a68c8	d__Bacteria	Firmicutes	Clostridia	Oscillospirales	Oscillospiraceae	uncultured	uncultured_bacterium		0	0	0	0	0	0	0	0	0	0	0	0	0	0	0	0	0	0	0	0	0	0	0	0	0	0	0	0	0	0	0	16	0	0	0	0	0	0	0	0	0
6b7932701b2d6b199aac5b26317d8281	d__Bacteria	Firmicutes	Clostridia	Oscillospirales	Ruminococcaceae	Subdoligranulum			0	0	0	0	0	0	0	0	0	0	0	0	0	0	0	0	0	0	0	0	0	0	0	0	0	0	0	0	0	0	0	0	0	16	0	0	0	0	0	0	0
e3a7e679803930e26907d816d2e6b7b3	d__Bacteria	Firmicutes	Clostridia	Oscillospirales	Ruminococcaceae	uncultured	uncultured_bacterium		16	0	0	0	0	0	0	0	0	0	0	0	0	0	0	0	0	0	0	0	0	0	0	0	0	0	0	0	0	0	0	0	0	0	0	0	0	0	0	0	0
1601e946e5c0c17615aff802c6bc4b93	d__Bacteria	Bacteroidota	Bacteroidia	Bacteroidales	Muribaculaceae	Muribaculaceae	uncultured_bacterium		0	0	0	0	0	0	0	0	0	0	0	0	0	0	16	0	0	0	0	0	0	0	0	0	0	0	0	0	0	0	0	0	0	0	0	0	0	0	0	0	0
05b500cce539402dcb8257569728d45c	d__Bacteria	Firmicutes	Clostridia	Clostridia_UCG-014	Clostridia_UCG-014	Clostridia_UCG-014	uncultured_bacterium		0	0	0	0	0	0	0	0	0	0	0	16	0	0	0	0	0	0	0	0	0	0	0	0	0	0	0	0	0	0	0	0	0	0	0	0	0	0	0	0	0
1c795956e9d431660a6c2880ba2bd796	d__Bacteria	Firmicutes	Clostridia	Clostridia_UCG-014	Clostridia_UCG-014	Clostridia_UCG-014			0	0	0	0	0	0	0	0	0	0	0	0	0	0	0	0	0	16	0	0	0	0	0	0	0	0	0	0	0	0	0	0	0	0	0	0	0	0	0	0	0
90c70cd2f27fb213bdc349f203b8424d	d__Bacteria	Firmicutes	Clostridia	Clostridia_UCG-014	Clostridia_UCG-014	Clostridia_UCG-014			0	0	0	0	0	0	0	0	0	0	0	0	0	0	0	0	0	0	0	0	0	16	0	0	0	0	0	0	0	0	0	0	0	0	0	0	0	0	0	0	0
13785f0aa34992209c67c3caeebbd429	d__Bacteria	Firmicutes	Bacilli	Lactobacillales	Streptococcaceae	Streptococcus			0	0	0	0	0	0	0	0	0	0	0	0	0	0	0	0	0	0	0	0	0	0	0	0	0	0	0	0	0	0	0	0	16	0	0	0	0	0	0	0	0
bfe858854ff25d1e191600a35d60ddc0	d__Bacteria	Firmicutes	Clostridia	Lachnospirales	Lachnospiraceae	Dorea	uncultured_bacterium		0	0	0	0	0	0	0	0	0	0	0	0	0	0	0	0	0	0	0	0	0	0	0	0	0	0	0	0	0	0	0	0	0	0	0	0	0	16	0	0	0
0376c6d74bf4650abda7bc93d6106bad	d__Bacteria	Firmicutes	Clostridia	Lachnospirales	Lachnospiraceae	Lachnospiraceae_UCG-001	uncultured_bacterium		0	0	0	0	0	0	0	0	0	0	0	0	0	0	0	0	0	0	0	0	0	0	16	0	0	0	0	0	0	0	0	0	0	0	0	0	0	0	0	0	0
6b356f91ab4a6acc35880e42fe13a59b	d__Bacteria								0	0	0	0	0	0	0	0	0	0	0	0	0	0	0	0	0	0	0	0	0	0	0	0	0	0	0	0	0	0	0	0	0	5	0	0	7	0	0	0	0
907a7f5f3b0b35a0fcc4d7c6dce117d8	d__Bacteria								0	0	0	0	0	0	0	0	0	0	0	0	0	0	0	0	0	0	0	0	0	0	0	0	0	0	0	0	0	0	0	0	0	0	5	3	4	0	0	3	0
e0793ffa0494314250bd3619183a78e5	d__Bacteria								0	0	0	0	0	0	0	0	0	0	0	0	0	0	0	0	0	0	0	0	0	0	0	0	0	0	0	0	0	0	0	0	0	0	0	4	0	0	0	7	0
f4c04ace3219263dd4c843608f99fcb5	d__Eukaryota								0	0	0	0	0	0	0	0	0	0	0	0	0	0	0	0	0	0	0	0	0	0	0	0	0	0	0	0	0	0	0	0	0	0	5	0	0	0	5	0	0
384d4c681853c4875391719d0bda7221	d__Bacteria	Actinobacteriota	Actinobacteria	Bifidobacteriales	Bifidobacteriaceae	Bifidobacterium	Bifidobacterium_breve		0	0	0	0	0	0	0	0	0	0	0	0	0	0	0	0	0	0	0	0	0	0	0	0	0	0	0	0	0	0	0	0	0	0	0	0	15	0	0	0	0
51f7c8ee44363f94d016d6907b20aced	d__Bacteria	Bacteroidota	Bacteroidia	Bacteroidales	Bacteroidaceae	Bacteroides	Bacteroides_ovatus		0	0	0	0	0	0	0	0	0	0	0	0	0	0	0	0	0	0	0	0	0	0	0	0	0	0	0	0	0	0	0	0	9	0	0	0	0	0	0	0	0
16684adccf4a4d35facc56a79870aaa9	d__Bacteria	Firmicutes	Bacilli	Erysipelotrichales	Erysipelatoclostridiaceae	Erysipelatoclostridium	Erysipelatoclostridium_ramosum		0	0	0	0	0	0	0	0	0	0	0	0	0	0	0	0	0	0	0	0	0	0	0	0	0	0	0	0	0	0	0	0	0	15	0	0	0	0	0	0	0
e35bcd1f710475dba3c6f07cbdf3d4b3	d__Bacteria	Firmicutes	Bacilli	RF39	RF39	RF39			0	0	0	0	0	0	0	0	0	0	0	0	0	0	0	0	0	0	0	0	0	3	0	0	6	0	0	0	6	0	0	0	0	0	0	0	0	0	0	0	0
573febfc3349d931d99e40d8bbc0bd51	d__Bacteria	Firmicutes	Clostridia	Clostridia_vadinBB60_group	Clostridia_vadinBB60_group	Clostridia_vadinBB60_group	uncultured_bacterium		0	0	0	0	0	0	15	0	0	0	0	0	0	0	0	0	0	0	0	0	0	0	0	0	0	0	0	0	0	0	0	0	0	0	0	0	0	0	0	0	0
c37062435080791dfcb88ba88011759a	d__Bacteria	Firmicutes	Clostridia	Oscillospirales	Butyricicoccaceae	Butyricicoccus	uncultured_bacterium		0	0	0	0	0	0	0	0	0	0	0	0	0	0	0	0	0	0	15	0	0	0	0	0	0	0	0	0	0	0	0	0	0	0	0	0	0	0	0	0	0
d921aa4dc649e3264a4f1f5f7a817ee2	d__Bacteria	Firmicutes	Clostridia	Monoglobales	Monoglobaceae	Monoglobus	uncultured_Clostridiales		0	0	0	0	0	0	0	0	0	0	0	0	0	0	8	0	0	0	0	0	0	0	0	0	0	0	2	0	0	5	0	0	0	0	0	0	0	0	0	0	0
68dba956bffa0113c0a5ee5ba9eea220	d__Bacteria	Firmicutes	Clostridia	Oscillospirales	Oscillospiraceae	UCG-003	uncultured_bacterium		0	0	0	0	0	0	0	0	0	0	0	0	0	0	0	0	0	0	0	0	0	0	0	0	0	0	0	0	0	0	0	15	0	0	0	0	0	0	0	0	0
db684dbdb39d00c46227e2d13a6715f4	d__Bacteria	Firmicutes	Clostridia	Oscillospirales	Ruminococcaceae	Anaerotruncus	uncultured_bacterium		0	0	0	0	0	0	0	0	0	0	0	0	0	0	0	0	0	0	0	0	0	0	0	0	0	0	0	0	0	0	0	0	0	0	0	0	0	0	0	0	0
9cbfb62eb71205fab6e37a4baeb23e4e	d__Bacteria	Bacteroidota	Bacteroidia	Bacteroidales	Muribaculaceae	Muribaculaceae	uncultured_bacterium		0	15	0	0	0	0	0	0	0	0	0	0	0	0	0	0	0	0	0	0	0	0	0	0	0	0	0	0	0	0	0	0	0	0	0	0	0	0	0	0	0
0ec8ea67ef59195e81cec8b3dc0f5d0c	d__Bacteria	Bacteroidota	Bacteroidia	Bacteroidales	Tannerellaceae	Parabacteroides			0	0	0	0	0	0	0	0	0	0	0	0	0	0	0	0	0	0	0	0	0	0	0	0	0	0	0	0	0	0	0	0	0	0	0	0	0	0	15	0	0
2cd8badc9df2c245ed076290d149f4dc	d__Bacteria	Firmicutes	Clostridia	Clostridia_UCG-014	Clostridia_UCG-014	Clostridia_UCG-014	uncultured_bacterium		0	0	0	0	0	0	0	0	4	0	0	0	0	0	0	0	0	0	0	0	0	0	0	0	0	0	0	0	0	11	0	0	0	0	0	0	0	0	0	0	0
fe9dee7df3286714414ba4e89861e65b	d__Bacteria	Firmicutes	Clostridia	Clostridia_UCG-014	Clostridia_UCG-014	Clostridia_UCG-014	unidentified		0	0	0	0	0	0	0	0	0	0	0	0	0	0	0	0	0	0	0	0	0	0	0	0	0	15	0	0	0	0	0	0	0	0	0	0	0	0	0	0	0
409f711b59152d57926cf444c5577087	d__Bacteria	Firmicutes	Bacilli	Lactobacillales	Streptococcaceae	Streptococcus	Streptococcus_salivarius		0	0	0	0	0	0	0	0	0	0	0	0	0	0	0	0	0	0	0	0	0	0	0	0	0	0	0	0	0	0	0	0	0	15	0	0	0	0	0	0	0
881b55a40467cdac09a8179ef8d8d03f	d__Bacteria	Firmicutes	Clostridia	Lachnospirales	Lachnospiraceae	A2	uncultured_bacterium		0	0	0	0	0	0	0	0	0	0	0	0	0	0	0	0	0	0	0	0	0	0	0	0	0	0	0	0	0	0	0	15	0	0	0	0	0	0	0	0	0
e950039a525d8c3583ec60c961062181	d__Bacteria	Firmicutes	Clostridia	Lachnospirales	Lachnospiraceae	Lachnospiraceae_UCG-001			15	0	0	0	0	0	0	0	0	0	0	0	0	0	0	0	0	0	0	0	0	0	0	0	0	0	0	0	0	0	0	0	0	0	0	0	0	0	0	0	0
544a6dc6cc7d4dfea1ec0dec83c715bc	d__Bacteria	Firmicutes	Clostridia	Lachnospirales	Lachnospiraceae	Lachnospiraceae_FCS020_group	uncultured_bacterium		0	0	0	15	0	0	0	0	0	0	0	0	0	0	0	0	0	0	0	0	0	0	0	0	0	0	0	0	0	0	0	0	0	0	0	0	0	0	0	0	0
ba09276c9d6c4899e3cb3417940537f8	d__Bacteria	Firmicutes	Clostridia	Lachnospirales	Lachnospiraceae	GCA-900066575	uncultured_bacterium		0	0	0	0	0	0	0	0	0	0	0	0	0	0	0	0	0	0	0	0	0	0	0	0	0	0	8	0	0	0	0	7	0	0	0	0	0	0	0	0	0
cd7dedc872255c7f141091e30c9a84e2	d__Bacteria	Firmicutes	Clostridia	Lachnospirales	Lachnospiraceae				0	0	0	0	0	0	0	0	0	0	0	0	0	0	0	0	0	0	0	0	0	0	0	0	15	0	0	0	0	0	0	0	0	0	0	0	0	0	0	0	0
b2e4f95b73f986d67b348deea75f573a	d__Bacteria								0	0	0	0	0	0	0	0	0	0	0	0	0	0	0	0	0	0	0	0	0	0	0	0	0	0	0	0	0	0	0	0	0	0	9	0	0	5	0	0	0
a226b504168a26e387c428830b500e58	d__Bacteria	Bacteroidota	Bacteroidia	Bacteroidales	Muribaculaceae	Muribaculaceae	uncultured_bacterium		0	0	0	0	0	0	0	0	0	0	0	0	0	0	0	0	0	0	0	0	0	0	0	0	0	0	0	0	14	0	0	0	0	0	0	0	0	0	0	0	0
64cd0cec44c7015ce37e278c8c8a558c	d__Bacteria	Actinobacteriota	Coriobacteriia	Coriobacteriales	Coriobacteriales_Incertae_Sedis	uncultured	gut_metagenome		0	0	0	0	10	0	0	4	0	0	0	0	0	0	0	0	0	0	0	0	0	0	0	0	0	0	0	0	0	0	0	0	0	0	0	0	0	0	0	0	0
9352e570a182123f48d92df829d0fcf0	d__Bacteria	Firmicutes	Bacilli	Erysipelotrichales	Erysipelatoclostridiaceae	Catenibacterium	uncultured_bacterium		0	0	0	0	0	0	0	0	0	0	0	0	0	0	0	0	0	0	0	0	0	0	0	0	0	0	0	0	0	0	0	0	0	0	0	14	0	0	0	0	0
84d3aa3cef3eefd518d6d396b065a951	d__Bacteria	Firmicutes	Bacilli	Erysipelotrichales	Erysipelatoclostridiaceae	Erysipelatoclostridium	[Clostridium]_spiroforme		0	0	0	0	0	0	0	0	0	0	0	0	0	0	0	0	0	0	0	0	0	0	0	0	0	0	0	0	0	0	0	0	0	0	14	0	0	0	0	0	0
7e5068157b10fc6bc5a3d8b73600f59f	d__Bacteria	Firmicutes	Bacilli	Erysipelotrichales	Erysipelotrichaceae	Holdemanella			0	0	0	0	0	0	0	0	0	0	0	0	0	0	0	0	0	0	0	0	0	0	0	0	0	0	0	0	0	0	0	0	0	0	0	0	0	14	0	0	0
93e7beebcb9b5bd12a99225ef78d41ef	d__Bacteria	Firmicutes	Bacilli	RF39	RF39	RF39	uncultured_bacterium		0	0	0	0	0	0	0	0	0	0	0	0	0	0	0	0	0	0	0	0	0	9	0	0	0	0	0	0	5	0	0	0	0	0	0	0	0	0	0	0	0
f3c34f473050f2428dab16bcd87aa4b2	d__Bacteria	Firmicutes	Clostridia	Clostridia_vadinBB60_group	Clostridia_vadinBB60_group	Clostridia_vadinBB60_group	unidentified		0	0	0	0	0	0	0	0	0	0	0	0	0	0	0	0	0	0	0	0	0	0	0	0	0	0	14	0	0	0	0	0	0	0	0	0	0	0	0	0	0
3cb886fcb696bdb5e112d150f04ec1a9	d__Bacteria	Firmicutes	Clostridia	Clostridia_vadinBB60_group	Clostridia_vadinBB60_group	Clostridia_vadinBB60_group	uncultured_bacterium		0	0	0	0	0	0	0	0	0	0	0	6	0	0	0	0	0	0	0	0	0	0	0	0	8	0	0	0	0	0	0	0	0	0	0	0	0	0	0	0	0
d444299a7ea24085bdd02250623fa3de	d__Bacteria	Firmicutes	Clostridia	Clostridia_vadinBB60_group	Clostridia_vadinBB60_group	Clostridia_vadinBB60_group	uncultured_bacterium		0	0	0	6	0	0	0	0	0	0	0	0	0	0	0	0	0	0	0	0	0	0	0	0	0	0	8	0	0	0	0	0	0	0	0	0	0	0	0	0	0
aea7b20e7d2244cc1f21100efe7e3bc4	d__Bacteria	Firmicutes	Clostridia	Monoglobales	Monoglobaceae	Monoglobus			0	0	0	0	0	0	0	0	0	0	0	0	0	0	0	0	0	0	0	0	0	0	0	14	0	0	0	0	0	0	0	0	0	0	0	0	0	0	0	0	0
6318fd03eea0f916ac65bfa7179b64fc	d__Bacteria	Firmicutes	Clostridia	Oscillospirales	Oscillospiraceae	uncultured	uncultured_bacterium		0	0	0	0	0	0	0	0	0	0	0	7	0	0	0	0	0	0	0	0	0	0	0	7	0	0	0	0	0	0	0	0	0	0	0	0	0	0	0	0	0
c6fdf631c16099e62a83c66db8a7a6f1	d__Bacteria	Firmicutes	Clostridia	Oscillospirales	Ruminococcaceae	Subdoligranulum			0	0	0	0	0	0	0	0	0	0	0	0	0	0	0	0	0	0	0	0	0	0	0	0	0	0	0	0	0	0	0	0	0	0	12	0	0	0	0	0	0
f864a9bb7b607fb3e1fa9c79b238c56d	d__Bacteria	Firmicutes	Clostridia	Oscillospirales	Ruminococcaceae	UBA1819	uncultured_bacterium		0	0	0	0	0	0	0	0	0	0	8	0	0	0	0	0	0	0	0	0	0	0	0	0	0	0	6	0	0	0	0	0	0	0	0	0	0	0	0	0	0
064791d92071ba6a21ef57488796dacb	d__Bacteria	Firmicutes	Clostridia	Clostridia_UCG-014	Clostridia_UCG-014	Clostridia_UCG-014			0	0	0	0	0	0	0	0	0	0	0	0	0	0	0	0	0	0	0	0	0	0	0	0	0	0	0	14	0	0	0	0	0	0	0	0	0	0	0	0	0
b19941587fc83050ffdc2864f57fe8a2	d__Bacteria	Firmicutes	Clostridia	Clostridia_UCG-014	Clostridia_UCG-014	Clostridia_UCG-014			0	0	0	0	0	0	0	0	0	0	0	0	0	0	0	0	0	14	0	0	0	0	0	0	0	0	0	0	0	0	0	0	0	0	0	0	0	0	0	0	0
b5cb8a7e242db4016e15c5bf0943a9ce	d__Bacteria	Firmicutes	Clostridia	Clostridia_UCG-014	Clostridia_UCG-014	Clostridia_UCG-014	unidentified		0	0	0	0	0	0	0	0	0	0	0	0	0	0	0	0	0	0	0	0	0	14	0	0	0	0	0	0	0	0	0	0	0	0	0	0	0	0	0	0	0
ae7f6b4b755c6bbd1eea0fe8a466909f	d__Bacteria	Firmicutes	Clostridia	Clostridia_UCG-014	Clostridia_UCG-014	Clostridia_UCG-014	unidentified		0	0	0	0	0	0	0	0	0	0	0	14	0	0	0	0	0	0	0	0	0	0	0	0	0	0	0	0	0	0	0	0	0	0	0	0	0	0	0	0	0
a5a9939fd98cd7cfdcddb69a06fb3be7	d__Bacteria	Firmicutes	Bacilli	Lactobacillales	Lactobacillaceae	Lactobacillus	Lactobacillus_curvatus		0	0	0	0	0	0	0	0	0	0	0	0	0	0	0	0	0	0	0	0	0	0	0	0	0	0	0	0	0	0	0	0	0	0	0	0	0	0	0	10	0
0b2fd234f820c9ad96462a2038348ca9	d__Bacteria	Firmicutes	Bacilli	Lactobacillales	Enterococcaceae	Enterococcus			0	0	0	0	0	0	0	0	0	0	0	0	0	0	0	0	0	0	0	0	0	0	0	0	0	0	0	0	0	0	0	0	0	0	14	0	0	0	0	0	0
3d5850ec00d7f00bee5b803b0178d612	d__Bacteria	Firmicutes	Clostridia	Lachnospirales	Lachnospiraceae				0	0	0	0	0	0	0	0	0	0	7	0	0	0	0	0	0	0	0	0	0	0	7	0	0	0	0	0	0	0	0	0	0	0	0	0	0	0	0	0	0
32c2759f0dd9ff9d0820daa70f8f5012	d__Bacteria	Firmicutes	Clostridia	Lachnospirales	Lachnospiraceae				0	0	0	3	0	0	0	0	0	0	0	5	0	0	0	0	0	0	0	0	0	0	0	0	0	0	0	0	0	0	0	0	0	0	0	0	6	0	0	0	0
f085fc752da0d9f6b53bda5a3544d75e	d__Bacteria	Firmicutes	Clostridia	Lachnospirales	Lachnospiraceae				0	0	0	0	0	0	0	0	0	0	14	0	0	0	0	0	0	0	0	0	0	0	0	0	0	0	0	0	0	0	0	0	0	0	0	0	0	0	0	0	0
46589f51ac16300e8c7516a99a9fb69d	d__Bacteria	Firmicutes	Clostridia	Lachnospirales	Lachnospiraceae	Lachnospiraceae_UCG-001	uncultured_bacterium		0	0	0	14	0	0	0	0	0	0	0	0	0	0	0	0	0	0	0	0	0	0	0	0	0	0	0	0	0	0	0	0	0	0	0	0	0	0	0	0	0
1e566e11802f1d78f25dc0892cd0dd5d	d__Bacteria	Firmicutes	Clostridia	Lachnospirales	Lachnospiraceae				0	0	0	0	0	0	0	0	0	0	0	0	0	0	0	0	0	0	0	0	0	0	0	0	0	0	0	0	0	14	0	0	0	0	0	0	0	0	0	0	0
b66c9f262dfc3987e57f52c3d703a44e	d__Bacteria	Firmicutes	Clostridia	Lachnospirales	Lachnospiraceae	Lachnospiraceae_NK4A136_group	uncultured_bacterium		0	0	0	0	0	0	0	0	0	0	0	0	0	0	0	0	0	0	0	0	0	0	0	0	0	0	0	0	0	0	0	0	0	0	0	0	0	14	0	0	0
eb2a1bdda09ad78fccd11bbf24d218ac	d__Bacteria	Firmicutes	Clostridia	Lachnospirales	Lachnospiraceae				0	11	0	0	0	0	0	0	0	0	0	0	0	0	0	0	0	0	0	0	0	0	0	0	0	0	0	0	0	0	0	0	0	0	0	0	0	0	0	0	0
a61f45cdf31d948cfec00ccb21bb98f1	d__Bacteria	Firmicutes	Clostridia	Lachnospirales	Lachnospiraceae	GCA-900066575	uncultured_bacterium		0	0	0	0	0	0	0	0	0	0	6	0	0	0	0	0	0	0	0	0	8	0	0	0	0	0	0	0	0	0	0	0	0	0	0	0	0	0	0	0	0
169426fb63cf4456256ca973996ac586	d__Bacteria	Firmicutes	Clostridia	Lachnospirales	Lachnospiraceae				0	0	0	0	0	0	0	0	0	14	0	0	0	0	0	0	0	0	0	0	0	0	0	0	0	0	0	0	0	0	0	0	0	0	0	0	0	0	0	0	0
a3759a7db66439cd67377378512f7a6a	d__Bacteria								0	0	0	0	0	0	0	0	0	0	0	0	0	0	0	0	0	0	0	0	0	0	0	0	0	0	0	0	0	0	0	0	0	0	2	4	0	0	0	0	0
c29949ebab14e06976c390b05e439502	d__Bacteria								0	0	0	0	0	0	0	0	0	0	0	0	0	0	0	0	0	0	0	0	0	0	0	0	0	0	0	0	0	0	0	0	0	0	4	0	0	0	0	0	0
26f3b734f9a81c908f8d37b7610ac1d9	d__Bacteria								0	0	0	0	0	0	0	0	0	0	0	0	0	0	0	0	0	0	0	0	0	0	0	0	0	0	0	0	0	0	0	0	0	3	0	0	0	0	0	0	3
006d1de88933e0f7506f942fa6b747e6	d__Bacteria								0	0	0	0	0	0	0	0	0	0	0	0	0	0	0	0	0	0	0	0	0	0	0	0	0	0	0	0	0	0	0	0	4	0	0	0	7	0	0	0	0
29845d06ecbc22fc138e0f0cf5ae2341	d__Bacteria								0	0	0	0	0	0	0	0	0	0	0	0	0	0	0	0	0	0	0	0	0	0	0	0	0	0	0	0	0	0	0	0	4	0	0	0	5	0	0	0	0
a952c96671baf3bb7e7005fe6b2ed48c	d__Bacteria								0	0	0	0	0	0	0	0	0	0	0	0	0	0	0	0	0	0	0	0	0	0	0	0	0	0	0	0	0	0	0	0	0	0	6	0	0	2	2	3	0
b8349e5459469537ac814c90cb3b99fa	d__Bacteria	Verrucomicrobiota	Verrucomicrobiae	Verrucomicrobiales	Akkermansiaceae	Akkermansia	Akkermansia_muciniphila		0	0	0	0	0	0	0	0	0	0	0	0	0	0	0	0	0	0	0	0	0	0	0	0	0	0	0	0	0	0	0	0	0	0	0	0	0	13	0	0	0
7b82ea6c86eca7870d24f8e1a0fafb65	d__Bacteria	Firmicutes	Negativicutes	Veillonellales-Selenomonadales	Veillonellaceae	Negativicoccus	uncultured_bacterium		0	0	0	0	0	0	0	0	0	0	0	0	0	0	0	0	0	0	0	0	0	0	0	0	0	0	0	0	0	0	0	0	0	0	0	0	0	0	13	0	0
98fcc7e4135d41152d2db711de5c1255	d__Bacteria	Bacteroidota	Bacteroidia	Bacteroidales	Bacteroidaceae	Bacteroides	Bacteroides_uniformis		0	0	0	0	0	0	0	0	0	0	0	0	0	0	0	0	0	0	0	0	0	0	0	0	0	0	0	0	0	0	0	0	0	0	0	0	0	0	13	0	0
26547c96837ae7efcfa67fca0cc71140	d__Bacteria	Bacteroidota	Bacteroidia	Bacteroidales	Bacteroidaceae	Bacteroides	Bacteroides_fragilis		0	0	0	0	0	0	0	0	0	0	0	0	0	0	0	0	0	0	0	0	0	0	0	0	0	0	0	0	0	0	0	0	0	0	0	0	0	0	0	0	0
c6366f9ba2e410beb5b0159b308baeab	d__Bacteria	Bacteroidota	Bacteroidia	Bacteroidales	Muribaculaceae	Muribaculaceae	uncultured_bacterium		0	0	0	0	0	0	0	0	0	0	0	0	0	0	0	0	13	0	0	0	0	0	0	0	0	0	0	0	0	0	0	0	0	0	0	0	0	0	0	0	0
0190dec5a3f380513f7de587c75a4974	d__Bacteria	Firmicutes	Clostridia	Clostridiales	Clostridiaceae	Clostridium_sensu_stricto_1	uncultured_bacterium		0	0	0	0	0	0	0	0	0	0	0	0	0	0	0	0	0	0	0	0	0	0	0	0	0	0	0	0	0	0	0	0	0	0	0	0	0	0	13	0	0
f6455759e2cc093709c76f2021a633eb	d__Bacteria	Firmicutes	Clostridia	Clostridiales	Clostridiaceae	Clostridium_sensu_stricto_1	Clostridium_perfringens		0	0	0	0	0	0	0	0	0	0	0	0	0	0	0	0	0	0	0	0	0	0	0	0	0	0	0	0	0	0	0	0	0	0	13	0	0	0	0	0	0
f0fc72741870876f5fd40f348a9f80ec	d__Bacteria	Firmicutes	Clostridia	Clostridia_vadinBB60_group	Clostridia_vadinBB60_group	Clostridia_vadinBB60_group	uncultured_bacterium		0	0	0	0	0	0	0	0	0	0	0	0	0	0	13	0	0	0	0	0	0	0	0	0	0	0	0	0	0	0	0	0	0	0	0	0	0	0	0	0	0
ad677a22e697a41d2898012e4535e10d	d__Bacteria	Firmicutes	Clostridia	Clostridia_vadinBB60_group	Clostridia_vadinBB60_group	Clostridia_vadinBB60_group	unidentified		0	0	0	0	0	0	0	0	0	0	0	0	0	0	0	0	0	0	0	0	0	13	0	0	0	0	0	0	0	0	0	0	0	0	0	0	0	0	0	0	0
6e81283b45add4c92cc420e3b6330e5a	d__Bacteria	Firmicutes	Clostridia	Clostridia_vadinBB60_group	Clostridia_vadinBB60_group	Clostridia_vadinBB60_group	unidentified		0	0	0	0	0	0	0	0	0	0	0	0	0	0	0	0	0	0	0	0	0	0	0	0	13	0	0	0	0	0	0	0	0	0	0	0	0	0	0	0	0
a1c9653f456d13efca772108165cc1f6	d__Bacteria	Firmicutes	Clostridia	Clostridia_vadinBB60_group	Clostridia_vadinBB60_group	Clostridia_vadinBB60_group	uncultured_bacterium		0	0	0	0	0	0	0	0	0	0	13	0	0	0	0	0	0	0	0	0	0	0	0	0	0	0	0	0	0	0	0	0	0	0	0	0	0	0	0	0	0
8d478879084ed7c88660c8b0c4b24923	d__Bacteria	Firmicutes	Clostridia	Oscillospirales	Ruminococcaceae				0	0	0	0	0	0	0	3	0	0	0	0	0	0	0	0	0	0	0	0	0	0	0	0	0	0	0	0	0	0	0	0	0	0	0	0	10	0	0	0	0
cbdf2280e6ae6262bb8ebdcea1b1492a	d__Bacteria	Bacteroidota	Bacteroidia	Bacteroidales	Muribaculaceae	Muribaculaceae	uncultured_bacterium		0	0	0	0	0	0	0	0	0	0	0	0	0	0	13	0	0	0	0	0	0	0	0	0	0	0	0	0	0	0	0	0	0	0	0	0	0	0	0	0	0
cb9f1341c114fd8ba9942b83f5950143	d__Bacteria	Bacteroidota	Bacteroidia	Bacteroidales	Muribaculaceae	Muribaculaceae	uncultured_bacterium		0	0	0	0	0	0	0	0	0	0	0	0	0	0	0	0	0	0	0	0	0	0	0	0	0	0	13	0	0	0	0	0	0	0	0	0	0	0	0	0	0
add246b9bb5662fb5fbb2c904b28e498	d__Bacteria	Firmicutes	Clostridia	Clostridia_UCG-014	Clostridia_UCG-014	Clostridia_UCG-014			0	0	0	0	0	0	0	0	0	0	0	0	0	0	0	0	0	0	13	0	0	0	0	0	0	0	0	0	0	0	0	0	0	0	0	0	0	0	0	0	0
4cecc9fe4e26ed0ac3e005c15e8bcc63	d__Bacteria	Firmicutes	Bacilli	Bacillales	Bacillaceae	Bacillus	uncultured_compost		0	0	0	0	0	0	0	0	0	0	0	0	0	0	0	0	0	0	0	0	0	0	0	0	0	0	0	0	0	0	0	0	0	0	0	0	0	0	0	0	0
c4329eb59192a22cfd9941014e2327e8	d__Bacteria	Firmicutes	Clostridia	Lachnospirales	Lachnospiraceae	Marvinbryantia	uncultured_bacterium		0	0	13	0	0	0	0	0	0	0	0	0	0	0	0	0	0	0	0	0	0	0	0	0	0	0	0	0	0	0	0	0	0	0	0	0	0	0	0	0	0
7b6d335d29fb8edf989ba7d03a848d84	d__Bacteria	Firmicutes	Clostridia	Lachnospirales	Lachnospiraceae	Roseburia			0	0	0	0	0	0	0	0	0	0	0	0	0	0	0	0	0	0	0	0	0	0	0	0	0	0	0	0	0	0	0	0	0	6	7	0	0	0	0	0	0
8dc370dc050d802a5de6074c14be9add	d__Bacteria	Firmicutes	Clostridia	Lachnospirales	Lachnospiraceae	Acetatifactor	uncultured_bacterium		0	0	0	0	0	0	0	0	0	0	0	0	0	0	0	0	0	0	0	0	0	0	0	0	0	0	0	0	0	0	0	13	0	0	0	0	0	0	0	0	0
255cfbdbee6fb7bef45594e912c440e2	d__Bacteria	Firmicutes	Clostridia	Lachnospirales	Lachnospiraceae	uncultured	uncultured_bacterium		0	0	0	6	0	0	0	0	0	0	0	0	0	0	0	0	0	0	0	0	0	0	0	0	0	0	0	0	0	0	0	0	0	0	7	0	0	0	0	0	0
922c94edfccdf798c2a5a3796056d559	d__Bacteria	Firmicutes	Clostridia	Lachnospirales	Lachnospiraceae	Lachnospiraceae_NK4A136_group			0	0	0	0	0	0	0	13	0	0	0	0	0	0	0	0	0	0	0	0	0	0	0	0	0	0	0	0	0	0	0	0	0	0	0	0	0	0	0	0	0
d7ca164009bd3f22d86cc275665e7b3b	d__Bacteria								0	0	0	0	0	0	0	0	0	0	0	0	0	0	0	0	0	0	0	0	0	0	0	0	0	0	0	0	0	0	0	0	2	5	2	0	3	0	0	0	0
d643dbd97f9d69e2c1aed235a21219e8	d__Bacteria								0	0	0	0	0	0	0	0	0	0	0	0	0	0	0	0	0	0	0	0	0	0	0	0	0	0	0	0	0	0	0	0	0	4	0	0	0	0	4	0	0
4fb556be80c6ef648ef84d86b7ac6b51	d__Bacteria								0	0	0	0	0	0	0	0	0	0	0	0	0	0	0	0	0	0	0	0	0	0	0	0	0	0	0	0	0	0	0	0	0	5	0	4	0	0	0	0	0
b8d7a350a12b06832625ab9bb3da853e	d__Bacteria	Bacteroidota	Bacteroidia	Bacteroidales	Tannerellaceae	Parabacteroides	Parabacteroides_distasonis		0	0	0	0	0	0	0	0	0	0	0	0	0	0	0	0	0	0	0	0	0	0	0	0	0	0	0	0	0	0	0	0	0	0	0	12	0	0	0	0	0
2d4f24352f19431d2b7693ffeb5021e5	d__Bacteria	Bacteroidota	Bacteroidia	Bacteroidales	Rikenellaceae	Alistipes	Alistipes_inops		0	0	0	0	0	0	0	8	4	0	0	0	0	0	0	0	0	0	0	0	0	0	0	0	0	0	0	0	0	0	0	0	0	0	0	0	0	0	0	0	0
31a9f56bf10dccfdb836f0279db737fc	d__Bacteria	Bacteroidota	Bacteroidia	Bacteroidales	Bacteroidaceae	Bacteroides			0	0	0	0	0	0	0	0	0	0	0	0	0	0	0	0	0	0	0	0	0	0	0	0	0	0	0	0	0	0	0	0	0	0	0	0	0	0	12	0	0
eec71958dfd3f223bb7bfb1532f00d35	d__Bacteria	Firmicutes	Bacilli	Erysipelotrichales	Erysipelotrichaceae	Faecalitalea	Absiella_argi		0	0	0	0	0	0	0	0	0	0	0	0	0	0	0	0	0	0	0	0	0	0	0	0	0	0	0	0	0	0	0	0	12	0	0	0	0	0	0	0	0
0caeb9b6e518d5f2b7620991670b3dea	d__Bacteria	Firmicutes	Bacilli	Lactobacillales	Lactobacillaceae	Lactobacillus			0	0	0	0	0	0	0	0	0	0	0	0	0	0	0	0	12	0	0	0	0	0	0	0	0	0	0	0	0	0	0	0	0	0	0	0	0	0	0	0	0
85ab23d5694a6686dcbf1a22ed8fb7f1	d__Bacteria	Firmicutes	Bacilli	RF39	RF39	RF39			0	0	0	0	0	0	0	0	10	0	0	0	0	0	0	0	0	0	0	0	2	0	0	0	0	0	0	0	0	0	0	0	0	0	0	0	0	0	0	0	0
9c56ef00debbb4020b660358049fd6cc	d__Bacteria	Firmicutes	Clostridia	Christensenellales	Christensenellaceae	Christensenellaceae_R-7_group	uncultured_prokaryote		0	0	0	0	0	0	0	0	0	0	0	0	0	0	0	0	0	0	0	0	0	0	0	0	0	0	0	0	0	0	0	0	0	0	0	12	0	0	0	0	0
f67175addcd0893f2f51fe784655f1b5	d__Bacteria	Firmicutes	Clostridia	Lachnospirales	Lachnospiraceae	Tyzzerella			0	0	0	0	0	0	4	0	0	0	0	0	0	0	0	0	0	0	0	0	8	0	0	0	0	0	0	0	0	0	0	0	0	0	0	0	0	0	0	0	0
6c69531aef3819da0a4c7ae0845742e1	d__Bacteria	Firmicutes	Clostridia	Oscillospirales	Butyricicoccaceae	Butyricicoccus	uncultured_bacterium		0	0	0	0	0	0	0	0	0	0	0	0	0	0	0	0	0	0	0	0	0	0	0	0	0	0	0	0	0	0	0	0	0	0	0	0	0	0	12	0	0
ccf176fdcf7403a4c1c9bd7b2559e9bd	d__Bacteria	Firmicutes	Clostridia	uncultured	uncultured	uncultured	uncultured_bacterium		0	0	0	0	0	0	0	0	0	0	4	0	0	0	0	0	0	0	0	0	0	0	0	0	0	0	0	0	8	0	0	0	0	0	0	0	0	0	0	0	0
f72b5fdc5970d3c1d27bad381c9e69db	d__Bacteria	Firmicutes	Clostridia	Oscillospirales	Oscillospiraceae				0	0	0	0	0	0	0	0	0	0	0	0	0	12	0	0	0	0	0	0	0	0	0	0	0	0	0	0	0	0	0	0	0	0	0	0	0	0	0	0	0
dbc85730f8185a687b882e72e86f1057	d__Bacteria	Firmicutes	Clostridia	Oscillospirales	Oscillospiraceae	Colidextribacter	uncultured_bacterium		0	0	0	0	0	0	0	0	0	0	12	0	0	0	0	0	0	0	0	0	0	0	0	0	0	0	0	0	0	0	0	0	0	0	0	0	0	0	0	0	0
63ed2ee15b1ac576ffa4a4cdeeabbc5e	d__Bacteria	Firmicutes	Clostridia	Oscillospirales	Oscillospiraceae	uncultured	uncultured_bacterium		0	0	0	0	0	0	0	0	0	0	0	0	0	0	0	0	0	0	0	0	0	0	0	0	0	0	0	0	0	0	0	0	6	0	6	0	0	0	0	0	0
4b1a99403e6b234e20957f132ee06508	d__Bacteria	Firmicutes	Clostridia	Oscillospirales	Ruminococcaceae	Harryflintia	uncultured_bacterium		0	0	0	0	0	0	0	0	0	0	0	0	0	0	0	12	0	0	0	0	0	0	0	0	0	0	0	0	0	0	0	0	0	0	0	0	0	0	0	0	0
b84394545699225c890e2d11ad8475d8	d__Bacteria	Firmicutes	Clostridia	Oscillospirales	Ruminococcaceae	Incertae_Sedis	uncultured_Clostridiales		0	0	0	0	0	0	0	0	0	0	0	0	0	0	0	0	0	0	0	0	0	0	0	0	0	0	12	0	0	0	0	0	0	0	0	0	0	0	0	0	0
277d256c9bce51af100bb0d307bb61ce	d__Bacteria	Firmicutes	Clostridia	Oscillospirales	Ruminococcaceae	uncultured	uncultured_bacterium		0	0	0	0	0	0	0	0	0	0	0	0	0	0	0	0	0	0	0	0	0	0	0	0	0	12	0	0	0	0	0	0	0	0	0	0	0	0	0	0	0
c849090205026eba376ede7d0a335eb3	d__Bacteria	Bacteroidota	Bacteroidia	Bacteroidales	Muribaculaceae	Muribaculaceae	uncultured_Bacteroidales		0	3	0	0	0	0	0	0	0	0	0	0	0	0	2	0	0	0	0	4	0	0	0	3	0	0	0	0	0	0	0	0	0	0	0	0	0	0	0	0	0
bcac5884dd140dc0352714ee488f55fc	d__Bacteria	Firmicutes	Clostridia	Clostridia_UCG-014	Clostridia_UCG-014	Clostridia_UCG-014			0	0	0	0	0	0	0	0	0	0	0	0	0	0	0	0	2	0	0	0	0	4	0	0	0	0	6	0	0	0	0	0	0	0	0	0	0	0	0	0	0
a42f4754b271419614d8c2ad17a58e07	d__Bacteria	Firmicutes	Clostridia	Clostridia_UCG-014	Clostridia_UCG-014	Clostridia_UCG-014	uncultured_bacterium		0	0	0	0	12	0	0	0	0	0	0	0	0	0	0	0	0	0	0	0	0	0	0	0	0	0	0	0	0	0	0	0	0	0	0	0	0	0	0	0	0
68d030b7e708ecc13d8f3cec5de977a4	d__Bacteria	Firmicutes	Clostridia	Clostridia_UCG-014	Clostridia_UCG-014	Clostridia_UCG-014	unidentified		0	0	0	0	0	0	0	12	0	0	0	0	0	0	0	0	0	0	0	0	0	0	0	0	0	0	0	0	0	0	0	0	0	0	0	0	0	0	0	0	0
e33daa3d5ceaf0a436bf7a8bee1ecfea	d__Bacteria	Firmicutes	Clostridia	Lachnospirales	Lachnospiraceae	Blautia			0	0	0	0	0	0	0	0	0	0	0	0	0	0	0	0	0	0	0	0	0	0	0	0	0	0	0	0	0	0	0	0	0	12	0	0	0	0	0	0	0
4cf0b87a6f28536694f0d41b3cda18b8	d__Bacteria	Firmicutes	Bacilli	Lactobacillales	Enterococcaceae	Enterococcus			0	0	0	0	0	0	0	0	0	0	0	0	0	0	0	0	0	0	0	0	0	0	0	0	0	0	0	0	0	0	0	0	0	0	12	0	0	0	0	0	0
a8a85a39b353253ce68e687bf6c36e3e	d__Bacteria	Firmicutes	Bacilli	Staphylococcales	Staphylococcaceae	Staphylococcus			0	0	0	0	0	0	0	0	0	0	0	0	0	0	0	0	0	0	0	0	0	0	0	0	0	0	0	0	0	0	0	0	0	12	0	0	0	0	0	0	0
b9c56e11ffac233ec09838af44824e4f	d__Bacteria	Firmicutes	Bacilli	Lactobacillales	Carnobacteriaceae	Atopostipes	uncultured_bacterium		0	0	0	0	0	0	0	0	0	0	0	0	0	0	0	0	0	0	0	0	0	0	0	0	0	0	0	0	0	0	0	0	0	0	0	0	0	0	0	0	0
cf8655b2a9c13e84e1d4d188c87c7d99	d__Bacteria	Firmicutes	Clostridia	Lachnospirales	Lachnospiraceae	uncultured	uncultured_bacterium		0	0	0	0	0	0	0	0	0	0	0	0	0	0	0	0	0	0	0	0	0	0	0	0	0	6	0	0	0	0	0	6	0	0	0	0	0	0	0	0	0
c7d1ed6c70202259164edf3ee7806f0c	d__Bacteria	Firmicutes	Clostridia	Lachnospirales	Lachnospiraceae	Blautia			0	0	0	0	0	0	0	0	0	0	0	0	0	0	0	0	0	0	0	0	0	0	0	0	0	0	0	0	0	0	0	0	0	0	0	0	12	0	0	0	0
3c4dde4148aa8735bbede499030f1920	d__Bacteria	Firmicutes	Clostridia	Lachnospirales	Lachnospiraceae	Lachnospiraceae_UCG-001			0	0	0	0	0	0	0	0	0	0	0	0	0	0	0	0	0	0	0	0	0	0	0	0	0	12	0	0	0	0	0	0	0	0	0	0	0	0	0	0	0
a77952e19afefb1dad00b288575dafe2	d__Bacteria	Firmicutes	Clostridia	Lachnospirales	Lachnospiraceae	Lachnospiraceae_UCG-001	uncultured_bacterium		0	0	0	0	0	0	0	0	0	0	0	0	12	0	0	0	0	0	0	0	0	0	0	0	0	0	0	0	0	0	0	0	0	0	0	0	0	0	0	0	0
9bd601d35486bfbaf1728ce2a44d66c3	d__Bacteria	Firmicutes	Clostridia	Lachnospirales	Lachnospiraceae	Lachnospiraceae_UCG-001	unidentified		0	0	0	0	0	0	0	12	0	0	0	0	0	0	0	0	0	0	0	0	0	0	0	0	0	0	0	0	0	0	0	0	0	0	0	0	0	0	0	0	0
0e731cb238ec4e157d8425a091a4b732	d__Bacteria	Firmicutes	Clostridia	Lachnospirales	Lachnospiraceae	uncultured			0	0	0	0	0	0	0	0	0	0	9	0	0	0	0	3	0	0	0	0	0	0	0	0	0	0	0	0	0	0	0	0	0	0	0	0	0	0	0	0	0
5d8f3f9a631ecba5754e6ede69fc2942	d__Bacteria	Firmicutes	Clostridia	Lachnospirales	Lachnospiraceae				0	0	0	0	0	0	0	0	0	0	0	0	0	6	0	0	0	0	0	0	0	0	0	0	0	0	0	6	0	0	0	0	0	0	0	0	0	0	0	0	0
81450fd6df9b6375da0260ff6f9807d9	d__Bacteria	Firmicutes	Clostridia	Lachnospirales	Lachnospiraceae	Lachnospiraceae_NK4A136_group	uncultured_bacterium		0	0	0	0	0	0	0	0	0	0	0	0	0	0	0	0	0	0	0	0	0	0	0	0	0	0	12	0	0	0	0	0	0	0	0	0	0	0	0	0	0
e2b3d3c43dddb26b4df7e6fba82cfa4f	d__Bacteria	Firmicutes	Clostridia	Lachnospirales	Lachnospiraceae	uncultured	uncultured_bacterium		0	0	0	0	0	0	0	0	0	0	0	0	0	0	0	12	0	0	0	0	0	0	0	0	0	0	0	0	0	0	0	0	0	0	0	0	0	0	0	0	0
4e0eed79a5e5cd2456462986004742f0	d__Bacteria	Firmicutes	Clostridia	Lachnospirales	Lachnospiraceae				0	0	0	0	0	0	0	0	0	0	0	0	0	0	0	0	0	0	0	0	0	0	0	0	0	0	0	12	0	0	0	0	0	0	0	0	0	0	0	0	0
8801e31308c094f11518254a39de5645	d__Bacteria	Firmicutes	Clostridia	Lachnospirales	Lachnospiraceae	uncultured	uncultured_bacterium		0	0	0	0	0	0	0	0	0	0	12	0	0	0	0	0	0	0	0	0	0	0	0	0	0	0	0	0	0	0	0	0	0	0	0	0	0	0	0	0	0
63b881178be4674dbdd0b44f43ec6f53	d__Bacteria	Firmicutes	Clostridia	Lachnospirales	Lachnospiraceae	GCA-900066575	uncultured_bacterium		0	0	0	0	4	0	8	0	0	0	0	0	0	0	0	0	0	0	0	0	0	0	0	0	0	0	0	0	0	0	0	0	0	0	0	0	0	0	0	0	0
6ec13958564713bbb8ffd0444dc5b2af	d__Bacteria								0	0	0	0	0	0	0	0	0	0	0	0	0	0	0	0	0	0	0	0	0	0	0	0	0	0	0	0	0	0	0	0	0	3	0	0	0	0	0	5	0
88a54cb04db792b2460b17ff6a9775d3	d__Bacteria								0	0	0	0	0	0	0	0	0	0	0	0	0	0	0	0	0	0	0	0	0	0	0	0	0	0	0	0	0	0	0	0	5	0	3	0	0	0	0	0	0
7ae119364976d0e43baea951d9d41f05	d__Bacteria								0	0	0	0	0	0	0	0	0	0	0	0	0	0	0	0	0	0	0	0	0	0	0	0	0	0	0	0	0	0	0	0	0	0	0	0	0	0	8	3	0
26672648de2181a2c04ca33e88a1afd1	d__Bacteria	Proteobacteria	Gammaproteobacteria	Enterobacterales	Morganellaceae	Proteus	Proteus_mirabilis		0	0	0	0	0	0	0	0	0	0	0	0	0	0	0	0	0	0	0	0	0	0	0	0	0	0	0	0	0	0	0	0	0	0	0	11	0	0	0	0	0
7ea7452a429606faf04b2cf8d73309ed	d__Bacteria	Proteobacteria	Gammaproteobacteria	Pasteurellales	Pasteurellaceae	Muribacter	Muribacter_muris		0	0	0	0	0	0	0	0	0	0	0	0	0	0	0	0	0	0	0	0	0	0	0	0	0	0	0	0	0	0	0	0	0	0	0	0	0	0	0	0	0
d1ae7f18ff0ceb7a151975501058036a	d__Bacteria	Proteobacteria	Alphaproteobacteria	Sphingomonadales	Sphingomonadaceae	Sphingomonas			0	0	0	0	0	0	0	0	0	0	0	0	0	0	0	0	0	0	0	0	0	0	0	0	0	0	0	0	0	0	0	0	0	0	0	0	0	0	0	0	3
09ada26b2efa43a48ac8fda82be74855	d__Bacteria	Actinobacteriota	Actinobacteria	Corynebacteriales	Corynebacteriaceae	Corynebacterium	Corynebacterium_glutamicum		0	0	0	0	0	0	0	0	0	0	0	0	0	0	0	0	0	0	0	0	0	0	0	0	0	0	0	0	0	0	0	0	0	0	0	0	0	0	0	0	0
20284655cddbbb3debf9f9415eb81eb1	d__Bacteria	Bacteroidota	Bacteroidia	Bacteroidales	Tannerellaceae	Parabacteroides	Parabacteroides_distasonis		0	0	0	0	0	0	0	0	0	0	0	0	0	0	0	0	0	0	0	0	0	0	0	0	0	0	0	0	0	0	0	0	11	0	0	0	0	0	0	0	0
9243bc95f3bb4eba8fabc522fa335a7f	d__Bacteria	Bacteroidota	Bacteroidia	Bacteroidales	Bacteroidaceae	Bacteroides	Bacteroides_caccae		0	0	0	0	0	0	0	0	0	0	0	0	0	0	0	0	0	0	0	0	0	0	0	0	0	0	0	0	0	0	0	0	0	0	0	0	0	0	11	0	0
3cb23d56fa3ea12049ef8e754026feb2	d__Bacteria	Bacteroidota	Bacteroidia	Bacteroidales	Rikenellaceae	Alistipes	uncultured_bacterium		0	0	0	0	0	0	0	0	0	0	0	0	0	0	0	0	0	0	11	0	0	0	0	0	0	0	0	0	0	0	0	0	0	0	0	0	0	0	0	0	0
7750a3a1cc9797bc0c5a2b39b223dcd9	d__Bacteria	Firmicutes	Clostridia	Oscillospirales	Ruminococcaceae	Incertae_Sedis			0	0	11	0	0	0	0	0	0	0	0	0	0	0	0	0	0	0	0	0	0	0	0	0	0	0	0	0	0	0	0	0	0	0	0	0	0	0	0	0	0
b3ac0dce227e3452c6dff8fa4261dee9	d__Bacteria	Actinobacteriota	Coriobacteriia	Coriobacteriales	Eggerthellaceae	Enterorhabdus	Adlercreutzia_mucosicola		0	0	0	0	0	0	0	0	0	0	0	0	0	0	0	0	0	0	0	0	0	0	0	11	0	0	0	0	0	0	0	0	0	0	0	0	0	0	0	0	0
848d668c2ec42cf1e67f15c567e8f482	d__Bacteria	Firmicutes	Bacilli	Lactobacillales	Lactobacillaceae	Lactobacillus			0	0	0	0	0	0	0	0	0	0	0	0	0	0	0	0	11	0	0	0	0	0	0	0	0	0	0	0	0	0	0	0	0	0	0	0	0	0	0	0	0
6f323da0eca605b133f3270f331d52fa	d__Bacteria	Firmicutes	Bacilli	Lactobacillales	Lactobacillaceae	Lactobacillus	Lactobacillus_ruminis		0	0	0	0	0	0	0	0	0	0	0	0	0	0	0	0	0	0	0	0	0	0	0	0	0	0	0	0	0	0	0	0	0	0	0	11	0	0	0	0	0
9b301624153fd513bffb7641c18b2fff	d__Bacteria	Firmicutes	Clostridia	Caldicoprobacterales	Caldicoprobacteraceae	Caldicoprobacter	uncultured_bacterium		0	0	0	0	0	0	0	4	0	0	0	0	0	0	0	0	0	0	0	0	0	0	0	0	0	0	7	0	0	0	0	0	0	0	0	0	0	0	0	0	0
63305ecea161b837ba24d3d6f1f18442	d__Bacteria	Firmicutes	Clostridia	Clostridia_vadinBB60_group	Clostridia_vadinBB60_group	Clostridia_vadinBB60_group	uncultured_bacterium		0	0	5	0	0	0	0	0	0	0	0	0	0	0	0	6	0	0	0	0	0	0	0	0	0	0	0	0	0	0	0	0	0	0	0	0	0	0	0	0	0
d517992ca877fda5d2721e9aa7709ea8	d__Bacteria	Firmicutes	Clostridia	Christensenellales	Christensenellaceae	Christensenellaceae_R-7_group			0	0	0	0	0	0	0	11	0	0	0	0	0	0	0	0	0	0	0	0	0	0	0	0	0	0	0	0	0	0	0	0	0	0	0	0	0	0	0	0	0
f71d60d75c9011b50199d1e40049035b	d__Bacteria	Firmicutes	Clostridia	Lachnospirales	Lachnospiraceae	Tyzzerella	unidentified		0	7	0	0	0	0	0	0	0	0	0	0	0	0	0	0	0	0	0	0	0	0	0	0	0	0	0	2	0	2	0	0	0	0	0	0	0	0	0	0	0
ec153ec177424d034b35d6a6f60a40ad	d__Bacteria	Firmicutes	Clostridia	Oscillospirales	Oscillospiraceae	Colidextribacter	uncultured_bacterium		0	0	0	0	0	0	11	0	0	0	0	0	0	0	0	0	0	0	0	0	0	0	0	0	0	0	0	0	0	0	0	0	0	0	0	0	0	0	0	0	0
68a3760aae319495c58afe4428785eb5	d__Bacteria	Firmicutes	Clostridia	Oscillospirales	Oscillospiraceae	Flavonifractor			0	0	0	0	0	0	0	0	0	0	0	0	0	0	0	0	0	0	0	0	0	0	0	0	0	0	0	0	0	0	0	0	0	0	0	0	0	0	0	11	0
c0fddc5374e761dd8841c13aa18ef455	d__Bacteria	Firmicutes	Clostridia	Oscillospirales	Oscillospiraceae	Colidextribacter	uncultured_bacterium		0	0	0	0	0	0	0	0	0	0	0	0	0	0	0	0	0	0	0	0	0	0	0	0	5	6	0	0	0	0	0	0	0	0	0	0	0	0	0	0	0
2af476270553eced4995d904584bfd12	d__Bacteria	Firmicutes	Clostridia	Oscillospirales	Oscillospiraceae	UCG-002			0	0	0	0	0	0	0	0	0	0	0	0	0	0	0	0	0	0	0	0	0	0	0	0	0	0	0	0	0	0	0	0	0	0	3	8	0	0	0	0	0
09ad3f07c79e7bbc78206689dc55492d	d__Bacteria	Firmicutes	Clostridia	Oscillospirales	Oscillospiraceae	Oscillibacter	Oscillibacter_sp.		0	0	0	0	0	0	0	0	0	0	0	0	0	0	0	0	0	0	0	0	0	0	0	0	0	0	0	0	0	0	0	0	0	0	0	0	0	0	0	0	0
73b793cffc61495cb0e5316245127139	d__Bacteria	Firmicutes	Clostridia	Oscillospirales	Oscillospiraceae	UCG-005	uncultured_Clostridiales		0	0	0	0	0	4	0	0	0	0	0	0	0	0	0	0	0	0	0	0	0	0	0	0	0	0	7	0	0	0	0	0	0	0	0	0	0	0	0	0	0
02a4baef724dc1f059b73b9f2a00c78a	d__Bacteria	Firmicutes	Clostridia	Oscillospirales	Oscillospiraceae	UCG-005	uncultured_Clostridiales		0	7	0	0	0	0	0	0	0	0	0	0	0	0	0	0	0	0	0	0	0	0	0	0	0	0	0	0	0	4	0	0	0	0	0	0	0	0	0	0	0
e8fb4f70a7ca0e84afdce89233daf29f	d__Bacteria	Firmicutes	Clostridia	Oscillospirales	Ruminococcaceae	Candidatus_Soleaferrea	uncultured_bacterium		0	0	0	0	0	0	0	0	0	0	6	0	0	0	0	5	0	0	0	0	0	0	0	0	0	0	0	0	0	0	0	0	0	0	0	0	0	0	0	0	0
734dcd020504800d8042434e28b57298	d__Bacteria	Firmicutes	Clostridia	Oscillospirales	Ruminococcaceae	Faecalibacterium			0	0	0	0	0	0	0	0	0	0	0	0	0	0	0	0	0	0	0	0	0	0	0	0	7	0	0	0	0	0	0	0	0	0	0	0	0	0	0	0	4
3064f27c80f204966b2a2a43da1ac678	d__Bacteria	Bacteroidota	Bacteroidia	Bacteroidales	Muribaculaceae	Muribaculaceae	uncultured_bacterium		0	0	0	0	0	0	0	0	0	0	0	0	0	0	11	0	0	0	0	0	0	0	0	0	0	0	0	0	0	0	0	0	0	0	0	0	0	0	0	0	0
9cc4d7d2a473eb84904f8b48dde26f82	d__Bacteria	Firmicutes	Clostridia	Clostridia_UCG-014	Clostridia_UCG-014	Clostridia_UCG-014			0	0	0	0	0	0	0	0	0	0	0	0	0	0	0	0	0	0	0	0	0	0	0	0	0	0	11	0	0	0	0	0	0	0	0	0	0	0	0	0	0
171988ede974324da4f059b514124a26	d__Bacteria	Firmicutes	Clostridia	Clostridia_UCG-014	Clostridia_UCG-014	Clostridia_UCG-014	unidentified		0	0	0	0	0	0	0	0	0	0	0	0	0	0	0	0	0	0	0	0	0	0	0	0	0	0	11	0	0	0	0	0	0	0	0	0	0	0	0	0	0
43b71ac8825f910c491509dd5d7dfd5d	d__Bacteria	Firmicutes	Clostridia	Lachnospirales	Lachnospiraceae	Blautia	unidentified		0	0	0	0	0	0	0	0	0	0	0	0	0	11	0	0	0	0	0	0	0	0	0	0	0	0	0	0	0	0	0	0	0	0	0	0	0	0	0	0	0
a1b97046d3d7d7b1e7f0ffdb5c1eb030	d__Bacteria	Firmicutes	Clostridia	Lachnospirales	Lachnospiraceae	Blautia			0	0	0	0	0	0	0	0	0	0	0	0	0	0	0	0	0	0	0	0	0	0	0	0	0	0	0	0	0	0	0	0	0	0	5	0	0	6	0	0	0
125bbb1f5b060d2c0de97cb3f287aba0	d__Bacteria	Firmicutes	Clostridia	Lachnospirales	Lachnospiraceae	Blautia			0	0	0	0	0	0	0	0	0	0	0	0	0	0	0	0	0	0	0	0	0	0	0	0	0	0	0	0	0	0	0	0	0	0	0	0	11	0	0	0	0
e9e6eca5669e6d5e3aba21751d571ff2	d__Bacteria	Firmicutes	Clostridia	Lachnospirales	Lachnospiraceae	uncultured	uncultured_bacterium		0	0	0	0	0	0	0	0	0	0	0	0	0	6	0	0	0	0	0	5	0	0	0	0	0	0	0	0	0	0	0	0	0	0	0	0	0	0	0	0	0
9f5f61b7951ca93c0c4366268e8920c4	d__Bacteria	Firmicutes	Clostridia	Lachnospirales	Lachnospiraceae				0	0	0	0	0	0	0	0	0	0	0	0	0	0	0	0	0	0	0	0	0	0	0	0	0	0	0	0	0	0	0	0	0	11	0	0	0	0	0	0	0
fe119f8087ac2c3ec65a74b29d92c2a5	d__Bacteria	Firmicutes	Clostridia	Lachnospirales	Lachnospiraceae	Roseburia	uncultured_bacterium		0	0	0	0	0	0	0	0	0	0	0	0	11	0	0	0	0	0	0	0	0	0	0	0	0	0	0	0	0	0	0	0	0	0	0	0	0	0	0	0	0
bf793abd3fa4ce1af2dbaee5fbdb1394	d__Bacteria	Firmicutes	Clostridia	Lachnospirales	Lachnospiraceae	Roseburia			0	0	0	0	0	0	0	0	0	0	0	0	0	0	0	0	0	0	0	0	0	0	0	0	0	0	0	0	0	0	0	11	0	0	0	0	0	0	0	0	0
e4d126d005016e2ebd4bd2251b51f134	d__Bacteria	Firmicutes	Clostridia	Lachnospirales	Lachnospiraceae	Roseburia	uncultured_bacterium		0	0	0	0	0	0	0	0	0	0	0	0	0	0	0	0	0	0	0	0	0	0	0	0	0	0	11	0	0	0	0	0	0	0	0	0	0	0	0	0	0
d770c09b24f53bcdd5c5a0c4122dc593	d__Bacteria	Firmicutes	Clostridia	Lachnospirales	Lachnospiraceae	Lachnospiraceae_NK4A136_group	uncultured_bacterium		0	0	1	0	4	0	0	0	0	5	0	0	0	0	0	0	0	0	0	0	0	0	0	0	0	0	0	1	0	0	0	0	0	0	0	0	0	0	0	0	0
4add3b28eaf5edde28b7a50f1be5db28	d__Bacteria	Firmicutes	Clostridia	Lachnospirales	Lachnospiraceae	Acetatifactor			0	0	11	0	0	0	0	0	0	0	0	0	0	0	0	0	0	0	0	0	0	0	0	0	0	0	0	0	0	0	0	0	0	0	0	0	0	0	0	0	0
c2cf3c442aa1374dd06aaddfe8100f2b	d__Bacteria	Firmicutes	Clostridia	Lachnospirales	Lachnospiraceae	uncultured			0	0	0	0	0	0	0	0	0	0	0	0	0	0	0	0	0	0	0	0	0	0	0	0	0	0	0	0	0	0	0	0	11	0	0	0	0	0	0	0	0
4358d5dc918b3ed1726f4f58222f1a69	d__Bacteria	Firmicutes	Clostridia	Lachnospirales	Lachnospiraceae	Lachnospiraceae_NK4A136_group	uncultured_bacterium		0	0	0	0	0	0	0	0	0	0	0	0	0	0	0	0	0	0	0	0	0	0	0	11	0	0	0	0	0	0	0	0	0	0	0	0	0	0	0	0	0
9b5dd8be8cfe66300c0923d6ede75191	d__Bacteria	Firmicutes	Clostridia	Lachnospirales	Lachnospiraceae	Lachnospiraceae_NK4A136_group	uncultured_bacterium		11	0	0	0	0	0	0	0	0	0	0	0	0	0	0	0	0	0	0	0	0	0	0	0	0	0	0	0	0	0	0	0	0	0	0	0	0	0	0	0	0
f47a3b824d9aa2005357c5a34fd7d907	d__Bacteria	Firmicutes	Clostridia	Lachnospirales	Lachnospiraceae	Lachnospira			6	0	0	0	0	0	0	0	0	0	0	0	0	0	5	0	0	0	0	0	0	0	0	0	0	0	0	0	0	0	0	0	0	0	0	0	0	0	0	0	0
77f4a9d3566e721bbe8ce48b742106d3	d__Bacteria	Firmicutes	Clostridia	Lachnospirales	Lachnospiraceae	GCA-900066575	uncultured_bacterium		0	0	0	0	0	0	0	0	0	11	0	0	0	0	0	0	0	0	0	0	0	0	0	0	0	0	0	0	0	0	0	0	0	0	0	0	0	0	0	0	0
3a3d4a6c3adbc15db31a2243014c1c22	d__Bacteria	Firmicutes	Clostridia	Lachnospirales	Lachnospiraceae	uncultured	uncultured_organism		0	0	0	0	0	0	0	0	0	0	0	0	0	0	0	0	0	0	0	0	0	0	0	0	0	0	0	0	0	0	0	0	0	11	0	0	0	0	0	0	0
fd55e1c670261c8af79c85bb5e0e3cbb	d__Bacteria								0	0	0	0	0	0	0	0	0	0	0	0	0	0	0	0	0	0	0	0	0	0	0	0	0	0	0	0	0	0	0	0	4	0	0	0	0	0	0	0	0
bf4013fad9a500b677a02ec37eeb4ef3	d__Bacteria								0	0	0	0	0	0	0	0	0	0	0	0	0	0	0	0	0	0	0	0	0	0	0	0	0	0	0	0	0	0	0	0	0	0	3	0	0	0	4	0	0
7b45ab0b80c462202380fd9eee69b30b	d__Bacteria								0	0	0	0	0	0	0	0	0	0	0	0	0	0	0	0	0	0	0	0	0	0	0	0	0	0	0	0	0	0	0	0	0	0	0	0	0	0	7	0	0
705e8092548807311774999894c23240	d__Bacteria								0	0	0	0	0	0	0	0	0	0	0	0	0	0	0	0	0	0	0	0	0	0	0	0	0	0	0	0	0	0	0	0	0	0	0	0	0	0	0	10	0
1e63840d3bd6e74289a66550697bf30c	d__Bacteria								0	0	0	0	0	0	0	0	0	0	0	0	0	0	0	0	0	0	0	0	0	0	0	0	0	0	0	0	0	0	0	0	0	0	0	0	0	3	0	0	0
60dc92626188e47791c8c170ff6e113f	d__Bacteria								0	0	0	0	0	0	0	0	0	0	0	0	0	0	0	0	0	0	0	0	0	0	0	0	0	0	0	0	0	0	0	0	0	0	0	10	0	0	0	0	0
5b6f62c7e5f50bcb115178fa8468873c	d__Bacteria	Proteobacteria	Gammaproteobacteria	Pasteurellales	Pasteurellaceae	Muribacter	Muribacter_muris		0	0	0	0	0	0	0	0	0	0	0	0	0	0	0	0	0	0	0	0	0	0	0	0	0	0	0	0	0	0	0	0	0	0	0	0	0	0	0	0	0
dd8c8d60bfca3e1df01a4bbff8d3326e	d__Bacteria	Proteobacteria	Alphaproteobacteria	Sphingomonadales	Sphingomonadaceae	Sphingomonas			0	0	0	0	0	0	0	0	0	0	0	0	0	0	0	0	0	0	0	0	0	0	0	0	0	0	0	0	0	0	0	0	0	0	0	0	0	10	0	0	0
218db7c8820d74567c723fd6123d85b9	d__Bacteria	Proteobacteria	Alphaproteobacteria	Rhodospirillales	uncultured	uncultured	gut_metagenome		0	0	0	2	0	0	0	4	0	0	0	0	0	0	0	0	0	0	0	0	0	0	0	0	0	0	0	0	0	4	0	0	0	0	0	0	0	0	0	0	0
685e8a35489437fe1019481ae0afc558	d__Bacteria	Actinobacteriota	Actinobacteria	Corynebacteriales	Corynebacteriaceae	Corynebacterium	Corynebacterium_vitaeruminis		0	0	0	0	0	0	0	0	0	0	0	0	0	0	0	0	0	0	0	0	0	0	0	0	0	0	0	0	0	0	0	0	0	0	0	0	4	0	6	0	0
172114a827a68820246798a2577df33f	d__Bacteria	Actinobacteriota	Actinobacteria	Corynebacteriales	Corynebacteriaceae	Corynebacterium			0	0	0	0	0	0	0	0	0	0	0	0	0	0	0	0	0	0	0	0	0	0	0	0	0	0	0	0	0	0	0	0	0	0	0	0	0	0	0	0	0
1823c419f7ef4c8a338c76f4452722f8	d__Bacteria	Bacteroidota	Bacteroidia	Bacteroidales	Tannerellaceae	Parabacteroides	Parabacteroides_distasonis		0	0	0	0	0	0	0	0	0	0	0	0	0	0	0	0	0	0	0	0	0	0	0	0	0	0	0	0	0	0	0	0	0	0	10	0	0	0	0	0	0
0246885cf7157b74ba80daf1b827b996	d__Bacteria	Bacteroidota	Bacteroidia	Bacteroidales	Bacteroidaceae	Bacteroides	Bacteroides_ovatus		0	0	0	0	0	0	0	0	0	0	0	0	0	0	0	0	0	0	0	0	0	0	0	0	0	0	0	0	0	0	0	0	0	0	0	0	0	0	10	0	0
449294373fc1d10c67980a70834a7231	d__Bacteria	Bacteroidota	Bacteroidia	Bacteroidales	Bacteroidaceae	Bacteroides	Bacteroides_uniformis		0	0	0	0	0	0	0	0	0	0	0	0	0	0	0	0	0	0	0	0	0	0	0	0	0	0	0	0	0	0	0	0	10	0	0	0	0	0	0	0	0
777e1259a12c1c5c807fee66c312a241	d__Bacteria	Bacteroidota	Bacteroidia	Bacteroidales	Bacteroidaceae	Bacteroides	Bacteroides_uniformis		0	0	0	0	0	0	0	0	0	0	0	0	0	0	0	0	0	0	0	0	0	0	0	0	0	0	0	0	0	0	0	0	0	0	0	10	0	0	0	0	0
f1504551fc270dc374c07116fd461fc4	d__Bacteria	Bacteroidota	Bacteroidia	Bacteroidales	Bacteroidaceae	Bacteroides	Bacteroides_sp.		0	0	0	0	0	0	0	0	0	0	0	0	0	0	0	0	0	0	0	0	0	0	0	0	0	0	0	0	0	0	0	0	0	10	0	0	0	0	0	0	0
eb4c910863320282fd9d8c743730532a	d__Bacteria	Bacteroidota	Bacteroidia	Bacteroidales	Prevotellaceae	Prevotella			0	0	0	0	0	0	0	0	0	0	0	0	0	0	0	0	0	0	0	0	0	0	0	0	0	0	0	0	0	0	0	0	0	0	0	0	0	0	0	0	0
ccb56d09ac9ba9329d2d425ea78660eb	d__Bacteria	Bacteroidota	Bacteroidia	Bacteroidales	Prevotellaceae	Prevotellaceae_UCG-001	uncultured_bacterium		0	0	0	0	0	0	0	0	10	0	0	0	0	0	0	0	0	0	0	0	0	0	0	0	0	0	0	0	0	0	0	0	0	0	0	0	0	0	0	0	0
e8aaedc4c0d09855711590eaae9f2da6	d__Bacteria	Bacteroidota	Bacteroidia	Bacteroidales	Rikenellaceae	Alistipes	Alistipes_obesi		0	0	0	10	0	0	0	0	0	0	0	0	0	0	0	0	0	0	0	0	0	0	0	0	0	0	0	0	0	0	0	0	0	0	0	0	0	0	0	0	0
e88afe776f07da2cf28cfc906b0414b3	d__Bacteria	Firmicutes	Clostridia	Lachnospirales	Lachnospiraceae	Lachnospiraceae_UCG-004	uncultured_bacterium		0	0	0	0	0	0	0	0	0	0	0	0	0	0	0	0	0	0	0	0	0	0	0	0	0	0	0	0	0	10	0	0	0	0	0	0	0	0	0	0	0
b535c501411fe7b32ffc23198ab2ab34	d__Bacteria	Bacteroidota	Bacteroidia	Bacteroidales	Muribaculaceae	Muribaculaceae	uncultured_bacterium		0	0	0	0	0	0	0	0	0	0	0	0	0	0	0	0	0	0	0	0	0	0	0	0	0	0	10	0	0	0	0	0	0	0	0	0	0	0	0	0	0
ebfdaa383221b15251a0911398ad4fdf	d__Bacteria	Firmicutes	Clostridia	Oscillospirales	Ruminococcaceae	Incertae_Sedis	uncultured_bacterium		0	0	0	0	0	0	0	0	0	0	0	0	0	0	0	0	0	0	0	0	0	0	0	0	0	0	0	0	0	0	0	0	0	0	0	0	0	0	10	0	0
ac252f48b2c08a54e99711fd55ed6cdf	d__Bacteria	Firmicutes	Clostridia	Peptostreptococcales-Tissierellales	Peptostreptococcaceae	Peptostreptococcaceae	uncultured_organism		0	0	0	0	0	0	0	0	0	0	0	0	0	0	0	0	0	0	0	0	0	0	0	0	0	0	0	0	0	0	0	0	0	0	0	10	0	0	0	0	0
d81e5971134008e59c9a6753f80f12cd	d__Bacteria	Firmicutes	Bacilli	RF39	RF39	RF39	unidentified		0	0	0	0	0	0	0	0	0	7	0	0	0	0	0	0	0	0	0	0	0	0	0	3	0	0	0	0	0	0	0	0	0	0	0	0	0	0	0	0	0
3dc5355092884d7ff2ca9dfc26eb6f8d	d__Bacteria	Firmicutes	Clostridia	Clostridia_vadinBB60_group	Clostridia_vadinBB60_group	Clostridia_vadinBB60_group	uncultured_bacterium		0	0	0	0	0	0	0	0	0	0	10	0	0	0	0	0	0	0	0	0	0	0	0	0	0	0	0	0	0	0	0	0	0	0	0	0	0	0	0	0	0
d56eaa36a4b7bef8907a79d5b40dbf5f	d__Bacteria	Firmicutes	Clostridia	Clostridia_vadinBB60_group	Clostridia_vadinBB60_group	Clostridia_vadinBB60_group	unidentified		0	0	0	0	0	0	0	0	0	0	0	0	0	0	0	0	0	0	0	0	0	0	0	0	0	0	0	0	0	10	0	0	0	0	0	0	0	0	0	0	0
a0dfc5b178f5269720d4d7886b1014db	d__Bacteria	Firmicutes	Clostridia	Clostridia_vadinBB60_group	Clostridia_vadinBB60_group	Clostridia_vadinBB60_group	unidentified		0	0	0	0	0	0	0	0	0	0	0	0	0	0	0	0	0	0	0	0	0	0	0	0	0	0	0	0	0	10	0	0	0	0	0	0	0	0	0	0	0
4be25f2076a709e570404ee18dfc702f	d__Bacteria	Firmicutes	Clostridia	Peptococcales	Peptococcaceae	uncultured	uncultured_bacterium		0	0	0	0	0	6	0	0	0	0	0	0	0	0	0	0	0	0	0	0	0	0	0	0	0	0	0	0	0	4	0	0	0	0	0	0	0	0	0	0	0
0589ab30b3ce892266e0db0fae95e551	d__Bacteria	Firmicutes	Clostridia	Oscillospirales	UCG-010	UCG-010	uncultured_bacterium		0	0	0	0	0	0	0	0	3	0	0	0	0	0	0	3	0	0	0	0	0	0	0	0	4	0	0	0	0	0	0	0	0	0	0	0	0	0	0	0	0
78d3e67370ef0cb8ed190de73c789088	d__Bacteria	Firmicutes	Clostridia	uncultured	uncultured	uncultured	uncultured_organism		0	4	0	0	0	0	0	6	0	0	0	0	0	0	0	0	0	0	0	0	0	0	0	0	0	0	0	0	0	0	0	0	0	0	0	0	0	0	0	0	0
efa6b3b97480bb7695c49bbfc367bd43	d__Bacteria	Firmicutes	Clostridia	Oscillospirales	Oscillospiraceae				0	0	0	0	0	0	0	10	0	0	0	0	0	0	0	0	0	0	0	0	0	0	0	0	0	0	0	0	0	0	0	0	0	0	0	0	0	0	0	0	0
28ec68ccdef6019d0b2a8843ec3912fe	d__Bacteria	Bacteroidota	Bacteroidia	Bacteroidales	Muribaculaceae	Muribaculaceae	uncultured_organism		0	0	0	0	0	0	0	5	0	0	0	0	0	0	0	0	0	0	0	0	0	0	0	0	0	0	5	0	0	0	0	0	0	0	0	0	0	0	0	0	0
dc1327738e57b36953a33f51aee9fbe2	d__Bacteria	Bacteroidota	Bacteroidia	Bacteroidales	Muribaculaceae	Muribaculaceae	uncultured_bacterium		0	0	0	0	0	0	0	0	0	0	0	0	0	0	0	0	0	0	0	0	0	0	0	0	0	0	10	0	0	0	0	0	0	0	0	0	0	0	0	0	0
8800c6258575724962f8e22c5e08678e	d__Bacteria	Bacteroidota	Bacteroidia	Bacteroidales	Muribaculaceae	Muribaculaceae	uncultured_bacterium		0	10	0	0	0	0	0	0	0	0	0	0	0	0	0	0	0	0	0	0	0	0	0	0	0	0	0	0	0	0	0	0	0	0	0	0	0	0	0	0	0
aa24cba309a9e9f1a8b992c059294813	d__Bacteria	Bacteroidota	Bacteroidia	Bacteroidales	Muribaculaceae	Muribaculaceae	uncultured_bacterium		0	0	0	0	0	0	0	0	0	0	0	0	0	0	0	0	0	0	0	0	0	0	0	0	0	0	0	0	0	0	0	0	10	0	0	0	0	0	0	0	0
33ca47e9f0205462bd8ce281f2ba04df	d__Bacteria	Firmicutes	Clostridia	Clostridia_UCG-014	Clostridia_UCG-014	Clostridia_UCG-014	uncultured_bacterium		0	0	0	0	10	0	0	0	0	0	0	0	0	0	0	0	0	0	0	0	0	0	0	0	0	0	0	0	0	0	0	0	0	0	0	0	0	0	0	0	0
317419247e2205af962d338b8e530614	d__Bacteria	Firmicutes	Clostridia	Clostridia_UCG-014	Clostridia_UCG-014	Clostridia_UCG-014			0	0	0	0	0	0	0	0	0	0	0	0	0	0	0	0	0	0	0	0	0	0	0	0	0	0	0	10	0	0	0	0	0	0	0	0	0	0	0	0	0
3218eeca0f73f966fd399a72401a26f2	d__Bacteria	Firmicutes	Bacilli	Lactobacillales	Lactobacillaceae	Lactobacillus	bacterium_ii1348		0	0	0	0	0	0	0	0	0	0	0	0	0	0	0	0	0	0	0	0	10	0	0	0	0	0	0	0	0	0	0	0	0	0	0	0	0	0	0	0	0
3bcd32c64db1f5d20e68a6d807139a26	d__Bacteria	Firmicutes	Clostridia	Lachnospirales	Lachnospiraceae	Dorea	uncultured_bacterium		0	0	0	0	0	0	0	0	0	0	0	0	0	0	0	0	0	0	0	0	0	0	0	0	0	0	0	0	0	0	0	0	0	0	0	0	0	0	10	0	0
c0485ae7530a52dea5960519c8acc44a	d__Bacteria	Firmicutes	Clostridia	Lachnospirales	Lachnospiraceae				0	0	0	0	0	0	0	0	0	0	0	0	0	0	0	0	0	0	10	0	0	0	0	0	0	0	0	0	0	0	0	0	0	0	0	0	0	0	0	0	0
9f32975ebe679c242e86d1c9d9e97e84	d__Bacteria	Firmicutes	Clostridia	Lachnospirales	Lachnospiraceae	uncultured	uncultured_bacterium		0	0	0	0	0	0	0	0	0	0	0	0	0	0	0	0	10	0	0	0	0	0	0	0	0	0	0	0	0	0	0	0	0	0	0	0	0	0	0	0	0
43186cd919828a584964c0834eff265b	d__Bacteria	Firmicutes	Clostridia	Lachnospirales	Lachnospiraceae				0	0	0	0	0	0	0	0	0	10	0	0	0	0	0	0	0	0	0	0	0	0	0	0	0	0	0	0	0	0	0	0	0	0	0	0	0	0	0	0	0
8f02b795d19c613e0e7e4bf6f6a41434	d__Bacteria	Firmicutes	Clostridia	Lachnospirales	Lachnospiraceae	uncultured	uncultured_bacterium		0	0	0	0	0	0	0	0	0	0	0	0	0	0	0	0	0	0	0	0	0	10	0	0	0	0	0	0	0	0	0	0	0	0	0	0	0	0	0	0	0
a123c326d77f9eb5a923fdb23a1d0405	d__Bacteria	Firmicutes	Clostridia	Lachnospirales	Lachnospiraceae	Roseburia	uncultured_bacterium		0	0	0	0	0	4	0	0	0	0	0	0	0	0	0	0	0	0	0	3	0	0	0	0	0	0	0	0	0	0	0	0	0	0	3	0	0	0	0	0	0
38a7c51411feab9778bb530c6e406e91	d__Bacteria	Firmicutes	Clostridia	Lachnospirales	Lachnospiraceae	Lachnospiraceae_NK4A136_group	unidentified		0	0	0	0	0	0	0	0	0	0	0	0	0	0	0	0	0	0	0	0	0	0	0	0	0	0	0	0	0	0	0	10	0	0	0	0	0	0	0	0	0
0c5ebba8f95c06149be13622ce1dac32	d__Bacteria	Firmicutes	Clostridia	Lachnospirales	Lachnospiraceae				0	0	0	0	0	0	0	0	0	0	0	0	0	0	0	0	0	0	0	0	0	0	0	0	0	0	0	0	0	0	10	0	0	0	0	0	0	0	0	0	0
4d00bf8135a3b5efa2b763882b72457b	d__Bacteria								0	0	0	0	0	0	0	0	0	0	0	0	0	0	0	0	0	0	0	0	0	0	0	0	0	0	0	0	0	0	0	0	0	0	0	0	9	0	0	0	0
fb4db8fae34ff78c960019010ddf9733	d__Bacteria								0	0	0	0	0	0	0	0	0	0	0	0	0	0	0	0	0	0	0	0	0	0	0	0	0	0	0	0	0	0	0	0	0	0	0	0	4	5	0	0	0
332db560b61f62e66abed29de48ef670	d__Bacteria								0	0	0	0	0	0	0	0	0	0	0	0	0	0	0	0	0	0	0	0	0	0	0	0	0	0	0	0	0	0	0	0	0	0	0	0	0	0	2	4	0
efbdbb2d15df96c7727f6bb04e186b5b	d__Eukaryota								0	0	0	0	0	0	0	0	0	0	0	0	0	0	0	0	0	0	0	0	0	0	0	0	0	0	0	0	0	0	0	0	0	0	3	3	0	0	3	0	0
1fea174f290c3130026f412192d91437	d__Bacteria								0	0	0	0	0	0	0	0	0	0	0	0	0	0	0	0	0	0	0	0	0	0	0	0	0	0	0	0	0	0	0	0	0	0	0	0	0	4	0	0	0
bb97af14fa5bd019a7c2ec6565d89802	d__Bacteria								0	0	0	0	0	0	0	0	0	0	0	0	0	0	0	0	0	0	0	0	0	0	0	0	0	0	0	0	0	0	0	0	0	0	0	0	0	0	0	0	0
7283403704ffcbd793dc37740baefb23	d__Bacteria								0	0	0	0	0	0	0	0	0	0	0	0	0	0	0	0	0	0	0	0	0	0	0	0	0	0	0	0	0	0	0	0	4	0	2	0	0	0	3	0	0
41d6377332d6ae40ed8191de91a83795	d__Bacteria	Campilobacterota	Campylobacteria	Campylobacterales	Helicobacteraceae	Helicobacter			0	0	0	0	0	0	0	0	0	0	0	0	0	0	0	0	0	0	0	0	0	0	0	0	0	0	0	0	0	0	0	0	0	0	0	0	0	9	0	0	0
4a768bffab3b509bbc069389dc7ff889	d__Bacteria	Proteobacteria	Gammaproteobacteria	Enterobacterales	Enterobacteriaceae	Escherichia-Shigella			0	0	9	0	0	0	0	0	0	0	0	0	0	0	0	0	0	0	0	0	0	0	0	0	0	0	0	0	0	0	0	0	0	0	0	0	0	0	0	0	0
20b08050043023fef5b6712210d5f420	d__Bacteria	Proteobacteria	Gammaproteobacteria	Pasteurellales	Pasteurellaceae	Muribacter	Muribacter_muris		0	0	0	0	0	0	0	0	0	0	0	0	0	0	0	0	0	0	0	0	0	0	0	0	0	0	0	0	0	0	0	0	0	0	0	0	0	0	0	0	0
ec2651ecab36204685f570189fe495fa	d__Bacteria	Proteobacteria	Alphaproteobacteria	Rhizobiales	Rhizobiales_Incertae_Sedis	uncultured	metagenome		0	0	0	0	0	0	0	0	0	0	0	0	0	0	0	0	0	0	0	0	0	0	0	0	0	0	0	0	0	0	0	0	0	0	0	0	9	0	0	0	0
31c5d6d689fe24ec7157fa1c0783fbd4	d__Bacteria	Proteobacteria	Alphaproteobacteria	Rhizobiales	Beijerinckiaceae	Methylobacterium-Methylorubrum			0	0	0	0	0	0	0	0	0	0	0	0	0	0	0	0	0	0	0	0	0	0	0	0	0	0	0	0	0	0	0	0	0	6	0	3	0	0	0	0	0
5d114bc96f0c55d20cfaf1d4affd84c4	d__Bacteria	Firmicutes	Negativicutes	Acidaminococcales	Acidaminococcaceae	Phascolarctobacterium	Ruminococcus_sp.		0	0	0	0	0	0	0	0	0	0	0	0	0	0	0	0	0	0	0	0	0	0	0	0	0	0	0	0	0	0	0	0	0	0	0	0	9	0	0	0	0
a60e023c504e279b3e9438070b0bef36	d__Bacteria	Actinobacteriota	Actinobacteria	Micrococcales	Micrococcaceae	Enteractinococcus	Enteractinococcus_viverrae		0	0	0	0	0	0	0	0	0	0	0	0	0	0	0	0	2	0	0	0	0	0	0	0	0	0	0	0	0	0	0	0	0	0	0	0	0	7	0	0	0
155ace0850fc88498e3c881bc5252fcc	d__Bacteria	Bacteroidota	Bacteroidia	Bacteroidales	Bacteroidaceae	Bacteroides	Bacteroides_ovatus		0	0	0	0	0	0	0	0	0	0	0	0	0	0	0	0	0	0	0	0	0	0	0	0	0	0	0	0	0	0	0	0	0	0	0	0	0	9	0	0	0
c63a78d9ac2b192bb51009ba523dcc28	d__Bacteria	Bacteroidota	Bacteroidia	Bacteroidales	Rikenellaceae	Alistipes	uncultured_bacterium		0	0	0	7	0	0	0	0	0	0	0	0	0	0	0	0	0	0	0	0	0	1	0	0	0	0	0	0	0	0	0	1	0	0	0	0	0	0	0	0	0
845e58ac63acc0f43a4ec735e3ed3920	d__Bacteria	Bacteroidota	Bacteroidia	Bacteroidales	Muribaculaceae	Muribaculaceae	uncultured_bacterium		9	0	0	0	0	0	0	0	0	0	0	0	0	0	0	0	0	0	0	0	0	0	0	0	0	0	0	0	0	0	0	0	0	0	0	0	0	0	0	0	0
60974cc9fa0274650f37e9817e226cfb	d__Bacteria	Bacteroidota	Bacteroidia	Bacteroidales	Muribaculaceae	Muribaculaceae	uncultured_bacterium		0	0	0	0	0	0	0	0	0	0	0	0	0	0	0	0	0	0	0	0	0	0	0	9	0	0	0	0	0	0	0	0	0	0	0	0	0	0	0	0	0
aa5b06647b1c022a7190276002ec9516	d__Bacteria	Bacteroidota	Bacteroidia	Bacteroidales	Muribaculaceae	Muribaculaceae	unidentified		0	0	9	0	0	0	0	0	0	0	0	0	0	0	0	0	0	0	0	0	0	0	0	0	0	0	0	0	0	0	0	0	0	0	0	0	0	0	0	0	0
d2e87e5cd0f29523016b22d3d82d2483	d__Bacteria	Firmicutes	Bacilli	Erysipelotrichales	Erysipelotrichaceae	Holdemanella	uncultured_bacterium		0	0	0	0	0	0	0	0	0	0	0	0	0	0	0	0	0	0	0	0	0	0	0	0	0	0	0	0	0	0	0	0	0	0	0	0	0	0	0	0	0
a3e178575c6241da65dfeccece053d45	d__Bacteria	Firmicutes	Bacilli	Lactobacillales	Lactobacillaceae	Lactobacillus			0	0	0	0	0	0	0	0	0	0	0	0	0	0	0	0	0	0	0	0	0	0	0	0	0	0	0	0	0	0	0	0	0	0	0	9	0	0	0	0	0
2257306716d1aea9dbd3bff08ef2cae8	d__Bacteria	Firmicutes	Bacilli	RF39	RF39	RF39	uncultured_Firmicutes		0	0	0	0	0	0	0	0	0	0	0	0	0	0	0	0	0	0	0	0	0	9	0	0	0	0	0	0	0	0	0	0	0	0	0	0	0	0	0	0	0
9521f7cefb4e9648e8c0099a718b2213	d__Bacteria	Firmicutes	Clostridia	Clostridia_vadinBB60_group	Clostridia_vadinBB60_group	Clostridia_vadinBB60_group	uncultured_bacterium		0	0	0	0	0	0	0	0	0	0	0	0	0	0	0	0	0	0	0	0	0	0	0	0	0	0	0	0	0	9	0	0	0	0	0	0	0	0	0	0	0
c1509ddac9ca308653eecfcfa765c956	d__Bacteria	Firmicutes	Clostridia	Oscillospirales	Butyricicoccaceae	Butyricicoccus			0	0	0	0	0	0	0	0	0	0	0	0	0	0	0	0	0	0	0	0	0	0	0	0	0	0	0	0	0	0	0	0	9	0	0	0	0	0	0	0	0
331b93d470243c3bc994e1eb819f5990	d__Bacteria	Firmicutes	Clostridia	Oscillospirales	Oscillospiraceae				0	0	0	0	0	0	0	0	0	0	0	0	0	0	0	0	0	0	0	0	0	0	0	0	0	0	0	0	0	9	0	0	0	0	0	0	0	0	0	0	0
9c8244ae5605e9fbf4bbad7e5e556bd2	d__Bacteria	Firmicutes	Clostridia	Oscillospirales	Oscillospiraceae				0	0	0	0	0	0	0	0	0	0	0	0	0	0	0	0	0	0	0	9	0	0	0	0	0	0	0	0	0	0	0	0	0	0	0	0	0	0	0	0	0
fff54ffb13019c26b6459e592865b5e8	d__Bacteria	Firmicutes	Clostridia	Oscillospirales	Oscillospiraceae	Oscillibacter	uncultured_bacterium		0	0	0	0	9	0	0	0	0	0	0	0	0	0	0	0	0	0	0	0	0	0	0	0	0	0	0	0	0	0	0	0	0	0	0	0	0	0	0	0	0
8834bc30e9c2101ae55b6d0b340857a6	d__Bacteria	Firmicutes	Clostridia	Oscillospirales	Oscillospiraceae	UCG-007			0	0	0	0	0	0	0	0	0	0	0	0	0	0	0	0	0	0	0	0	0	0	0	0	0	0	0	9	0	0	0	0	0	0	0	0	0	0	0	0	0
63d0a228488b8362578445fd6ac5ee60	d__Bacteria	Firmicutes	Clostridia	Oscillospirales	Ruminococcaceae	[Eubacterium]_siraeum_group	uncultured_bacterium		0	0	0	0	0	0	0	0	0	0	0	0	0	0	0	0	0	0	0	0	0	0	0	0	9	0	0	0	0	0	0	0	0	0	0	0	0	0	0	0	0
a585ef5c146544fe79ed9d016156ccbe	d__Bacteria	Firmicutes	Clostridia	Lachnospirales	Lachnospiraceae	ASF356	uncultured_bacterium		0	0	0	0	0	0	0	0	0	0	0	0	0	0	0	0	0	0	9	0	0	0	0	0	0	0	0	0	0	0	0	0	0	0	0	0	0	0	0	0	0
7360a53ec6989e3f76cfe5c71ad8d294	d__Bacteria	Bacteroidota	Bacteroidia	Bacteroidales	Muribaculaceae	Muribaculaceae	uncultured_bacterium		0	0	0	0	0	0	0	0	0	0	0	0	0	0	9	0	0	0	0	0	0	0	0	0	0	0	0	0	0	0	0	0	0	0	0	0	0	0	0	0	0
4cd405fb6ef627c7db4c459e23442a01	d__Bacteria	Firmicutes	Clostridia	Clostridia_UCG-014	Clostridia_UCG-014	Clostridia_UCG-014			0	0	0	0	9	0	0	0	0	0	0	0	0	0	0	0	0	0	0	0	0	0	0	0	0	0	0	0	0	0	0	0	0	0	0	0	0	0	0	0	0
1b9a84e57f1f29632830505e199736d3	d__Bacteria	Firmicutes	Clostridia	Clostridia_UCG-014	Clostridia_UCG-014	Clostridia_UCG-014			0	0	0	0	0	0	0	0	0	9	0	0	0	0	0	0	0	0	0	0	0	0	0	0	0	0	0	0	0	0	0	0	0	0	0	0	0	0	0	0	0
c75c5dbd0594366ca6abe6c31d6ea561	d__Bacteria	Firmicutes	Bacilli	Lactobacillales	Lactobacillaceae	Lactobacillus	Lactobacillus_sakei		0	0	0	0	0	0	0	0	0	0	0	0	0	0	0	0	0	0	0	0	0	0	0	0	0	0	0	0	0	0	0	0	0	0	0	0	0	9	0	0	0
6e7317c14238561fe5865674e3a3206d	d__Bacteria	Firmicutes	Bacilli	Lactobacillales	Streptococcaceae	Streptococcus			0	0	0	0	0	0	0	0	0	0	0	0	0	0	0	0	0	0	0	0	0	0	0	0	0	0	0	0	0	0	0	0	0	0	0	0	0	0	0	9	0
7266e548025b5a025a4403c5cb091d92	d__Bacteria	Firmicutes	Bacilli	Lactobacillales	Streptococcaceae	Lactococcus			0	0	0	0	0	0	0	7	0	0	0	0	0	0	2	0	0	0	0	0	0	0	0	0	0	0	0	0	0	0	0	0	0	0	0	0	0	0	0	0	0
5497318e515a8c328a68f95975d9c7d4	d__Bacteria	Firmicutes	Bacilli	Staphylococcales	Staphylococcaceae	Staphylococcus			0	0	0	0	0	0	0	0	0	0	0	0	0	0	0	0	0	0	0	0	0	0	0	0	0	0	0	0	0	0	0	0	0	0	0	0	3	6	0	0	0
a4047105d4c293913cc53a9e299581c8	d__Bacteria	Firmicutes	Clostridia	Lachnospirales	Lachnospiraceae	[Eubacterium]_ventriosum_group	uncultured_Clostridiales		0	0	0	0	0	0	0	0	0	0	0	0	0	0	0	0	0	0	0	0	9	0	0	0	0	0	0	0	0	0	0	0	0	0	0	0	0	0	0	0	0
d8d28090892c43d5af3d58962defac48	d__Bacteria	Firmicutes	Clostridia	Lachnospirales	Lachnospiraceae	Blautia			0	0	0	0	0	0	0	0	0	0	0	0	0	0	0	0	0	0	0	0	0	0	0	0	0	0	0	0	0	0	0	0	0	0	0	0	0	0	0	9	0
371b8ab89f9c9a8d38e4ce18927b1190	d__Bacteria	Firmicutes	Clostridia	Lachnospirales	Lachnospiraceae	Roseburia			0	0	0	0	0	0	0	0	0	9	0	0	0	0	0	0	0	0	0	0	0	0	0	0	0	0	0	0	0	0	0	0	0	0	0	0	0	0	0	0	0
886286b87bf39aded1a0a1fe156b4122	d__Bacteria	Firmicutes	Clostridia	Lachnospirales	Lachnospiraceae	Lachnospiraceae_NK4A136_group	uncultured_bacterium		0	0	0	0	0	0	0	0	0	0	0	0	0	9	0	0	0	0	0	0	0	0	0	0	0	0	0	0	0	0	0	0	0	0	0	0	0	0	0	0	0
a69c30cfc4122fd38ad2aa5c2e042e78	d__Bacteria	Firmicutes	Clostridia	Lachnospirales	Lachnospiraceae	Lachnospiraceae_NK4A136_group	uncultured_bacterium		0	0	0	0	0	0	0	0	0	0	0	0	0	9	0	0	0	0	0	0	0	0	0	0	0	0	0	0	0	0	0	0	0	0	0	0	0	0	0	0	0
c7d11b1bf73e22f9ad7a0c605a1bfe26	d__Bacteria	Firmicutes	Clostridia	Lachnospirales	Lachnospiraceae	Lachnoclostridium			0	0	0	0	0	0	0	0	0	0	0	0	0	0	0	0	0	0	0	0	0	0	0	0	0	0	0	0	0	0	0	0	0	0	0	0	0	0	9	0	0
0f7119562943ec48edab7f0d086f4304	d__Bacteria								0	0	0	0	0	0	0	0	0	0	0	0	0	0	0	0	0	0	0	0	0	0	0	0	0	0	0	0	0	0	0	0	0	0	0	0	0	0	0	6	0
e96846de0029e8b83d3e91f28ec8814a	d__Bacteria								0	0	0	0	0	0	0	0	0	0	0	0	0	0	0	0	0	0	0	0	0	0	0	0	0	0	0	0	0	0	0	0	0	0	0	0	8	0	0	0	0
8790b00e804644a28bef555743a617e5	d__Bacteria								0	0	0	0	0	0	0	0	0	0	0	0	0	0	0	0	0	0	0	0	0	0	0	0	0	0	0	0	0	0	0	0	0	0	0	0	8	0	0	0	0
14bcb6677e2a38971f7f8430e53fb774	d__Bacteria								0	0	0	0	0	0	0	0	0	0	0	0	0	0	0	0	0	0	0	0	0	0	0	0	0	0	0	0	0	0	0	0	0	0	3	0	2	3	0	0	0
3cc7d0ccaebf45789af555ef65a68541	d__Bacteria								0	0	0	0	0	0	0	0	0	0	0	0	0	0	0	0	0	0	0	0	0	0	0	0	0	0	0	0	0	0	0	0	0	0	0	0	0	0	4	4	0
d5a3aa4720c56ab237d94ffa307a0c72	d__Bacteria								0	0	0	0	0	0	0	0	0	0	0	0	0	0	0	0	0	0	0	0	0	0	0	0	0	0	0	0	0	0	0	0	5	0	0	0	0	0	0	0	3
3d562dd194a2b3e355adabfbf40b55a4	d__Bacteria								0	0	0	0	0	0	0	0	0	0	0	0	0	0	0	0	0	0	0	0	0	0	0	0	0	0	0	0	0	0	0	0	0	0	3	0	0	0	0	0	0
99a75eebc20d320f6ff51e98e711bd0b	d__Bacteria								0	0	0	0	0	0	0	0	0	0	0	0	0	0	0	0	0	0	0	0	0	0	0	0	0	0	0	0	0	0	0	0	0	0	0	2	3	0	0	3	0
b615be65b166940fc179908e8bbf384c	d__Bacteria								0	0	0	0	0	0	0	0	0	0	0	0	0	0	0	0	0	0	0	0	0	0	0	0	0	0	0	0	0	0	0	0	0	0	4	0	4	0	0	0	0
ae230aaee67599b29a7cfdc7c2c059e5	d__Bacteria	Campilobacterota	Campylobacteria	Campylobacterales	Helicobacteraceae	Helicobacter	uncultured_Helicobacter		0	8	0	0	0	0	0	0	0	0	0	0	0	0	0	0	0	0	0	0	0	0	0	0	0	0	0	0	0	0	0	0	0	0	0	0	0	0	0	0	0
e0f1db0cc084d027562483a789bc11bd	d__Bacteria	Campilobacterota	Campylobacteria	Campylobacterales	Helicobacteraceae	Helicobacter			0	0	0	0	0	0	0	0	0	0	0	0	0	0	0	0	0	0	0	0	0	0	0	0	0	0	0	0	0	0	0	0	0	0	0	0	8	0	0	0	0
bbc83a06593f362dec5cde5e8ecf0877	d__Bacteria	Cyanobacteria	Cyanobacteriia	Chloroplast	Chloroplast	Chloroplast			0	0	0	0	0	0	0	0	0	0	0	0	0	0	0	0	0	0	0	0	0	0	0	0	0	0	0	0	0	0	0	0	0	0	0	0	0	0	0	0	0
d231b7a026bd26b98652f835537f4e13	d__Bacteria	Proteobacteria	Gammaproteobacteria	Pasteurellales	Pasteurellaceae	Rodentibacter	Rodentibacter_pneumotropicus		0	0	0	0	0	0	0	0	0	0	0	0	0	0	0	0	0	0	0	0	0	0	0	0	0	0	0	0	0	0	0	0	0	0	0	0	0	0	0	0	0
84478803c900b1ba865d3b543abeffb2	d__Bacteria	Proteobacteria	Gammaproteobacteria	Burkholderiales	Oxalobacteraceae	Massilia			0	0	0	0	0	0	0	0	0	0	0	0	0	0	0	0	0	0	0	0	0	0	0	0	0	0	0	0	0	0	0	0	0	0	0	0	8	0	0	0	0
35fd41579b5eec27ec14c400c586c480	d__Bacteria	Firmicutes	Negativicutes	Veillonellales-Selenomonadales	Veillonellaceae	Dialister	Dialister_invisus		0	0	0	0	0	0	0	0	0	0	0	0	0	0	0	0	0	0	0	0	0	0	0	0	0	0	0	0	0	0	0	0	0	0	0	0	0	8	0	0	0
5ece479ef4aacfe0722088df302f5e99	d__Bacteria	Bacteroidota	Bacteroidia	Bacteroidales	Tannerellaceae	Parabacteroides	Parabacteroides_distasonis		0	0	0	0	0	0	0	0	0	0	0	0	0	0	0	0	0	0	0	0	0	0	0	0	0	0	0	0	0	0	0	0	0	0	0	0	0	8	0	0	0
ec6c9233b72090035eb87c6ff39a84a7	d__Bacteria	Bacteroidota	Bacteroidia	Bacteroidales	Bacteroidaceae	Bacteroides	Bacteroides_coprocola		0	0	0	0	0	0	0	0	0	0	0	0	0	0	0	0	0	0	0	0	0	0	0	0	0	0	0	0	0	0	0	0	0	0	0	0	8	0	0	0	0
487c1b58176e6d278e08f0eb838d711a	d__Bacteria	Bacteroidota	Bacteroidia	Bacteroidales	Bacteroidaceae	Bacteroides			0	0	0	0	0	0	0	0	0	0	0	0	0	0	0	0	0	0	0	0	0	0	0	0	0	0	0	0	0	0	0	0	0	0	0	0	0	8	0	0	0
572be56789b840dc21f0dfad380396b3	d__Bacteria	Bacteroidota	Bacteroidia	Bacteroidales	Bacteroidaceae	Bacteroides	Bacteroides_caccae		0	0	0	0	0	0	0	0	0	0	0	0	0	0	0	0	0	0	0	0	0	0	0	0	0	0	0	0	0	0	0	0	0	0	8	0	0	0	0	0	0
ff6dfdc61b86db211513981cf34b26e5	d__Bacteria	Bacteroidota	Bacteroidia	Bacteroidales	Muribaculaceae	Muribaculaceae	uncultured_bacterium		0	0	0	0	0	0	0	0	0	0	0	0	0	0	0	8	0	0	0	0	0	0	0	0	0	0	0	0	0	0	0	0	0	0	0	0	0	0	0	0	0
f617b63cbf425c4d038cf82a5f2c7aee	d__Bacteria	Bacteroidota	Bacteroidia	Bacteroidales	Muribaculaceae	Muribaculaceae	uncultured_bacterium		0	0	0	0	0	0	0	0	0	0	0	0	0	0	0	0	0	8	0	0	0	0	0	0	0	0	0	0	0	0	0	0	0	0	0	0	0	0	0	0	0
c4a9ed73e7e97e7a62a0159ed119bcd9	d__Bacteria	Actinobacteriota	Coriobacteriia	Coriobacteriales	Eggerthellaceae	Enterorhabdus	uncultured_bacterium		0	0	8	0	0	0	0	0	0	0	0	0	0	0	0	0	0	0	0	0	0	0	0	0	0	0	0	0	0	0	0	0	0	0	0	0	0	0	0	0	0
f4b4dbd070c3296a6040e51b1e2aacfa	d__Bacteria	Firmicutes	Clostridia	Peptostreptococcales-Tissierellales	Peptostreptococcaceae	Paraclostridium			0	0	0	0	0	0	0	0	0	0	0	0	0	0	0	0	0	0	0	0	0	0	3	0	0	0	0	0	0	0	0	0	0	0	0	0	0	0	0	0	0
9c77ac8db520155111b44361ade79067	d__Bacteria	Firmicutes	Clostridia	Peptostreptococcales-Tissierellales	Peptostreptococcaceae	Paraclostridium			0	0	0	0	0	0	0	0	0	0	0	0	0	0	0	0	0	0	0	0	0	0	0	0	0	0	0	0	0	0	0	0	0	0	0	0	0	0	0	0	0
b9f71a290de0495d9db23dce4e2b8b2c	d__Bacteria	Firmicutes	Bacilli	Lactobacillales	Lactobacillaceae	Lactobacillus	Lactobacillus_intestinalis		8	0	0	0	0	0	0	0	0	0	0	0	0	0	0	0	0	0	0	0	0	0	0	0	0	0	0	0	0	0	0	0	0	0	0	0	0	0	0	0	0
5369418fd4f1aaa2b3cd3064992c18c7	d__Bacteria	Firmicutes	Bacilli	Lactobacillales	Lactobacillaceae	Lactobacillus			0	0	0	0	0	8	0	0	0	0	0	0	0	0	0	0	0	0	0	0	0	0	0	0	0	0	0	0	0	0	0	0	0	0	0	0	0	0	0	0	0
9defd8fd295bc0c76fcb3ac9668a3c6e	d__Bacteria	Firmicutes	Clostridia	Clostridiales	Clostridiaceae	Clostridium_sensu_stricto_1			0	0	0	0	0	0	0	0	0	0	0	0	0	0	0	0	0	0	0	0	0	0	0	0	0	0	0	0	0	0	0	0	0	0	8	0	0	0	0	0	0
b4ed8ec9d3313b1ae0b929812511444b	d__Bacteria	Firmicutes	Clostridia	Clostridiales	Clostridiaceae	Clostridium_sensu_stricto_1	uncultured_bacterium		0	0	0	0	0	0	0	0	0	0	0	0	0	0	0	0	0	0	0	0	0	0	0	0	0	0	0	0	0	0	0	0	8	0	0	0	0	0	0	0	0
4e2f51450ff583bfa154082ce67cc296	d__Bacteria	Firmicutes	Clostridia	Clostridiales	Clostridiaceae	Clostridium_sensu_stricto_1			0	0	0	0	0	0	0	0	0	0	0	0	0	0	0	0	0	0	0	0	0	0	0	0	0	0	0	0	0	0	0	0	8	0	0	0	0	0	0	0	0
708c8b7c24f82624bc915cc4ceb3ce5a	d__Bacteria	Firmicutes	Clostridia	Clostridia_vadinBB60_group	Clostridia_vadinBB60_group	Clostridia_vadinBB60_group	unidentified		0	0	0	0	0	0	0	0	0	0	0	0	0	8	0	0	0	0	0	0	0	0	0	0	0	0	0	0	0	0	0	0	0	0	0	0	0	0	0	0	0
423417f108e76285887ed9b5bf912e4a	d__Bacteria	Firmicutes	Clostridia	Clostridia_vadinBB60_group	Clostridia_vadinBB60_group	Clostridia_vadinBB60_group	uncultured_bacterium		0	0	0	0	0	0	0	0	0	0	0	0	0	0	0	0	0	0	0	0	0	0	0	0	8	0	0	0	0	0	0	0	0	0	0	0	0	0	0	0	0
4fa36d65aef43cf33e970092da5b9ad9	d__Bacteria	Firmicutes	Clostridia	Eubacteriales	Eubacteriaceae	Eubacterium			0	0	0	0	0	0	0	0	0	0	0	0	0	0	0	0	0	0	0	0	0	0	0	0	0	0	0	0	0	0	0	0	8	0	0	0	0	0	0	0	0
326e23ecba977807bbe2b1bfa6ec93c0	d__Bacteria	Firmicutes	Clostridia	Oscillospirales	UCG-010	UCG-010			0	0	0	0	0	0	0	0	0	0	0	0	0	0	0	0	0	0	0	0	0	0	0	0	0	0	0	0	0	8	0	0	0	0	0	0	0	0	0	0	0
a7acb19d96244ba154e5715a0a114ab2	d__Bacteria	Firmicutes	Clostridia						0	0	0	0	0	0	0	8	0	0	0	0	0	0	0	0	0	0	0	0	0	0	0	0	0	0	0	0	0	0	0	0	0	0	0	0	0	0	0	0	0
f28e46829202e2c9321343907dbf2cf7	d__Bacteria	Firmicutes	Clostridia	Oscillospirales	Ruminococcaceae	uncultured	uncultured_bacterium		0	0	0	3	0	0	0	0	0	0	0	0	0	0	0	0	0	0	0	0	0	0	0	0	0	0	0	5	0	0	0	0	0	0	0	0	0	0	0	0	0
772b5e4b7467510946b60405653bdebf	d__Bacteria	Firmicutes	Clostridia	Oscillospirales	UCG-010	UCG-010	unidentified		0	0	0	0	0	0	0	0	0	0	8	0	0	0	0	0	0	0	0	0	0	0	0	0	0	0	0	0	0	0	0	0	0	0	0	0	0	0	0	0	0
4b18f22c68028f8845921634cc26af53	d__Bacteria	Firmicutes	Clostridia	Oscillospirales	Oscillospiraceae	Colidextribacter	uncultured_bacterium		0	0	0	0	0	0	0	0	0	0	0	0	0	0	0	0	0	0	0	0	0	0	0	0	8	0	0	0	0	0	0	0	0	0	0	0	0	0	0	0	0
d3712a5924beeb48040ff6b15282d796	d__Bacteria	Bacteroidota	Bacteroidia	Bacteroidales	Muribaculaceae	Muribaculaceae	uncultured_bacterium		0	0	0	0	0	0	0	0	0	0	0	0	0	0	0	0	0	0	0	0	0	0	0	0	0	0	0	0	0	8	0	0	0	0	0	0	0	0	0	0	0
e8786d671a5d21c85f4e782ea57ad19f	d__Bacteria	Bacteroidota	Bacteroidia	Bacteroidales	Muribaculaceae	Muribaculaceae	uncultured_bacterium		0	0	0	0	0	0	0	0	0	0	0	0	0	0	0	0	0	0	0	0	0	0	0	0	0	0	8	0	0	0	0	0	0	0	0	0	0	0	0	0	0
8393a88de3c6ce41bccd5dc871caa5c6	d__Bacteria	Firmicutes	Bacilli	Lactobacillales	Lactobacillaceae	Lactobacillus			0	0	0	0	0	0	0	0	0	0	0	0	0	0	0	0	0	0	0	0	8	0	0	0	0	0	0	0	0	0	0	0	0	0	0	0	0	0	0	0	0
6469caaaea0340ede759c93c1f22c7d9	d__Bacteria	Firmicutes	Clostridia	Clostridia_UCG-014	Clostridia_UCG-014	Clostridia_UCG-014	uncultured_bacterium		0	0	0	0	0	0	0	0	0	0	0	0	0	0	0	0	0	0	0	0	0	0	0	0	0	8	0	0	0	0	0	0	0	0	0	0	0	0	0	0	0
33e8e4dfd0c8790f396622e0d96f3d6d	d__Bacteria	Firmicutes	Bacilli	Lactobacillales	Streptococcaceae	Streptococcus			0	0	0	0	0	0	0	0	0	0	0	0	0	0	0	0	0	0	0	0	0	0	0	0	0	0	0	0	0	0	0	0	0	0	0	0	0	0	8	0	0
8cb24777cb48dde0aac60dfeca125d10	d__Bacteria	Firmicutes	Bacilli	Bacillales	Bacillaceae	Bacillus			0	0	0	0	0	0	0	0	0	0	0	0	0	0	0	0	0	0	0	0	0	0	0	0	3	0	0	5	0	0	0	0	0	0	0	0	0	0	0	0	0
6922d5e74b057c7a4c9f117ab22d75a7	d__Bacteria	Firmicutes	Clostridia	Lachnospirales	Lachnospiraceae	Marvinbryantia	Clostridiales_bacterium		0	0	0	0	0	0	8	0	0	0	0	0	0	0	0	0	0	0	0	0	0	0	0	0	0	0	0	0	0	0	0	0	0	0	0	0	0	0	0	0	0
f80cf2b4934df2973d51da41dfdb0d8c	d__Bacteria	Firmicutes	Clostridia	Lachnospirales	Lachnospiraceae				0	0	0	0	0	0	0	0	0	0	0	0	0	0	0	0	0	0	0	0	0	0	0	0	0	0	0	0	0	0	0	0	8	0	0	0	0	0	0	0	0
220a9c17080d089c2ab25537662745ba	d__Bacteria	Firmicutes	Clostridia	Lachnospirales	Lachnospiraceae	A2	uncultured_bacterium		0	0	0	0	0	0	0	0	0	0	0	8	0	0	0	0	0	0	0	0	0	0	0	0	0	0	0	0	0	0	0	0	0	0	0	0	0	0	0	0	0
e3685b568e87397a67ea769651e56d2c	d__Bacteria	Firmicutes	Clostridia	Lachnospirales	Lachnospiraceae	A2	uncultured_bacterium		0	0	0	0	0	0	0	0	0	0	0	0	0	0	0	0	0	4	4	0	0	0	0	0	0	0	0	0	0	0	0	0	0	0	0	0	0	0	0	0	0
ef9b4938ac81be438907ad5ccb009650	d__Bacteria	Firmicutes	Clostridia	Lachnospirales	Lachnospiraceae	[Acetivibrio]_ethanolgignens_group	uncultured_bacterium		0	0	0	0	0	0	0	0	0	0	0	0	0	0	0	0	0	0	0	0	0	8	0	0	0	0	0	0	0	0	0	0	0	0	0	0	0	0	0	0	0
a5c91d39e2ae4747b5d593110403e4d6	d__Bacteria	Firmicutes	Clostridia	Lachnospirales	Lachnospiraceae	Roseburia	Eubacterium_plexicaudatum		0	0	0	0	0	0	0	0	0	0	0	0	0	0	0	0	0	0	0	0	0	0	0	0	0	0	0	0	0	0	0	0	0	0	0	0	8	0	0	0	0
954df5e2ef488a8c407ec4c986f56b9a	d__Bacteria	Firmicutes	Clostridia	Lachnospirales	Lachnospiraceae	Roseburia	uncultured_bacterium		0	0	0	0	0	0	0	0	0	0	0	0	0	0	0	0	0	0	0	0	0	0	0	0	0	0	0	0	0	0	0	0	0	0	0	0	0	0	8	0	0
059d7d08d3adee0a52928bf15e2f841f	d__Bacteria	Firmicutes	Clostridia	Lachnospirales	Lachnospiraceae	uncultured	unidentified		8	0	0	0	0	0	0	0	0	0	0	0	0	0	0	0	0	0	0	0	0	0	0	0	0	0	0	0	0	0	0	0	0	0	0	0	0	0	0	0	0
21f01df3c90aa3f4d21beacf1bdbbb66	d__Bacteria	Firmicutes	Clostridia	Lachnospirales	Lachnospiraceae	Acetatifactor			0	0	0	0	0	0	0	8	0	0	0	0	0	0	0	0	0	0	0	0	0	0	0	0	0	0	0	0	0	0	0	0	0	0	0	0	0	0	0	0	0
6dfe45638df38879c43130e8cf3bd489	d__Bacteria	Firmicutes	Clostridia	Lachnospirales	Lachnospiraceae	uncultured	Clostridium_sp.		0	0	0	0	0	0	0	0	0	0	0	8	0	0	0	0	0	0	0	0	0	0	0	0	0	0	0	0	0	0	0	0	0	0	0	0	0	0	0	0	0
e7aa26a79f359504c44572a115aa826b	d__Bacteria	Firmicutes	Clostridia	Lachnospirales	Lachnospiraceae				0	8	0	0	0	0	0	0	0	0	0	0	0	0	0	0	0	0	0	0	0	0	0	0	0	0	0	0	0	0	0	0	0	0	0	0	0	0	0	0	0
09789f256f89123b328a07e1a4c00135	d__Bacteria								0	0	0	0	0	0	0	0	0	0	0	0	0	0	0	0	0	0	0	0	0	0	0	0	0	0	0	0	0	0	0	0	0	0	0	3	0	0	2	0	0
a8f241ffb0fda489a16bb91ec391ae8f	d__Bacteria								0	0	0	0	0	0	0	0	0	0	0	0	0	0	0	0	0	0	0	0	0	0	0	0	0	0	0	0	0	0	0	0	0	0	0	0	0	0	0	0	0
279418dceb91a56d7d95f5bcd1bccbd8	d__Bacteria								0	0	0	0	0	0	0	0	0	0	0	0	0	0	0	0	0	0	0	0	0	0	0	0	0	0	0	0	0	0	0	0	0	0	5	2	0	0	0	0	0
6fd999d94aec9ad6b9f38ab4095d38df	d__Bacteria								0	0	0	0	0	0	0	0	0	0	0	0	0	0	0	0	0	0	0	0	0	0	0	0	0	0	0	0	0	0	0	0	0	0	7	0	0	0	0	0	0
4a126af37ba83465bc0ad6114bdf6bee	d__Bacteria								0	0	0	0	0	0	0	0	0	0	0	0	0	0	0	0	0	0	0	0	0	0	0	0	0	0	0	0	0	0	0	0	0	3	0	4	0	0	0	0	0
85e1c932359352d8baaa19ac91934e6b	d__Bacteria								0	0	0	0	0	0	0	0	0	0	0	0	0	0	0	0	0	0	0	0	0	0	0	0	0	0	0	0	0	0	0	0	0	0	0	0	3	0	0	0	0
f1154aea4cfaf5ff267a235d90d905aa	d__Bacteria								0	0	0	0	0	0	0	0	0	0	0	0	0	0	0	0	0	0	0	0	0	0	0	0	0	0	0	0	0	0	0	0	0	0	0	0	0	0	0	0	0
daceb432311d66862710684eaaeb4245	d__Bacteria								0	0	0	0	0	0	0	0	0	0	0	0	0	0	0	0	0	0	0	0	0	0	0	0	0	0	0	0	0	0	0	0	0	0	0	0	0	0	7	0	0
aaa08534c204475d3e50ed8c5546aa5a	d__Bacteria								0	0	0	0	0	0	0	0	0	0	0	0	0	0	0	0	0	0	0	0	0	0	0	0	0	0	0	0	0	0	0	0	0	0	7	0	0	0	0	0	0
87f526a05c007e0dacb75bb07da77404	d__Bacteria								0	0	0	0	0	0	0	0	0	0	0	0	0	0	0	0	0	0	0	0	0	0	0	0	0	0	0	0	0	0	0	0	2	0	0	0	0	0	0	5	0
dd34303597764cf92d4ec0e51ea53535	d__Bacteria								0	0	0	0	0	0	0	0	0	0	0	0	0	0	0	0	0	0	0	0	0	0	0	0	0	0	0	0	0	0	0	0	0	0	7	0	0	0	0	0	0
0a225edc4bcad6dcc8b11a9cc6944492	d__Bacteria								0	0	0	0	0	0	0	0	0	0	0	0	0	0	0	0	0	0	0	0	0	0	0	0	0	0	0	0	0	0	0	0	0	0	0	0	0	0	0	0	0
4450f187d77f3c28cece69d24b646a6c	d__Bacteria								0	0	0	0	0	0	0	0	0	0	0	0	0	0	0	0	0	0	0	0	0	0	0	0	0	0	0	0	0	0	0	0	0	0	0	0	0	0	0	0	0
d96a849eec3ed05d5e83f22b77f39cd4	d__Bacteria								0	0	0	0	0	0	0	0	0	0	0	0	0	0	0	0	0	0	0	0	0	0	0	0	0	0	0	0	0	0	0	0	0	0	0	5	0	0	2	0	0
ca011ba681b059e2ecbb81a7f21efc40	d__Bacteria								0	0	0	0	0	0	0	0	0	0	0	0	0	0	0	0	0	0	0	0	0	0	0	0	0	0	0	0	0	0	0	0	0	0	0	0	0	0	0	0	0
e2169972922732e40fa285558ab6dbe9	d__Bacteria	Campilobacterota	Campylobacteria	Campylobacterales	Helicobacteraceae	Helicobacter	Helicobacter_ganmani		0	0	0	0	0	0	0	0	0	0	0	0	0	0	0	0	0	0	0	0	0	0	0	0	0	0	0	0	0	0	0	0	0	0	0	0	7	0	0	0	0
a6089873e93587c92d228b9b6d1492fa	d__Bacteria	Campilobacterota	Campylobacteria	Campylobacterales	Helicobacteraceae	Helicobacter			0	0	0	0	0	0	0	0	0	0	0	0	0	0	0	0	0	0	0	0	0	0	0	0	0	0	0	0	0	0	0	0	0	0	7	0	0	0	0	0	0
c04707e93843d1735f812b2606070279	d__Bacteria								0	0	0	0	0	0	0	0	0	0	0	0	0	0	0	0	0	0	0	0	0	0	0	0	0	0	0	0	0	0	0	0	0	0	0	0	0	0	0	4	3
13e14bea3f84bb4aeb3128780e4dc45c	d__Bacteria								0	0	0	0	0	0	0	0	0	0	0	0	0	0	0	0	0	0	0	0	0	0	0	0	0	0	0	0	0	0	0	0	0	0	0	0	3	0	0	0	0
a7e01cd7bd7ff5c96cae88846c7a3b9e	d__Bacteria	Deferribacterota	Deferribacteres	Deferribacterales	Deferribacteraceae	Mucispirillum	Mucispirillum_schaedleri		0	0	0	0	0	0	0	0	0	0	0	0	0	0	0	0	0	0	0	0	0	0	0	7	0	0	0	0	0	0	0	0	0	0	0	0	0	0	0	0	0
fcb2a184372f4251353af952f826f467	d__Bacteria	Proteobacteria	Alphaproteobacteria	Rhizobiales	Beijerinckiaceae	Methylobacterium-Methylorubrum			0	0	0	0	0	0	0	0	0	0	0	0	0	0	0	0	0	0	0	0	0	0	0	0	0	0	0	0	0	0	0	0	0	0	0	0	0	0	7	0	0
30c77f78b46ac9cac32ba5188314aff2	d__Bacteria	Proteobacteria	Alphaproteobacteria	Sphingomonadales	Sphingomonadaceae	Sphingomonas			0	0	0	0	0	0	0	0	0	0	0	0	0	0	0	0	0	0	0	0	0	0	0	0	0	0	0	0	0	0	0	0	0	0	0	0	0	0	0	0	0
c87c583e96e9cc875ae8bb50a1570e06	d__Bacteria	Proteobacteria	Alphaproteobacteria	Acetobacterales	Acetobacteraceae	uncultured	Paracraurococcus_sp.		0	0	0	0	0	0	0	0	0	0	0	0	0	0	0	0	0	0	0	0	0	0	0	0	0	0	0	0	0	0	0	0	0	0	0	0	0	0	0	0	0
07c3160551922faa7be5740ea3adc189	d__Bacteria	Proteobacteria	Gammaproteobacteria	Burkholderiales	Burkholderiaceae	Ralstonia	Ralstonia_insidiosa		0	0	0	0	0	0	0	0	0	0	0	0	0	0	0	0	0	0	0	0	0	0	0	0	0	0	0	0	0	0	0	0	0	0	0	0	0	0	7	0	0
63e0a7ff040540e6e2b556cd40887d48	d__Bacteria	Cyanobacteria	Vampirivibrionia	Obscuribacterales	Obscuribacteraceae	Candidatus_Obscuribacter	uncultured_bacterium		0	0	0	0	0	0	0	0	0	0	0	0	0	0	0	0	0	0	0	0	0	0	0	0	0	0	0	0	0	0	0	0	0	0	0	0	7	0	0	0	0
601e3014f1bc2ef0f487a9675de3c2e3	d__Bacteria	Actinobacteriota	Actinobacteria	Bifidobacteriales	Bifidobacteriaceae	Bifidobacterium			0	0	0	0	0	0	0	0	0	0	0	0	0	0	0	0	0	0	0	0	0	0	0	0	0	0	0	0	0	0	0	0	0	0	0	0	7	0	0	0	0
46b2ecc01f893bd41d09d196e0165a8f	d__Bacteria	Bacteroidota	Bacteroidia	Bacteroidales	Tannerellaceae	Parabacteroides			0	0	0	0	0	0	0	0	0	0	0	0	0	0	0	0	0	0	0	0	0	0	0	0	0	0	0	0	0	0	0	0	0	0	0	0	0	7	0	0	0
fd17abff9540ff5eac53f965859c4883	d__Bacteria	Bacteroidota	Bacteroidia	Bacteroidales	Tannerellaceae	Parabacteroides	Parabacteroides_distasonis		0	0	0	0	0	0	0	0	0	0	0	0	0	0	0	0	0	0	0	0	0	0	0	0	0	0	0	0	0	0	0	0	0	0	0	0	0	0	0	0	0
990ca7dc83ec1f7499b25325f985cce0	d__Bacteria	Bacteroidota	Bacteroidia	Bacteroidales	Tannerellaceae	Parabacteroides	Parabacteroides_distasonis		0	0	0	0	0	0	0	0	0	0	0	0	0	0	0	0	0	0	0	0	0	0	0	0	0	0	0	0	0	0	0	0	0	0	0	0	0	0	0	0	0
904e441121469e762f01985360e802af	d__Bacteria	Bacteroidota	Bacteroidia	Bacteroidales	Bacteroidaceae	Bacteroides			0	0	0	0	0	0	0	0	0	0	0	0	0	0	0	0	0	0	0	0	0	0	0	0	0	0	0	0	0	0	0	0	0	0	0	7	0	0	0	0	0
26e171a6acea175b6a4118aee8f841cc	d__Bacteria	Bacteroidota	Bacteroidia	Bacteroidales	Rikenellaceae	Alistipes			0	0	0	0	0	0	0	0	0	7	0	0	0	0	0	0	0	0	0	0	0	0	0	0	0	0	0	0	0	0	0	0	0	0	0	0	0	0	0	0	0
a9d5fe30625a5dbd69b4d3655b2c5593	d__Bacteria								0	0	0	0	0	0	0	0	0	0	7	0	0	0	0	0	0	0	0	0	0	0	0	0	0	0	0	0	0	0	0	0	0	0	0	0	0	0	0	0	0
f658a24629491c91faa3d73e6d983309	d__Bacteria	Bacteroidota	Bacteroidia	Bacteroidales	Bacteroidaceae	Bacteroides			0	0	0	0	0	0	0	0	0	0	0	0	0	0	0	0	0	0	0	0	0	0	0	0	0	0	0	0	0	0	0	0	0	7	0	0	0	0	0	0	0
0c63baab9e9919b72097dd0fa3282797	d__Bacteria	Bacteroidota	Bacteroidia	Bacteroidales	Muribaculaceae	Muribaculaceae	uncultured_bacterium		0	7	0	0	0	0	0	0	0	0	0	0	0	0	0	0	0	0	0	0	0	0	0	0	0	0	0	0	0	0	0	0	0	0	0	0	0	0	0	0	0
299c5827e414166d3bb4c19c6bd9a9f7	d__Bacteria	Bacteroidota	Bacteroidia	Bacteroidales	Muribaculaceae	Muribaculaceae	uncultured_bacterium		0	0	0	0	0	0	0	0	0	0	0	0	0	0	0	0	0	0	0	0	0	0	7	0	0	0	0	0	0	0	0	0	0	0	0	0	0	0	0	0	0
aaac38e0901006324f1c5cfec2189638	d__Bacteria	Bacteroidota	Bacteroidia	Bacteroidales	Muribaculaceae	Muribaculaceae	uncultured_bacterium		0	0	0	0	0	0	0	0	0	0	0	0	0	0	0	0	0	0	0	7	0	0	0	0	0	0	0	0	0	0	0	0	0	0	0	0	0	0	0	0	0
517d48581c7308f634da28de8d1e0677	d__Bacteria	Bacteroidota	Bacteroidia	Bacteroidales	Muribaculaceae	Muribaculaceae			0	0	0	0	0	0	0	0	0	7	0	0	0	0	0	0	0	0	0	0	0	0	0	0	0	0	0	0	0	0	0	0	0	0	0	0	0	0	0	0	0
a6bdcb3a9c8f6c316e9523443bd357ae	d__Bacteria	Actinobacteriota	Coriobacteriia	Coriobacteriales	Eggerthellaceae	Eggerthella			0	0	0	0	0	0	0	0	0	0	0	0	0	0	0	0	0	0	0	0	0	0	0	0	0	0	0	0	0	0	0	0	0	0	7	0	0	0	0	0	0
f718464031982a7757df3835e2f99175	d__Bacteria	Firmicutes	Bacilli	Erysipelotrichales	Erysipelatoclostridiaceae	Erysipelotrichaceae_UCG-003			0	0	0	0	0	0	0	0	0	0	0	0	0	0	0	0	0	0	0	0	0	0	0	0	0	0	0	0	0	0	0	0	0	0	0	0	7	0	0	0	0
9ac272f489e58318cb3a95d5555be67f	d__Bacteria	Firmicutes	Bacilli	Lactobacillales	Lactobacillaceae	Lactobacillus			0	0	0	0	0	0	0	0	0	3	0	0	0	0	0	0	0	0	0	4	0	0	0	0	0	0	0	0	0	0	0	0	0	0	0	0	0	0	0	0	0
acb96187dc7dc0aed7ca1a123ea3f84c	d__Bacteria	Firmicutes	Bacilli	Lactobacillales	Lactobacillaceae	Lactobacillus			0	0	0	0	0	0	0	0	0	0	0	0	0	0	0	0	0	0	0	0	0	0	0	0	0	0	0	0	0	0	0	0	7	0	0	0	0	0	0	0	0
ae3a4098f23a7f739f45ada33f901910	d__Bacteria	Firmicutes	Bacilli	Lactobacillales	Lactobacillaceae	Lactobacillus	gut_metagenome		0	0	0	0	0	0	0	0	0	0	0	0	0	0	7	0	0	0	0	0	0	0	0	0	0	0	0	0	0	0	0	0	0	0	0	0	0	0	0	0	0
0582422f9165a9c34565cf0d748ea97d	d__Bacteria	Firmicutes	Bacilli	RF39	RF39	RF39	uncultured_bacterium		0	0	0	0	0	0	0	0	0	0	0	0	0	0	0	0	0	0	0	0	0	0	0	0	7	0	0	0	0	0	0	0	0	0	0	0	0	0	0	0	0
4e6234221c4f7918aa4eadb3d2b273c9	d__Bacteria	Firmicutes	Clostridia	Clostridiales	Clostridiaceae	Clostridium_sensu_stricto_1	uncultured_bacterium		0	0	0	0	0	0	0	0	0	0	0	0	0	0	0	0	0	0	0	0	0	0	0	0	0	0	0	0	0	0	0	0	0	0	0	0	7	0	0	0	0
5258e1b2d31ba12024b62e96f3285947	d__Bacteria	Firmicutes	Clostridia	Clostridiales	Clostridiaceae	Clostridium_sensu_stricto_1	Clostridium_perfringens		0	0	0	0	0	0	0	0	0	0	0	0	0	0	0	0	0	0	0	0	0	0	0	0	0	0	0	0	0	0	0	0	0	0	0	0	0	0	0	0	0
ff01a402193bb87b75a8c76f74c10cba	d__Bacteria	Firmicutes	Clostridia	Clostridia_vadinBB60_group	Clostridia_vadinBB60_group	Clostridia_vadinBB60_group	uncultured_Clostridia		0	0	0	0	0	0	0	0	0	0	0	0	0	0	0	0	0	0	0	0	0	0	0	0	0	0	0	0	0	0	0	7	0	0	0	0	0	0	0	0	0
ad3b3938be0111faa2b0e268ddc9a86d	d__Bacteria	Firmicutes	Clostridia	Clostridia_vadinBB60_group	Clostridia_vadinBB60_group	Clostridia_vadinBB60_group			0	0	0	0	0	0	0	0	0	0	0	0	0	0	0	0	0	0	7	0	0	0	0	0	0	0	0	0	0	0	0	0	0	0	0	0	0	0	0	0	0
41742d95107f6c45a984f55280f1a392	d__Bacteria	Firmicutes	Clostridia	Clostridia_vadinBB60_group	Clostridia_vadinBB60_group	Clostridia_vadinBB60_group			0	0	0	0	0	0	0	0	0	0	0	0	0	0	0	7	0	0	0	0	0	0	0	0	0	0	0	0	0	0	0	0	0	0	0	0	0	0	0	0	0
bf26cc28b06582a5952346ab0f7c6686	d__Bacteria	Firmicutes	Clostridia	Clostridia_vadinBB60_group	Clostridia_vadinBB60_group	Clostridia_vadinBB60_group	uncultured_bacterium		0	0	0	0	0	0	0	0	0	0	0	0	7	0	0	0	0	0	0	0	0	0	0	0	0	0	0	0	0	0	0	0	0	0	0	0	0	0	0	0	0
f4ad9cfb051031b3d1dd2438aa7d92fd	d__Bacteria	Firmicutes	Clostridia	Clostridia_vadinBB60_group	Clostridia_vadinBB60_group	Clostridia_vadinBB60_group	uncultured_bacterium		0	0	0	0	0	0	0	0	0	0	7	0	0	0	0	0	0	0	0	0	0	0	0	0	0	0	0	0	0	0	0	0	0	0	0	0	0	0	0	0	0
8eec2df61a80b8a391bbc1bc04ef78d8	d__Bacteria	Firmicutes	Clostridia	Clostridia_vadinBB60_group	Clostridia_vadinBB60_group	Clostridia_vadinBB60_group	uncultured_bacterium		0	0	0	0	0	0	0	0	7	0	0	0	0	0	0	0	0	0	0	0	0	0	0	0	0	0	0	0	0	0	0	0	0	0	0	0	0	0	0	0	0
ff0ba06346b0f4119d07d11e0dbf9d17	d__Bacteria	Firmicutes	Clostridia	Lachnospirales	Lachnospiraceae	Tyzzerella			0	0	0	0	0	7	0	0	0	0	0	0	0	0	0	0	0	0	0	0	0	0	0	0	0	0	0	0	0	0	0	0	0	0	0	0	0	0	0	0	0
e33d7614fa7578e44c2eb89ed9eb63f8	d__Bacteria	Firmicutes	Clostridia	Monoglobales	Monoglobaceae	Monoglobus	uncultured_bacterium		0	0	0	0	0	0	0	0	0	0	0	0	0	0	0	0	0	0	0	0	0	0	0	0	0	0	0	0	0	0	7	0	0	0	0	0	0	0	0	0	0
b3a01354090cf5f4f0824dff67433a80	d__Bacteria	Firmicutes	Clostridia	Oscillospirales	Oscillospiraceae	Oscillibacter			0	0	0	0	0	0	0	0	0	0	0	0	0	0	0	0	0	0	0	0	0	0	0	0	0	0	0	0	0	0	0	0	0	0	0	0	0	0	7	0	0
18442cc5f4e3908b9f99abfa6dddbbf0	d__Bacteria	Firmicutes	Clostridia	Clostridia_UCG-014	Clostridia_UCG-014	Clostridia_UCG-014	uncultured_Clostridiales		0	0	0	0	0	0	0	0	0	0	0	0	0	0	0	0	0	0	0	0	0	0	0	0	0	7	0	0	0	0	0	0	0	0	0	0	0	0	0	0	0
c55f0c33edc4c0b65f62fc3a496cefe4	d__Bacteria	Bacteroidota	Bacteroidia	Bacteroidales	Muribaculaceae	Muribaculaceae	uncultured_bacterium		0	7	0	0	0	0	0	0	0	0	0	0	0	0	0	0	0	0	0	0	0	0	0	0	0	0	0	0	0	0	0	0	0	0	0	0	0	0	0	0	0
1cfad474187fbc459749c60ab9a988ef	d__Bacteria	Bacteroidota	Bacteroidia	Bacteroidales	Muribaculaceae	Muribaculaceae	uncultured_bacterium		0	0	0	0	0	0	0	0	0	0	0	0	0	0	0	0	0	0	0	7	0	0	0	0	0	0	0	0	0	0	0	0	0	0	0	0	0	0	0	0	0
d0a58943efdb854482909437bca6dd2e	d__Bacteria	Firmicutes	Bacilli	Lactobacillales	Enterococcaceae	Enterococcus			0	0	0	0	0	0	0	0	0	0	0	0	0	0	0	0	0	0	0	0	0	0	0	0	0	0	0	0	0	0	0	0	0	0	0	0	0	0	0	7	0
9c352f44d87071b1553b0c39ffce633c	d__Bacteria	Firmicutes	Bacilli	Lactobacillales	Lactobacillaceae	Lactobacillus			0	0	0	0	0	0	0	0	0	0	0	0	0	0	0	0	0	0	0	0	0	0	0	7	0	0	0	0	0	0	0	0	0	0	0	0	0	0	0	0	0
d09115fc1e1d6948b35e15b9e2701765	d__Bacteria	Firmicutes	Clostridia	Clostridia_UCG-014	Clostridia_UCG-014	Clostridia_UCG-014	unidentified		0	7	0	0	0	0	0	0	0	0	0	0	0	0	0	0	0	0	0	0	0	0	0	0	0	0	0	0	0	0	0	0	0	0	0	0	0	0	0	0	0
5c25ba469262ff9f9db6c171ad1b0a59	d__Bacteria	Firmicutes	Clostridia	Clostridia_UCG-014	Clostridia_UCG-014	Clostridia_UCG-014			0	0	0	0	0	0	0	0	0	0	0	7	0	0	0	0	0	0	0	0	0	0	0	0	0	0	0	0	0	0	0	0	0	0	0	0	0	0	0	0	0
79353e35e83899568c05ab989334b996	d__Bacteria	Firmicutes	Clostridia	Clostridia_UCG-014	Clostridia_UCG-014	Clostridia_UCG-014	uncultured_organism		0	0	0	0	7	0	0	0	0	0	0	0	0	0	0	0	0	0	0	0	0	0	0	0	0	0	0	0	0	0	0	0	0	0	0	0	0	0	0	0	0
d5b3011525d66a8e3503cf5aa7806d10	d__Bacteria	Firmicutes	Bacilli	Lactobacillales	Enterococcaceae				0	0	0	0	0	0	0	0	0	0	0	0	0	0	0	0	0	0	0	0	0	0	0	0	0	0	0	0	0	0	0	0	0	0	0	0	0	0	0	0	0
6927ef759658e5fc9965928adf2555cf	d__Bacteria	Firmicutes	Bacilli	Lactobacillales	Enterococcaceae	Enterococcus			0	0	0	0	0	0	0	0	0	0	0	0	0	0	0	0	0	0	0	0	0	0	0	0	0	0	0	0	0	0	0	0	0	0	0	0	0	0	0	0	7
a59659cc8aeaf068a99207609674d4be	d__Bacteria	Firmicutes	Bacilli	Lactobacillales	Streptococcaceae	Streptococcus	Streptococcus_respiraculi		0	0	0	0	0	0	0	0	0	0	0	0	0	0	0	0	0	0	0	0	0	0	0	0	0	0	0	0	0	0	0	0	0	0	0	0	0	0	0	0	0
9e7125a102db8951720ec539b4e78113	d__Bacteria	Firmicutes	Bacilli	Lactobacillales	Streptococcaceae	Streptococcus			0	0	0	0	0	0	0	0	0	0	0	0	0	0	0	0	0	0	0	0	0	0	0	0	0	0	0	0	0	0	0	0	0	0	0	0	0	0	0	7	0
ec15e582416cf99366e46eff5812d2e2	d__Bacteria	Firmicutes	Bacilli	Erysipelotrichales	Erysipelotrichaceae	Turicibacter			0	0	0	0	0	0	0	0	0	0	0	0	0	0	0	0	0	0	0	0	0	0	0	0	0	0	0	0	0	0	0	0	0	0	0	0	0	0	0	7	0
99626af6d18888f160c6afbaa89f73b0	d__Bacteria	Firmicutes	Bacilli	Lactobacillales	Lactobacillaceae	Lactobacillus	Lactobacillus_apodemi		0	0	0	0	0	0	0	0	0	0	0	0	0	0	0	0	0	0	0	0	0	7	0	0	0	0	0	0	0	0	0	0	0	0	0	0	0	0	0	0	0
82eac87469fa4295c1479ff683267746	d__Bacteria	Firmicutes	Clostridia	Lachnospirales	Lachnospiraceae	Blautia	Lachnospiraceae_bacterium		0	0	0	0	0	0	0	0	0	0	0	0	0	0	0	0	0	0	0	0	0	0	0	0	0	0	0	0	0	7	0	0	0	0	0	0	0	0	0	0	0
2365e4e3e60d7f0d9677a8bb43eda3d8	d__Bacteria	Firmicutes	Clostridia	Lachnospirales	Lachnospiraceae	Blautia	Blautia_hydrogenotrophica		0	0	0	0	0	0	0	0	0	0	0	0	0	0	0	0	0	0	0	0	0	0	0	0	0	0	0	0	0	0	0	0	0	7	0	0	0	0	0	0	0
93b58b0ba0d326e9c8d1a81f8672c16a	d__Bacteria	Firmicutes	Clostridia	Lachnospirales	Lachnospiraceae	[Ruminococcus]_torques_group			0	0	0	0	0	0	0	0	0	0	0	0	0	0	0	0	0	0	0	0	0	0	0	0	0	0	0	0	0	0	0	0	0	0	0	0	0	0	0	7	0
73566523e025720994499e4b3f9c4254	d__Bacteria	Firmicutes	Clostridia	Lachnospirales	Lachnospiraceae				0	0	0	0	0	7	0	0	0	0	0	0	0	0	0	0	0	0	0	0	0	0	0	0	0	0	0	0	0	0	0	0	0	0	0	0	0	0	0	0	0
3f8fe014e223a4fca2802366c841be30	d__Bacteria	Firmicutes	Clostridia	Lachnospirales	Lachnospiraceae	Lachnospiraceae_UCG-001			0	0	0	0	0	0	0	0	0	0	0	0	0	0	0	0	0	0	0	0	0	0	0	7	0	0	0	0	0	0	0	0	0	0	0	0	0	0	0	0	0
5824587662f8f28e4ef9b5bda17bc3af	d__Bacteria	Firmicutes	Clostridia	Lachnospirales	Lachnospiraceae				0	0	0	0	0	0	0	0	0	0	0	0	0	0	0	0	0	0	0	0	0	0	0	0	0	0	0	0	0	7	0	0	0	0	0	0	0	0	0	0	0
9dc15e6c2ad2658777f5846a3c2683f0	d__Bacteria	Firmicutes	Clostridia	Lachnospirales	Lachnospiraceae	Lachnospiraceae_UCG-001	uncultured_bacterium		0	0	0	0	0	0	0	0	0	0	0	0	0	0	0	0	0	0	0	0	0	0	0	0	0	0	0	0	0	7	0	0	0	0	0	0	0	0	0	0	0
1457a1e4ae6ef0ca46a0f130e5cb5f8d	d__Bacteria	Firmicutes	Clostridia	Lachnospirales	Lachnospiraceae				0	0	0	0	0	0	0	0	0	0	0	0	0	7	0	0	0	0	0	0	0	0	0	0	0	0	0	0	0	0	0	0	0	0	0	0	0	0	0	0	0
db042066e57fb7bcecab9060a62de745	d__Bacteria	Firmicutes	Clostridia	Lachnospirales	Lachnospiraceae	Roseburia	unidentified		0	0	0	0	0	0	0	0	0	0	0	0	0	0	0	0	0	0	0	0	0	0	0	0	0	0	0	0	0	0	0	0	0	7	0	0	0	0	0	0	0
a18807b2d113dc15aa8d04edb9083db0	d__Bacteria	Firmicutes	Clostridia	Lachnospirales	Lachnospiraceae	Lachnospiraceae_NK4A136_group	Lachnospiraceae_bacterium		0	0	0	0	0	0	0	0	0	0	0	0	0	0	0	0	0	0	0	0	0	0	0	0	0	0	0	0	0	0	0	0	0	0	7	0	0	0	0	0	0
fbbcd63ee231f1a82c2ca8e4338ea4f9	d__Bacteria	Firmicutes	Clostridia	Lachnospirales	Lachnospiraceae				0	0	0	0	0	0	0	0	0	0	0	0	0	0	0	0	0	0	0	0	0	0	0	0	0	0	0	0	0	0	0	0	0	0	0	0	0	0	7	0	0
650371846b4d0178e5b9768b2b812fe3	d__Bacteria	Firmicutes	Clostridia	Lachnospirales	Lachnospiraceae	Lachnospiraceae_FCS020_group	uncultured_bacterium		0	7	0	0	0	0	0	0	0	0	0	0	0	0	0	0	0	0	0	0	0	0	0	0	0	0	0	0	0	0	0	0	0	0	0	0	0	0	0	0	0
bc70571187a8f6182744774aee115e03	d__Bacteria	Firmicutes	Clostridia	Lachnospirales	Lachnospiraceae	Lachnospiraceae_FCS020_group	uncultured_bacterium		0	0	0	0	0	0	0	0	0	0	0	0	0	0	0	0	0	0	0	0	0	0	0	0	0	0	0	0	0	0	0	0	0	0	0	0	7	0	0	0	0
2925657b16a243820703897ab94f6886	d__Bacteria								0	0	0	0	0	0	0	0	0	0	0	0	0	0	0	0	0	0	0	0	0	0	0	0	0	0	0	0	0	0	0	0	0	0	0	0	0	0	0	6	0
840a4f657081949763f981cd69756900	d__Bacteria								0	0	0	0	0	0	0	0	0	0	0	0	0	0	0	0	0	0	0	0	0	0	0	0	0	0	0	0	0	0	0	0	0	0	0	6	0	0	0	0	0
0183cab2744d0fce228e6d91ec286a3e	d__Bacteria								0	0	0	0	0	0	0	0	0	0	0	0	0	0	0	0	0	0	0	0	0	0	0	0	0	0	0	0	0	0	0	0	0	0	0	6	0	0	0	0	0
e3baa96ea56a81b587faab071a5e13cd	d__Bacteria								0	0	0	0	0	0	0	0	0	0	0	0	0	0	0	0	0	0	0	0	0	0	0	0	0	0	0	0	0	0	0	0	3	0	0	0	0	0	0	3	0
63aa8a8ab5120ab61300411f91e4c346	d__Bacteria								0	0	0	0	0	0	0	0	0	0	0	0	0	0	0	0	0	0	0	0	0	0	0	0	0	0	0	0	0	0	0	0	3	0	0	0	0	0	3	0	0
a9dc9f19983181acbe1c748205e0d58d	d__Bacteria								0	0	0	0	0	0	0	0	0	0	0	0	0	0	0	0	0	0	0	0	0	0	0	0	0	0	0	0	0	0	0	0	0	0	0	3	0	0	0	3	0
4d0743e8b586c97c9575c050d26450fc	d__Bacteria								0	0	0	0	0	0	0	0	0	0	0	0	0	0	0	0	0	0	0	0	0	0	0	0	0	0	0	0	0	0	0	0	2	0	0	0	0	0	4	0	0
c1c656050fadc5cc8847a9f916e02d84	d__Bacteria								0	0	0	0	0	0	0	0	0	0	0	0	0	0	0	0	0	0	0	0	0	0	0	0	0	0	0	0	0	0	0	0	6	0	0	0	0	0	0	0	0
9b27ce8504b9f149ba6eb1661431be4e	d__Bacteria								0	0	0	0	0	0	0	0	0	0	0	0	0	0	0	0	0	0	0	0	0	0	0	0	0	0	0	0	0	0	0	0	0	0	0	0	0	0	0	2	0
b281f2e43f708a4d988f923a02092814	d__Bacteria								0	0	0	0	0	0	0	0	0	0	0	0	0	0	0	0	0	0	0	0	0	0	0	0	0	0	0	0	0	0	0	0	0	0	0	0	0	0	0	0	0
f5ef4262b84ad6d26cb9a16484c46dee	d__Bacteria								0	0	0	0	0	0	0	0	0	0	0	0	0	0	0	0	0	0	0	0	0	0	0	0	0	0	0	0	0	0	0	0	0	0	0	0	2	0	0	0	0
d74040f9f2b7e56932955847f7e3e720	d__Bacteria								0	0	0	0	0	0	0	0	0	0	0	0	0	0	0	0	0	0	0	0	0	0	0	0	0	0	0	0	0	0	0	0	0	0	0	0	0	0	0	6	0
7b2c01e7e3dbef8ebcacffe46c39477e	d__Bacteria								0	0	0	0	0	0	0	0	0	0	0	0	0	0	0	0	0	0	0	0	0	0	0	0	0	0	0	0	0	0	0	0	0	0	0	6	0	0	0	0	0
4c718f11fab3ad106209515b81635105	d__Bacteria								0	0	0	0	0	0	0	0	0	0	0	0	0	0	0	0	0	0	0	0	0	0	0	0	0	0	0	0	0	0	0	0	0	0	0	4	0	0	0	2	0
0e0011e5823035d5a1ffa31656d3ea08	d__Bacteria								0	0	0	0	0	0	0	0	0	0	0	0	0	0	0	0	0	0	0	0	0	0	0	0	0	0	0	0	0	0	0	0	0	0	2	0	0	0	0	4	0
2c4e63b90154fc7953daa513a5cc43f6	d__Bacteria								0	0	0	0	0	0	0	0	0	0	0	0	0	0	0	0	0	0	0	0	0	0	0	0	0	0	0	0	0	0	0	0	0	0	0	6	0	0	0	0	0
6de3f638377b410e524cefdf8c411097	d__Bacteria								0	0	0	0	0	0	0	0	0	0	0	0	0	0	0	0	0	0	0	0	0	0	0	0	0	0	0	0	0	0	0	0	0	0	0	0	0	3	0	0	0
f53dd13ed10824aff48601e39a88f74a	d__Bacteria								0	0	0	0	0	0	0	0	0	0	0	0	0	0	0	0	0	0	0	0	0	0	0	0	0	0	0	0	0	0	0	0	0	0	0	2	0	0	0	4	0
09ca9e346d0bc23867442c0f694879ab	d__Bacteria								0	0	0	0	0	0	0	0	0	0	0	0	0	0	0	0	0	0	0	0	0	0	0	0	0	0	0	0	0	0	0	0	0	0	0	0	4	0	0	0	0
609f847ed18eb230cb696e3ddcee7196	d__Bacteria								0	0	0	0	0	0	0	0	0	0	0	0	0	0	0	0	0	0	0	0	0	0	0	0	0	0	0	0	0	0	0	0	0	0	0	0	0	0	0	0	0
fe56d64da551486372620ab08383cf4a	d__Bacteria	Campilobacterota	Campylobacteria	Campylobacterales	Helicobacteraceae	Helicobacter	Helicobacter_marmotae		0	0	0	0	0	0	0	0	0	0	0	0	0	0	0	0	0	0	0	0	0	0	0	0	0	0	0	6	0	0	0	0	0	0	0	0	0	0	0	0	0
5cced40464cbe7c74457496d6702eb1b	d__Bacteria	Proteobacteria	Gammaproteobacteria	Pasteurellales	Pasteurellaceae	Rodentibacter	Rodentibacter_pneumotropicus		0	0	0	0	0	0	0	0	0	0	0	0	0	0	0	0	0	0	0	0	0	0	0	0	0	0	0	0	0	0	0	0	0	0	0	0	0	0	0	0	0
13cfe541a0042f066022a8dad5464713	d__Bacteria	Proteobacteria	Gammaproteobacteria	Pasteurellales	Pasteurellaceae	Rodentibacter	Rodentibacter_pneumotropicus		0	0	0	0	0	0	0	0	0	0	0	0	0	0	0	0	0	0	0	0	0	0	0	0	0	0	0	0	0	0	0	0	0	0	0	0	0	0	0	0	0
af6a98487387d5a3761143466f068efc	d__Bacteria	Desulfobacterota	Desulfovibrionia	Desulfovibrionales	Desulfovibrionaceae	uncultured	uncultured_Desulfovibrionales		0	0	0	0	0	0	0	0	0	0	0	0	0	0	0	0	0	0	0	0	0	0	0	0	0	0	0	0	0	6	0	0	0	0	0	0	0	0	0	0	0
960e82aefd8d02aa91b4d390bb4bb517	d__Bacteria	Proteobacteria	Gammaproteobacteria	Burkholderiales	Sutterellaceae	Parasutterella	Burkholderiales_bacterium		0	0	0	0	0	0	0	0	0	0	0	0	0	0	0	0	0	0	0	0	0	0	0	0	0	0	0	0	0	0	0	0	0	0	0	0	0	6	0	0	0
83057be5f205eb931df80a9d75d547d3	d__Bacteria	Cyanobacteria	Vampirivibrionia	Gastranaerophilales	Gastranaerophilales	Gastranaerophilales	uncultured_bacterium		0	0	0	6	0	0	0	0	0	0	0	0	0	0	0	0	0	0	0	0	0	0	0	0	0	0	0	0	0	0	0	0	0	0	0	0	0	0	0	0	0
cc8e00de56b1f4427f3d65d7c07420fd	d__Bacteria	Actinobacteriota	Actinobacteria	Corynebacteriales	Corynebacteriaceae	Lawsonella			0	0	0	0	0	0	0	0	0	0	0	0	0	0	0	0	0	0	0	0	0	0	0	0	0	0	0	0	0	0	0	0	0	0	0	0	0	6	0	0	0
10fae19aa3418fc0992d9de8bf94e333	d__Bacteria	Bacteroidota	Bacteroidia	Bacteroidales	Marinifilaceae	Butyricimonas			0	0	0	0	0	0	0	0	0	0	3	0	0	0	0	0	0	0	0	0	0	3	0	0	0	0	0	0	0	0	0	0	0	0	0	0	0	0	0	0	0
393f6e47f2272a5b60e676434547cd1c	d__Bacteria	Bacteroidota	Bacteroidia	Bacteroidales	Tannerellaceae	Parabacteroides	Parabacteroides_merdae		0	0	0	0	0	0	0	0	0	0	0	0	0	0	0	0	0	0	0	0	0	0	0	0	0	0	0	0	0	0	0	0	0	0	0	0	0	0	6	0	0
16b5a0df776229c25cadb2f5e4f694fc	d__Bacteria	Bacteroidota	Bacteroidia	Bacteroidales	Tannerellaceae	Parabacteroides	uncultured_bacterium		0	0	0	0	0	0	0	0	0	0	0	0	0	0	0	0	0	0	0	0	0	0	0	0	0	0	0	0	0	0	0	0	6	0	0	0	0	0	0	0	0
ce0837f50ab0a7abc73bddc82e8b55e6	d__Bacteria	Bacteroidota	Bacteroidia	Bacteroidales	Bacteroidaceae	Bacteroides			0	0	0	0	0	0	0	0	0	0	0	0	0	0	0	0	0	0	0	0	0	0	0	0	0	0	0	0	0	0	0	0	0	0	0	0	0	0	0	0	0
f9ae646179b06dcb06b17ea8a75ea3ed	d__Bacteria	Bacteroidota	Bacteroidia	Bacteroidales	Bacteroidaceae	Bacteroides	Bacteroides_acidifaciens		0	0	0	0	0	0	0	0	0	0	0	0	0	0	0	0	0	0	0	0	0	0	0	0	0	0	0	0	0	0	0	0	0	0	0	0	6	0	0	0	0
7988afe9f4ee294db15ba9da1eb04c0d	d__Bacteria	Bacteroidota	Bacteroidia	Bacteroidales	Bacteroidaceae	Bacteroides	Bacteroides_acidifaciens		0	0	0	0	0	0	0	0	0	0	0	0	0	0	0	0	0	0	0	0	0	0	0	0	0	0	0	0	0	0	0	0	0	0	6	0	0	0	0	0	0
fec42c3499892d3a6cb1fc608daedafe	d__Bacteria	Firmicutes	Clostridia	Lachnospirales	Lachnospiraceae	Lachnospiraceae_UCG-004	uncultured_bacterium		0	0	0	0	0	0	0	0	0	0	0	0	0	0	0	0	0	0	0	6	0	0	0	0	0	0	0	0	0	0	0	0	0	0	0	0	0	0	0	0	0
c88229e3de68691971673ab5d959ff5b	d__Bacteria	Firmicutes	Clostridia	Lachnospirales	Lachnospiraceae				0	0	0	6	0	0	0	0	0	0	0	0	0	0	0	0	0	0	0	0	0	0	0	0	0	0	0	0	0	0	0	0	0	0	0	0	0	0	0	0	0
ae4578c6b076ce4679fe023f4318f3cf	d__Bacteria	Firmicutes	Clostridia	Lachnospirales	Lachnospiraceae	Marvinbryantia	Clostridiales_bacterium		0	0	0	0	0	0	0	0	0	0	0	0	0	0	0	0	0	6	0	0	0	0	0	0	0	0	0	0	0	0	0	0	0	0	0	0	0	0	0	0	0
f6eda48b4f1d8b6bbc73c087ef6631b4	d__Bacteria	Bacteroidota	Bacteroidia	Bacteroidales					0	0	0	0	0	0	0	0	0	0	0	0	0	0	0	0	0	0	0	0	0	0	0	6	0	0	0	0	0	0	0	0	0	0	0	0	0	0	0	0	0
c6700ffa55ad9b7454e551de839cda43	d__Bacteria	Firmicutes	Clostridia	Lachnospirales	Lachnospiraceae				0	0	0	0	0	0	0	0	0	0	0	0	0	0	0	0	0	0	0	0	0	0	0	0	0	0	0	6	0	0	0	0	0	0	0	0	0	0	0	0	0
e0f8bd1c4b9678b18f52814d92ece12e	d__Bacteria	Bacteroidota	Bacteroidia	Bacteroidales	Muribaculaceae	Muribaculaceae	uncultured_bacterium		0	0	0	0	0	0	0	0	0	0	0	0	0	0	0	0	0	0	0	0	0	6	0	0	0	0	0	0	0	0	0	0	0	0	0	0	0	0	0	0	0
164c51b6733e9b4405074d3b9316b908	d__Bacteria	Firmicutes	Clostridia	Oscillospirales	Ruminococcaceae	Incertae_Sedis	uncultured_bacterium		0	0	0	0	0	0	0	0	0	0	0	0	0	0	0	0	0	0	0	0	0	0	0	0	0	0	0	0	0	0	0	0	6	0	0	0	0	0	0	0	0
89f40e8549c8ce6a0e9b08036572f9f3	d__Bacteria	Actinobacteriota	Coriobacteriia	Coriobacteriales	Eggerthellaceae	Gordonibacter	Gordonibacter_pamelaeae		0	0	0	0	0	0	0	0	0	0	0	0	0	0	0	0	0	0	0	0	0	0	0	0	0	0	0	0	0	0	0	0	0	0	0	0	0	0	0	6	0
9f4b8e6dfc476ba2983f3f3691495b73	d__Bacteria	Actinobacteriota	Coriobacteriia	Coriobacteriales	Eggerthellaceae	Paraeggerthella	Paraeggerthella_hongkongensis		0	0	0	0	0	0	0	0	0	0	0	0	0	0	0	0	0	0	0	0	0	0	0	0	0	0	0	0	0	0	0	0	0	0	0	0	0	6	0	0	0
0d8783679752457558e8b9f502220146	d__Bacteria	Firmicutes	Clostridia	Peptostreptococcales-Tissierellales	Anaerovoracaceae	Family_XIII_UCG-001	uncultured_bacterium		0	0	0	0	0	0	0	6	0	0	0	0	0	0	0	0	0	0	0	0	0	0	0	0	0	0	0	0	0	0	0	0	0	0	0	0	0	0	0	0	0
9ee06c215230cf8ff30e79f42875f878	d__Bacteria	Firmicutes	Clostridia	Peptostreptococcales-Tissierellales	Peptostreptococcales-Tissierellales	Murdochiella	Murdochiella_asaccharolytica		0	0	0	0	0	0	0	0	0	0	0	0	0	0	0	0	0	0	0	0	0	0	0	0	0	0	0	0	0	0	0	0	0	6	0	0	0	0	0	0	0
a40b2e6dd27547d1f43f7c56a8ef8718	d__Bacteria	Firmicutes	Bacilli	Erysipelotrichales	Erysipelotrichaceae	Holdemanella	uncultured_bacterium		0	0	0	0	0	0	0	0	0	0	0	0	0	0	0	0	0	0	0	0	0	0	0	0	0	0	0	0	0	0	0	0	0	0	0	0	0	0	0	0	0
1e15c2e447bbb1da7c6d408636b81a4a	d__Bacteria	Firmicutes	Bacilli	RF39	RF39	RF39	uncultured_bacterium		0	0	0	0	0	0	0	0	0	0	0	0	0	0	0	0	0	0	0	0	0	0	0	0	0	6	0	0	0	0	0	0	0	0	0	0	0	0	0	0	0
8aaedcb5a5e02814ef8376c224109874	d__Bacteria	Firmicutes	Bacilli	RF39	RF39	RF39	unidentified		0	0	0	0	0	0	0	6	0	0	0	0	0	0	0	0	0	0	0	0	0	0	0	0	0	0	0	0	0	0	0	0	0	0	0	0	0	0	0	0	0
87bcb47fff1347ee7c4a3efc22783626	d__Bacteria	Firmicutes	Clostridia	Clostridia_vadinBB60_group	Clostridia_vadinBB60_group	Clostridia_vadinBB60_group	unidentified		0	0	0	0	0	0	0	0	0	0	0	0	0	0	0	0	0	0	0	0	0	0	0	0	0	0	0	0	0	0	0	0	0	6	0	0	0	0	0	0	0
46b18387840474f972828b22a87728b3	d__Bacteria	Firmicutes	Clostridia	Clostridia_vadinBB60_group	Clostridia_vadinBB60_group	Clostridia_vadinBB60_group	unidentified		0	0	0	6	0	0	0	0	0	0	0	0	0	0	0	0	0	0	0	0	0	0	0	0	0	0	0	0	0	0	0	0	0	0	0	0	0	0	0	0	0
ea009b8c77089c7f3c4efaef11b1256d	d__Bacteria	Firmicutes	Clostridia	Clostridia_vadinBB60_group	Clostridia_vadinBB60_group	Clostridia_vadinBB60_group	uncultured_bacterium		0	0	0	0	0	0	0	0	0	0	0	0	0	0	0	0	0	0	0	0	0	0	0	0	0	6	0	0	0	0	0	0	0	0	0	0	0	0	0	0	0
39498bdb948610468616bb906703c1b3	d__Bacteria	Firmicutes	Clostridia	Clostridia_vadinBB60_group	Clostridia_vadinBB60_group	Clostridia_vadinBB60_group	uncultured_bacterium		0	0	0	0	0	0	0	0	0	0	0	0	0	0	0	0	0	0	0	0	0	0	0	0	6	0	0	0	0	0	0	0	0	0	0	0	0	0	0	0	0
97bd268e8ee5aaede8cb9b1e7660b56f	d__Bacteria	Firmicutes	Clostridia	Clostridia_vadinBB60_group	Clostridia_vadinBB60_group	Clostridia_vadinBB60_group	uncultured_bacterium		0	0	0	0	0	0	0	0	0	0	0	0	0	0	0	0	0	0	0	0	0	0	0	0	6	0	0	0	0	0	0	0	0	0	0	0	0	0	0	0	0
c4c0ed02a84376663910985b452b100d	d__Bacteria	Firmicutes	Clostridia	Clostridia_vadinBB60_group	Clostridia_vadinBB60_group	Clostridia_vadinBB60_group	uncultured_bacterium		0	0	0	0	0	0	0	0	0	0	0	0	0	0	0	6	0	0	0	0	0	0	0	0	0	0	0	0	0	0	0	0	0	0	0	0	0	0	0	0	0
398422551372ac80d7121014812ed828	d__Bacteria	Firmicutes	Clostridia	Christensenellales	Christensenellaceae	Christensenellaceae_R-7_group			0	0	0	0	0	0	0	0	0	0	0	0	0	0	0	0	0	0	0	0	0	0	0	0	0	6	0	0	0	0	0	0	0	0	0	0	0	0	0	0	0
b6f76e4c52cd29d18afb516e81529c89	d__Bacteria	Firmicutes	Clostridia						0	0	0	0	0	0	0	0	0	0	0	0	0	6	0	0	0	0	0	0	0	0	0	0	0	0	0	0	0	0	0	0	0	0	0	0	0	0	0	0	0
cf7e079115329a32ddbc99d9221438ff	d__Bacteria	Firmicutes	Clostridia	Oscillospirales	UCG-010	UCG-010	uncultured_bacterium		0	0	0	0	0	0	0	0	0	0	0	0	0	0	0	0	0	0	0	0	0	0	0	0	0	0	6	0	0	0	0	0	0	0	0	0	0	0	0	0	0
[truncated: 1,294 more rows]
[truncated: 23 more columns]
