# Supplementary material for: Systems-level restoration of vaginal and gut microbiota by Lactobacillus helveticus 20838 alleviates Gardnerella vaginalis-induced dysbiosis
Source: ISME J. 2026 May 17;20(1):wrag118. doi: 10.1093/ismejo/wrag118 (PMC13245722; doi:10.1093/ismejo/wrag118)
Supplement: Supplementary_material_wrag118 [file supplementary_material_wrag118.zip › Kim_Dataset S3.xlsx]

## Sheet: EZBioCloud_Top20taxa_Genus
ASV_ID	QIIME2	EzBioCloud	EZBioCloud Similarity (%)
17a57cfdaeee49277e11f8b479f35a52	f_Pasteurellaceae; g_Rodentibacter; s_pneumotropicus	f_Pasteurellaceae; g_Rodentibacter; s_haemolyticus	1
4c366a77ac64856238bc094f75c66ed8	f_Streptococcaceae; g_Streptococcus; s_respiraculi	f_Streptococcaceae; g_Streptococcus; s_acidominimus	1
a25f3714d9c6e1182774b9f1708c264b	f_Helicobacteraceae; g_Helicobacter	f_Helicobacteraceae; g_Helicobacter; s_japonicus	1
d2f36cfcdbf4e4b043f85ea41b6e6159	f_Pasteurellaceae; g_Muribacter; s_muris	f_Pasteurellaceae; g_Muribacter; s_muris	0.9906
d33d84f90d2924040cf2eb66c7abe2fc	f_Lactobacillaceae; g_Lactobacillus; s_murinus	f_Lactobacillaceae; g_Ligilactobacillus; s_animalis	1
a51c1900303fbec7772539827862a8ac	f_Streptococcaceae; g_Streptococcus; s_merionis	f_Streptococcaceae; g_Streptococcus; s_merionis	1
24d821dddfbe031b81a44817e6d6a4c1	f_Enterobacteriaceae; g_Enterobacter	f_Enterobacteriaceae; g_Enterobacter; s_cancerogenus	1
0fb65b97cfcb0d59dfb10e73fc2e6e32	f_Enterococcaceae; g_Enterococcus	f_Enterococcaceae; g_Enterococcus; s_NGKU_s	1
fd5923147a748ad97c8e621537d2834a	f_Prevotellaceae; g_Prevotellaceae_UCG-001; s_uncultured_bacterium	f_Prevotellaceae; g_Xylanibacter; s_muris	1
c625a1db96ab91c4bc591c0964ad2e53	f_Deferribacteraceae; g_Mucispirillum	f_Deferribacteraceae; g_Mucispirillum; s_schaedleri	1
ffc36e27c82042664a16bcd4d380b286	f_Enterobacteriaceae; g_Escherichia-Shigella	f_Enterobacteriaceae; g_Escherichia-Shigella; s_flexneri	1
892a20bbdc3ce599dc0c5d9f0866c352	f_Enterococcaceae; g_Enterococcus; s_faecalis	f_Enterococcaceae; g_Enterococcus; s_faecalis	1
e2aac4cbb8707a2963d06e66314ae9e1	f_Prevotellaceae; g_Alloprevotella; s_uncultured_Bacteroidales	f_Prevotellaceae; g_Alloprevotella; s_PAC002479_s	0.9953
c309c5de1bc33d058b30316c97635d5b	f_Lactobacillaceae; g_Lactobacillus; s_reuteri	f_Lactobacillaceae; g_Limosilactobacillus; s_reuteri subsp. Suis	1
8b2762336fa5e37da3de55b6a68679d0	f_Lactobacillaceae; g_Lactobacillus	f_Lactobacillaceae; g_Lactobacillus; s_crispatus	0.9977
b6c1a8ba78f65c4a4e96627ccc53ac86	f_Lactobacillaceae; g_Lactobacillus	f_Lactobacillaceae; g_Lactobacillus; s_johnsonii	1
a71cdb983f4aa92f7986bbba79bdf852	f_Muribaculaceae; g_Muribaculaceae; s_unidentified	f_Muribaculaceae; g_PCA001127_g; s_PAC002399_s	1
38ed7202efb87e3468f28422c76f6a86	f_Muribaculaceae; g_Muribaculaceae; s_uncultured_bacterium	f_Muribaculaceae; g_Duncaniella; s_muris	0.9976
d3eeb7a382811ef6a6cc94d9de823dfb	f_Lactobacillaceae; g_Lactobacillus	f_Lactobacillaceae; g_Lactobacillus; s_taiwanensis	1
547f80f193a2881abc9f7026b92ad352	f_Lactobacillaceae; g_Lactobacillus; s_murinus	f_Lactobacillaceae; g_Ligilactobacillus; s_animalis	0.9977

## Sheet: EZBioCloud_Top20taxa_Species
ASV_ID	QIIME2	EzBioCloud	EZBioCloud Similarity (%)
17a57cfdaeee49277e11f8b479f35a52	f_ Pasteurellaceae; g_ Rodentibacter; s_ pneumotropicus	f_Pasteurellaceae; g_Rodentibacter; s_haemolyticus	100
4c366a77ac64856238bc094f75c66ed8	f_ Streptococcaceae; g_ Streptococcus; s_respiraculi	f_Streptococcaceae; g_Streptococcus; s_acidominimus	100
d2f36cfcdbf4e4b043f85ea41b6e6159	f_ Pasteurellaceae; g_ Muribacter; s_muris	f_Pasteurellaceae; g_Muribacter; s_muris	99.06
d33d84f90d2924040cf2eb66c7abe2fc	f_ Lactobacillaceae; g_ Lactobacillus; s_murinus	f_Lactobacillaceae; g_Ligilactobacillus; s_animalis	100
a51c1900303fbec7772539827862a8ac	f_ Streptococcaceae; g_ Streptococcus; s_merionis	f_Streptococcaceae; g_Streptococcus; s_merionis	100
892a20bbdc3ce599dc0c5d9f0866c352	f_ Enterococcaceae; g_ Enterococcus; s_faecalis	f_Enterococcaceae; g_Enterococcus; s_faecalis	100
c309c5de1bc33d058b30316c97635d5b	f_ Lactobacillaceae; g_ Lactobacillus; s_reuteri	f_Lactobacillaceae; g_Limosilactobacillus; s_reuteri subsp. Suis	100
547f80f193a2881abc9f7026b92ad352	f_ Lactobacillaceae; g_ Lactobacillus; s_murinus	f_Lactobacillaceae; g_Ligilactobacillus; s_animalis	99.77
e94a9da4bdf2d1d6fd8b6216ea53a5ab	f_ Lactobacillaceae; g_ Lactobacillus; s_reuteri	f_Lactobacillaceae; g_Limosilactobacillus; s_reuteri	100
f3e4443254c291e07567e39eabc2fb84	f_ Lactobacillaceae; g_ Lactobacillus; s_reuteri	f_Lactobacillaceae; g_Limosilactobacillus; s_reuteri subsp. Suis	99.77
15e409cec6365290b44b6ac6c6aad668	f_ Moraxellaceae; g_ Acinetobacter; s_radioresistens	f_Moraxellaceae; g_Acinetobacter; s_radioresistens	100
694f413b53b76692d2bf1cd02091399c	f_ Lactobacillaceae; g_ Lactobacillus; s_intestinalis	f_Lactobacillaceae; g_Lactobacillus; s_intestinalis	100
7587f3150ef5a124ddf8dd9305ce4f0e	f_ Lactobacillaceae; g_ Lactobacillus; s_reuteri	f_Lactobacillaceae; g_Limosilactobacillus; s_reuteri	99.77
d272bf25781448dde9031a24679a9012	f_ Bacteroidaceae; g_ Bacteroides; s_ acidifaciens	f_Bacteroidaceae; g_Bacteroides; s_acidifaciens	100
5fa91e7085571e2cbcd0e7d245975c76	f_ Helicobacteraceae; g_ Helicobacter; s_ ganmani	f_Helicobacteraceae; g_Helicobacter; s_ganmani	100
a8eb3e86e896febff5f3e223f84ba94b	f_ Tannerellaceae; g_ Parabacteroides; s_ goldsteinii	f_Tannerellaceae; g_Parabacteroides; s_goldsteinii	100
d384965fb383296f0eb218a1bf17ef24	f_ Lactobacillaceae; g_ Lactobacillus; s_murinus	f_Lactobacillaceae; g_Ligilactobacillus; s_animalis	99.77
f4b946aa0c512befbc9abcc303de0c8c	f_ [Eubacterium]_coprostanoligenes_group; g_ [Eubacterium]_coprostanoligenes_group; s_ gut_metagenome	f_Oscillospiraceae; g_Eubacterium_g23; s_PAC001121_s	100
96f1df5356b17e2d4b6eefc878357fcb	f_ Clostridiaceae; g_ Candidatus; s_Arthromitus	f_Clostridiaceae; g_Arthromitus; s_AP012202_s	100
dfa833b266bd2993b86feab3617b34c3	f_ Akkermansiaceae; g_ Akkermansia; s_muciniphila	f_Akkermansiaceae; g_Akkermansia; s_muciniphila	100
